# Supplementary material for: Multistate Models Reveal Long-Term Trends of Northern Spotted Owls in the Absence of a Novel Competitor
Source: PLoS One. 2016 Apr 11;11(4):e0152888. doi: 10.1371/journal.pone.0152888 (PMC4827817; doi:10.1371/journal.pone.0152888)
Supplement: S1 Table — (XLSX) [file pone.0152888.s004.xlsx]

## Sheet: PPC table
Year	State	Block	Prop.obs	Prop.sim.mean	Prop.sim.LL	Prop.sim.UL
1990	1	1	0.142857	0.123571	0	0.142857
1990	1	1	0.142857	0.123571	0	0.142857
1990	1	2	0.0909091	0.0706818	0	0.136364
1990	1	2	0.0909091	0.0706818	0	0.136364
1990	1	3	0.125	0.09625	0	0.25
1990	1	3	0.125	0.09625	0	0.25
1990	2	1	0	0.06	0	0.285714
1990	2	1	0	0.06	0	0.285714
1990	2	2	0.0909091	0.140682	0.0454545	0.227273
1990	2	2	0.0909091	0.140682	0.0454545	0.227273
1990	2	3	0.25	0.29	0.125	0.5
1990	2	3	0.25	0.29	0.125	0.5
1990	3	1	0.142857	0.249286	0.142857	0.428571
1990	3	1	0.142857	0.249286	0.142857	0.428571
1990	3	2	0.181818	0.234318	0.0909091	0.363636
1990	3	2	0.181818	0.234318	0.0909091	0.363636
1990	3	3	0.375	0.39375	0.24375	0.625
1990	3	3	0.375	0.39375	0.24375	0.625
1990	4	1	0.714286	0.567143	0.285714	0.714286
1990	4	1	0.714286	0.567143	0.285714	0.714286
1990	4	2	0.636364	0.554318	0.454545	0.681818
1990	4	2	0.636364	0.554318	0.454545	0.681818
1990	4	3	0.25	0.22	0.125	0.375
1990	4	3	0.25	0.22	0.125	0.375
1991	1	1	0.0909091	0.0845455	0	0.0909091
1991	1	1	0.0909091	0.0845455	0	0.0909091
1991	1	2	0.03125	0.0359375	0	0.0625
1991	1	2	0.03125	0.0359375	0	0.0625
1991	1	3	0	0.0255	0	0.1
1991	1	3	0	0.0255	0	0.1
1991	2	1	0.0909091	0.0627273	0	0.181818
1991	2	1	0.0909091	0.0627273	0	0.181818
1991	2	2	0.0625	0.0734375	0.03125	0.125
1991	2	2	0.0625	0.0734375	0.03125	0.125
1991	2	3	0.1	0.0925	0	0.2
1991	2	3	0.1	0.0925	0	0.2
1991	3	1	0.636364	0.647273	0.545455	0.727273
1991	3	1	0.636364	0.647273	0.545455	0.727273
1991	3	2	0.53125	0.508125	0.4375	0.5625
1991	3	2	0.53125	0.508125	0.4375	0.5625
1991	3	3	0.7	0.687	0.6	0.7
1991	3	3	0.7	0.687	0.6	0.7
1991	4	1	0.181818	0.205455	0.181818	0.272727
1991	4	1	0.181818	0.205455	0.181818	0.272727
1991	4	2	0.375	0.3825	0.34375	0.4375
1991	4	2	0.375	0.3825	0.34375	0.4375
1991	4	3	0.2	0.195	0.1	0.2
1991	4	3	0.2	0.195	0.1	0.2
1992	1	1	0.111111	0.115833	0.0555556	0.166667
1992	1	1	0.111111	0.115833	0.0555556	0.166667
1992	1	2	0.0227273	0.0373864	0	0.0681818
1992	1	2	0.0227273	0.0373864	0	0.0681818
1992	1	3	0.111111	0.0722222	0	0.222222
1992	1	3	0.111111	0.0722222	0	0.222222
1992	2	1	0	0.0463889	0	0.166667
1992	2	1	0	0.0463889	0	0.166667
1992	2	2	0.113636	0.0925	0.0227273	0.159091
1992	2	2	0.113636	0.0925	0.0227273	0.159091
1992	2	3	0.222222	0.183333	0	0.444444
1992	2	3	0.222222	0.183333	0	0.444444
1992	3	1	0.333333	0.270556	0.166667	0.388889
1992	3	1	0.333333	0.270556	0.166667	0.388889
1992	3	2	0.340909	0.362045	0.25	0.454545
1992	3	2	0.340909	0.362045	0.25	0.454545
1992	3	3	0.333333	0.415	0.222222	0.666667
1992	3	3	0.333333	0.415	0.222222	0.666667
1992	4	1	0.555556	0.567222	0.444444	0.666667
1992	4	1	0.555556	0.567222	0.444444	0.666667
1992	4	2	0.522727	0.508068	0.409091	0.613636
1992	4	2	0.522727	0.508068	0.409091	0.613636
1992	4	3	0.333333	0.329444	0.111111	0.555556
1992	4	3	0.333333	0.329444	0.111111	0.555556
1993	1	1	0.1	0.087	0	0.15
1993	1	1	0.1	0.087	0	0.15
1993	1	2	0.0851064	0.0815957	0.0425532	0.12766
1993	1	2	0.0851064	0.0815957	0.0425532	0.12766
1993	1	3	0.4	0.3275	0.1	0.5
1993	1	3	0.4	0.3275	0.1	0.5
1993	2	1	0.15	0.17125	0.05	0.3025
1993	2	1	0.15	0.17125	0.05	0.3025
1993	2	2	0.191489	0.14617	0.0638298	0.234043
1993	2	2	0.191489	0.14617	0.0638298	0.234043
1993	2	3	0.2	0.256	0.1	0.5
1993	2	3	0.2	0.256	0.1	0.5
1993	3	1	0.6	0.528	0.35	0.7
1993	3	1	0.6	0.528	0.35	0.7
1993	3	2	0.531915	0.560638	0.468085	0.659574
1993	3	2	0.531915	0.560638	0.468085	0.659574
1993	3	3	0.2	0.1795	0	0.4
1993	3	3	0.2	0.1795	0	0.4
1993	4	1	0.15	0.21375	0.1	0.35
1993	4	1	0.15	0.21375	0.1	0.35
1993	4	2	0.191489	0.211596	0.12766	0.297872
1993	4	2	0.191489	0.211596	0.12766	0.297872
1993	4	3	0.2	0.237	0.1	0.4
1993	4	3	0.2	0.237	0.1	0.4
1994	1	1	0.117647	0.130588	0.0588235	0.235294
1994	1	1	0.117647	0.130588	0.0588235	0.235294
1994	1	2	0.106383	0.103191	0.0638298	0.170213
1994	1	2	0.106383	0.103191	0.0638298	0.170213
1994	1	3	0.125	0.15875	0	0.375
1994	1	3	0.125	0.15875	0	0.375
1994	2	1	0.117647	0.121765	0	0.235294
1994	2	1	0.117647	0.121765	0	0.235294
1994	2	2	0.148936	0.127447	0.0638298	0.212766
1994	2	2	0.148936	0.127447	0.0638298	0.212766
1994	2	3	0.25	0.191875	0	0.375
1994	2	3	0.25	0.191875	0	0.375
1994	3	1	0.235294	0.226765	0.117647	0.352941
1994	3	1	0.235294	0.226765	0.117647	0.352941
1994	3	2	0.425532	0.426064	0.340426	0.510638
1994	3	2	0.425532	0.426064	0.340426	0.510638
1994	3	3	0.25	0.261875	0	0.5
1994	3	3	0.25	0.261875	0	0.5
1994	4	1	0.529412	0.520882	0.411765	0.647059
1994	4	1	0.529412	0.520882	0.411765	0.647059
1994	4	2	0.319149	0.343298	0.276596	0.404255
1994	4	2	0.319149	0.343298	0.276596	0.404255
1994	4	3	0.375	0.3875	0.25	0.5
1994	4	3	0.375	0.3875	0.25	0.5
1995	1	1	0.0588235	0.0558824	0	0.176471
1995	1	1	0.0588235	0.0558824	0	0.176471
1995	1	2	0.1	0.0794	0.02	0.12
1995	1	2	0.1	0.0794	0.02	0.12
1995	1	3	0.2	0.15	0	0.3
1995	1	3	0.2	0.15	0	0.3
1995	2	1	0.176471	0.277059	0.176471	0.411765
1995	2	1	0.176471	0.277059	0.176471	0.411765
1995	2	2	0.18	0.1728	0.099	0.26
1995	2	2	0.18	0.1728	0.099	0.26
1995	2	3	0.1	0.1865	0	0.4
1995	2	3	0.1	0.1865	0	0.4
1995	3	1	0.705882	0.56	0.411765	0.705882
1995	3	1	0.705882	0.56	0.411765	0.705882
1995	3	2	0.58	0.5816	0.5	0.68
1995	3	2	0.58	0.5816	0.5	0.68
1995	3	3	0.7	0.6425	0.4	0.8
1995	3	3	0.7	0.6425	0.4	0.8
1995	4	1	0.0588235	0.107059	0	0.235294
1995	4	1	0.0588235	0.107059	0	0.235294
1995	4	2	0.14	0.1662	0.1	0.24
1995	4	2	0.14	0.1662	0.1	0.24
1995	4	3	0	0.021	0	0.1
1995	4	3	0	0.021	0	0.1
1996	1	1	0	0.0540625	0	0.125
1996	1	1	0	0.0540625	0	0.125
1996	1	2	0.0816327	0.0867347	0.0408163	0.122449
1996	1	2	0.0816327	0.0867347	0.0408163	0.122449
1996	1	3	0.272727	0.225455	0.0909091	0.363636
1996	1	3	0.272727	0.225455	0.0909091	0.363636
1996	2	1	0.125	0.1375	0	0.25
1996	2	1	0.125	0.1375	0	0.25
1996	2	2	0.142857	0.112449	0.0408163	0.184694
1996	2	2	0.142857	0.112449	0.0408163	0.184694
1996	2	3	0.0909091	0.15	0	0.277273
1996	2	3	0.0909091	0.15	0	0.277273
1996	3	1	0.4375	0.295938	0.125	0.4375
1996	3	1	0.4375	0.295938	0.125	0.4375
1996	3	2	0.428571	0.439082	0.346939	0.530612
1996	3	2	0.428571	0.439082	0.346939	0.530612
1996	3	3	0.363636	0.318182	0.181818	0.454545
1996	3	3	0.363636	0.318182	0.181818	0.454545
1996	4	1	0.4375	0.5125	0.3125	0.6875
1996	4	1	0.4375	0.5125	0.3125	0.6875
1996	4	2	0.346939	0.361735	0.285714	0.428571
1996	4	2	0.346939	0.361735	0.285714	0.428571
1996	4	3	0.272727	0.306364	0.181818	0.454545
1996	4	3	0.272727	0.306364	0.181818	0.454545
1997	1	1	0.263158	0.263947	0.157895	0.368421
1997	1	1	0.263158	0.263947	0.157895	0.368421
1997	1	2	0.137255	0.15	0.0980392	0.196078
1997	1	2	0.137255	0.15	0.0980392	0.196078
1997	1	3	0.166667	0.169167	0.0833333	0.25
1997	1	3	0.166667	0.169167	0.0833333	0.25
1997	2	1	0.105263	0.133421	0	0.263158
1997	2	1	0.105263	0.133421	0	0.263158
1997	2	2	0.117647	0.077549	0.0196078	0.137255
1997	2	2	0.117647	0.077549	0.0196078	0.137255
1997	2	3	0.0833333	0.112917	0	0.25
1997	2	3	0.0833333	0.112917	0	0.25
1997	3	1	0.210526	0.252895	0.157895	0.368421
1997	3	1	0.210526	0.252895	0.157895	0.368421
1997	3	2	0.294118	0.336667	0.27451	0.392157
1997	3	2	0.294118	0.336667	0.27451	0.392157
1997	3	3	0.333333	0.3125	0.166667	0.416667
1997	3	3	0.333333	0.3125	0.166667	0.416667
1997	4	1	0.421053	0.349737	0.263158	0.473684
1997	4	1	0.421053	0.349737	0.263158	0.473684
1997	4	2	0.45098	0.435784	0.392157	0.490196
1997	4	2	0.45098	0.435784	0.392157	0.490196
1997	4	3	0.416667	0.405417	0.25	0.504167
1997	4	3	0.416667	0.405417	0.25	0.504167
1998	1	1	0.166667	0.156111	0.0555556	0.222222
1998	1	1	0.166667	0.156111	0.0555556	0.222222
1998	1	2	0.109091	0.127182	0.0909091	0.163636
1998	1	2	0.109091	0.127182	0.0909091	0.163636
1998	1	3	0	0.0315385	0	0.153846
1998	1	3	0	0.0315385	0	0.153846
1998	2	1	0.111111	0.164444	0.0555556	0.277778
1998	2	1	0.111111	0.164444	0.0555556	0.277778
1998	2	2	0.272727	0.187909	0.109091	0.272727
1998	2	2	0.272727	0.187909	0.109091	0.272727
1998	2	3	0.230769	0.145	0	0.307692
1998	2	3	0.230769	0.145	0	0.307692
1998	3	1	0.388889	0.282778	0.166667	0.388889
1998	3	1	0.388889	0.282778	0.166667	0.388889
1998	3	2	0.363636	0.429818	0.345455	0.509091
1998	3	2	0.363636	0.429818	0.345455	0.509091
1998	3	3	0.0769231	0.165769	0	0.307692
1998	3	3	0.0769231	0.165769	0	0.307692
1998	4	1	0.333333	0.396667	0.277778	0.5
1998	4	1	0.333333	0.396667	0.277778	0.5
1998	4	2	0.254545	0.255091	0.2	0.309091
1998	4	2	0.254545	0.255091	0.2	0.309091
1998	4	3	0.692308	0.657692	0.538462	0.846154
1998	4	3	0.692308	0.657692	0.538462	0.846154
1999	1	1	0.25	0.20025	0.1	0.2525
1999	1	1	0.25	0.20025	0.1	0.2525
1999	1	2	0.125	0.103571	0.0535714	0.142857
1999	1	2	0.125	0.103571	0.0535714	0.142857
1999	1	3	0.142857	0.112143	0	0.214286
1999	1	3	0.142857	0.112143	0	0.214286
1999	2	1	0.25	0.1545	0.05	0.3
1999	2	1	0.25	0.1545	0.05	0.3
1999	2	2	0.25	0.217857	0.124107	0.321429
1999	2	2	0.25	0.217857	0.124107	0.321429
1999	2	3	0.285714	0.233571	0.0714286	0.428571
1999	2	3	0.285714	0.233571	0.0714286	0.428571
1999	3	1	0.25	0.39225	0.25	0.5
1999	3	1	0.25	0.39225	0.25	0.5
1999	3	2	0.446429	0.498304	0.410714	0.607143
1999	3	2	0.446429	0.498304	0.410714	0.607143
1999	3	3	0.5	0.577857	0.357143	0.785714
1999	3	3	0.5	0.577857	0.357143	0.785714
1999	4	1	0.25	0.253	0.1975	0.35
1999	4	1	0.25	0.253	0.1975	0.35
1999	4	2	0.178571	0.180268	0.125	0.232143
1999	4	2	0.178571	0.180268	0.125	0.232143
1999	4	3	0.0714286	0.0764286	0.0714286	0.142857
1999	4	3	0.0714286	0.0764286	0.0714286	0.142857
2000	1	1	0.0454545	0.111364	0.0454545	0.181818
2000	1	1	0.0454545	0.111364	0.0454545	0.181818
2000	1	2	0.122807	0.117807	0.0701754	0.157895
2000	1	2	0.122807	0.117807	0.0701754	0.157895
2000	1	3	0.133333	0.0953333	0	0.133333
2000	1	3	0.133333	0.0953333	0	0.133333
2000	2	1	0.227273	0.154545	0.0454545	0.272727
2000	2	1	0.227273	0.154545	0.0454545	0.272727
2000	2	2	0.175439	0.136579	0.0701754	0.22807
2000	2	2	0.175439	0.136579	0.0701754	0.22807
2000	2	3	0.133333	0.158	0	0.333333
2000	2	3	0.133333	0.158	0	0.333333
2000	3	1	0.409091	0.359545	0.225	0.5
2000	3	1	0.409091	0.359545	0.225	0.5
2000	3	2	0.315789	0.330877	0.245614	0.421053
2000	3	2	0.315789	0.330877	0.245614	0.421053
2000	3	3	0.533333	0.554	0.396667	0.733333
2000	3	3	0.533333	0.554	0.396667	0.733333
2000	4	1	0.318182	0.374545	0.227273	0.545455
2000	4	1	0.318182	0.374545	0.227273	0.545455
2000	4	2	0.385965	0.414737	0.315789	0.491228
2000	4	2	0.385965	0.414737	0.315789	0.491228
2000	4	3	0.2	0.192667	0.0666667	0.333333
2000	4	3	0.2	0.192667	0.0666667	0.333333
2001	1	1	0.111111	0.102222	0.0555556	0.166667
2001	1	1	0.111111	0.102222	0.0555556	0.166667
2001	1	2	0.107143	0.0974107	0.0535714	0.125
2001	1	2	0.107143	0.0974107	0.0535714	0.125
2001	1	3	0	0.0843333	0	0.2
2001	1	3	0	0.0843333	0	0.2
2001	2	1	0.0555556	0.0511111	0	0.166667
2001	2	1	0.0555556	0.0511111	0	0.166667
2001	2	2	0.0357143	0.0795536	0.0178571	0.160714
2001	2	2	0.0357143	0.0795536	0.0178571	0.160714
2001	2	3	0.533333	0.176	0	0.333333
2001	2	3	0.533333	0.176	0	0.333333
2001	3	1	0	0.0708333	0	0.169444
2001	3	1	0	0.0708333	0	0.169444
2001	3	2	0.339286	0.307054	0.232143	0.375
2001	3	2	0.339286	0.307054	0.232143	0.375
2001	3	3	0.133333	0.423333	0.266667	0.533333
2001	3	3	0.133333	0.423333	0.266667	0.533333
2001	4	1	0.833333	0.775833	0.666667	0.888889
2001	4	1	0.833333	0.775833	0.666667	0.888889
2001	4	2	0.517857	0.515982	0.463393	0.589286
2001	4	2	0.517857	0.515982	0.463393	0.589286
2001	4	3	0.333333	0.316333	0.2	0.4
2001	4	3	0.333333	0.316333	0.2	0.4
2002	1	1	0.0666667	0.0466667	0	0.133333
2002	1	1	0.0666667	0.0466667	0	0.133333
2002	1	2	0.0877193	0.0697368	0.0350877	0.105263
2002	1	2	0.0877193	0.0697368	0.0350877	0.105263
2002	1	3	0.25	0.281875	0.125	0.440625
2002	1	3	0.25	0.281875	0.125	0.440625
2002	2	1	0	0.085	0	0.2
2002	2	1	0	0.085	0	0.2
2002	2	2	0.175439	0.123333	0.0526316	0.210526
2002	2	2	0.175439	0.123333	0.0526316	0.210526
2002	2	3	0.375	0.294687	0.125	0.5
2002	2	3	0.375	0.294687	0.125	0.5
2002	3	1	0.333333	0.278333	0.13	0.466667
2002	3	1	0.333333	0.278333	0.13	0.466667
2002	3	2	0.403509	0.454211	0.333333	0.562281
2002	3	2	0.403509	0.454211	0.333333	0.562281
2002	3	3	0.0625	0.149062	0	0.3125
2002	3	3	0.0625	0.149062	0	0.3125
2002	4	1	0.6	0.59	0.4	0.8
2002	4	1	0.6	0.59	0.4	0.8
2002	4	2	0.333333	0.352719	0.263158	0.438596
2002	4	2	0.333333	0.352719	0.263158	0.438596
2002	4	3	0.3125	0.274375	0.1875	0.375
2002	4	3	0.3125	0.274375	0.1875	0.375
2003	1	1	0.214286	0.241429	0.142857	0.357143
2003	1	1	0.214286	0.241429	0.142857	0.357143
2003	1	2	0.105263	0.0942982	0.0526316	0.140351
2003	1	2	0.105263	0.0942982	0.0526316	0.140351
2003	1	3	0.266667	0.217667	0.0666667	0.333333
2003	1	3	0.266667	0.217667	0.0666667	0.333333
2003	2	1	0.428571	0.225714	0.0714286	0.428571
2003	2	1	0.428571	0.225714	0.0714286	0.428571
2003	2	2	0.333333	0.260263	0.157895	0.385965
2003	2	2	0.333333	0.260263	0.157895	0.385965
2003	2	3	0.266667	0.273667	0.133333	0.466667
2003	2	3	0.266667	0.273667	0.133333	0.466667
2003	3	1	0.214286	0.3675	0.142857	0.571429
2003	3	1	0.214286	0.3675	0.142857	0.571429
2003	3	2	0.473684	0.529737	0.402632	0.65
2003	3	2	0.473684	0.529737	0.402632	0.65
2003	3	3	0.466667	0.474667	0.266667	0.603333
2003	3	3	0.466667	0.474667	0.266667	0.603333
2003	4	1	0.142857	0.165357	0	0.357143
2003	4	1	0.142857	0.165357	0	0.357143
2003	4	2	0.0877193	0.115702	0.0526316	0.19386
2003	4	2	0.0877193	0.115702	0.0526316	0.19386
2003	4	3	0	0.034	0	0.2
2003	4	3	0	0.034	0	0.2
2004	1	1	0.133333	0.147	0.0666667	0.266667
2004	1	1	0.133333	0.147	0.0666667	0.266667
2004	1	2	0.117647	0.101765	0.0578431	0.156863
2004	1	2	0.117647	0.101765	0.0578431	0.156863
2004	1	3	0.411765	0.343529	0.235294	0.470588
2004	1	3	0.411765	0.343529	0.235294	0.470588
2004	2	1	0.133333	0.195667	0.0666667	0.336667
2004	2	1	0.133333	0.195667	0.0666667	0.336667
2004	2	2	0.27451	0.147549	0.0588235	0.235294
2004	2	2	0.27451	0.147549	0.0588235	0.235294
2004	2	3	0.117647	0.176176	0.0588235	0.297059
2004	2	3	0.117647	0.176176	0.0588235	0.297059
2004	3	1	0.4	0.333	0.2	0.466667
2004	3	1	0.4	0.333	0.2	0.466667
2004	3	2	0.196078	0.281667	0.195098	0.392157
2004	3	2	0.196078	0.281667	0.195098	0.392157
2004	3	3	0.294118	0.281176	0.176471	0.411765
2004	3	3	0.294118	0.281176	0.176471	0.411765
2004	4	1	0.333333	0.324333	0.196667	0.466667
2004	4	1	0.333333	0.324333	0.196667	0.466667
2004	4	2	0.411765	0.46902	0.392157	0.55
2004	4	2	0.411765	0.46902	0.392157	0.55
2004	4	3	0.176471	0.199118	0.117647	0.294118
2004	4	3	0.176471	0.199118	0.117647	0.294118
2005	1	1	0.166667	0.155417	0	0.25
2005	1	1	0.166667	0.155417	0	0.25
2005	1	2	0.211538	0.109904	0.0576923	0.173077
2005	1	2	0.211538	0.109904	0.0576923	0.173077
2005	1	3	0.235294	0.221471	0.117647	0.352941
2005	1	3	0.235294	0.221471	0.117647	0.352941
2005	2	1	0.25	0.207083	0.0833333	0.416667
2005	2	1	0.25	0.207083	0.0833333	0.416667
2005	2	2	0.25	0.227308	0.134615	0.346154
2005	2	2	0.25	0.227308	0.134615	0.346154
2005	2	3	0.117647	0.152059	0	0.294118
2005	2	3	0.117647	0.152059	0	0.294118
2005	3	1	0.25	0.310833	0.1625	0.5
2005	3	1	0.25	0.310833	0.1625	0.5
2005	3	2	0.192308	0.289904	0.192308	0.384615
2005	3	2	0.192308	0.289904	0.192308	0.384615
2005	3	3	0.176471	0.21	0.0588235	0.352941
2005	3	3	0.176471	0.21	0.0588235	0.352941
2005	4	1	0.333333	0.326667	0.166667	0.5
2005	4	1	0.333333	0.326667	0.166667	0.5
2005	4	2	0.346154	0.372885	0.288462	0.442308
2005	4	2	0.346154	0.372885	0.288462	0.442308
2005	4	3	0.470588	0.416471	0.294118	0.529412
2005	4	3	0.470588	0.416471	0.294118	0.529412
2006	1	1	0.363636	0.282727	0.0909091	0.454545
2006	1	1	0.363636	0.282727	0.0909091	0.454545
2006	1	2	0.115385	0.0793269	0.0384615	0.134615
2006	1	2	0.115385	0.0793269	0.0384615	0.134615
2006	1	3	0.3125	0.282187	0.125	0.375
2006	1	3	0.3125	0.282187	0.125	0.375
2006	2	1	0.272727	0.226818	0	0.454545
2006	2	1	0.272727	0.226818	0	0.454545
2006	2	2	0.384615	0.283942	0.153846	0.423077
2006	2	2	0.384615	0.283942	0.153846	0.423077
2006	2	3	0.125	0.234375	0.0625	0.4375
2006	2	3	0.125	0.234375	0.0625	0.4375
2006	3	1	0.181818	0.265909	0.0909091	0.454545
2006	3	1	0.181818	0.265909	0.0909091	0.454545
2006	3	2	0.326923	0.427981	0.269231	0.557692
2006	3	2	0.326923	0.427981	0.269231	0.557692
2006	3	3	0.3125	0.218125	0.0625	0.4375
2006	3	3	0.3125	0.218125	0.0625	0.4375
2006	4	1	0.181818	0.224545	0.0909091	0.363636
2006	4	1	0.181818	0.224545	0.0909091	0.363636
2006	4	2	0.173077	0.20875	0.153846	0.288462
2006	4	2	0.173077	0.20875	0.153846	0.288462
2006	4	3	0.25	0.265313	0.125	0.4375
2006	4	3	0.25	0.265313	0.125	0.4375
2007	1	2	0.2	0.1277	0.079	0.181
2007	1	2	0.2	0.1277	0.079	0.181
2007	1	3	0.333333	0.285	0.133333	0.466667
2007	1	3	0.333333	0.285	0.133333	0.466667
2007	2	2	0.26	0.2901	0.179	0.42
2007	2	2	0.26	0.2901	0.179	0.42
2007	2	3	0.266667	0.327667	0.133333	0.533333
2007	2	3	0.266667	0.327667	0.133333	0.533333
2007	3	2	0.48	0.4912	0.36	0.62
2007	3	2	0.48	0.4912	0.36	0.62
2007	3	3	0.333333	0.313667	0.196667	0.466667
2007	3	3	0.333333	0.313667	0.196667	0.466667
2007	4	2	0.06	0.091	0.04	0.16
2007	4	2	0.06	0.091	0.04	0.16
2007	4	3	0.0666667	0.0736667	0	0.133333
2007	4	3	0.0666667	0.0736667	0	0.133333
2008	1	2	0.25	0.12625	0.0625	0.208333
2008	1	2	0.25	0.12625	0.0625	0.208333
2008	1	3	0.2	0.189	0.0666667	0.333333
2008	1	3	0.2	0.189	0.0666667	0.333333
2008	2	2	0.166667	0.154896	0.0625	0.25
2008	2	2	0.166667	0.154896	0.0625	0.25
2008	2	3	0.2	0.257667	0.0666667	0.466667
2008	2	3	0.2	0.257667	0.0666667	0.466667
2008	3	2	0.166667	0.279375	0.1875	0.375
2008	3	2	0.166667	0.279375	0.1875	0.375
2008	3	3	0.4	0.370667	0.2	0.533333
2008	3	3	0.4	0.370667	0.2	0.533333
2008	4	2	0.416667	0.439479	0.395833	0.5
2008	4	2	0.416667	0.439479	0.395833	0.5
2008	4	3	0.2	0.182667	0.133333	0.266667
2008	4	3	0.2	0.182667	0.133333	0.266667
2009	1	2	0.152174	0.0884783	0.0434783	0.152174
2009	1	2	0.152174	0.0884783	0.0434783	0.152174
2009	1	3	0.214286	0.235357	0.0714286	0.357143
2009	1	3	0.214286	0.235357	0.0714286	0.357143
2009	2	2	0.217391	0.183696	0.0869565	0.282609
2009	2	2	0.217391	0.183696	0.0869565	0.282609
2009	2	3	0.357143	0.2675	0.0714286	0.428571
2009	2	3	0.357143	0.2675	0.0714286	0.428571
2009	3	2	0.347826	0.381304	0.26087	0.5
2009	3	2	0.347826	0.381304	0.26087	0.5
2009	3	3	0.214286	0.296071	0.0714286	0.5
2009	3	3	0.214286	0.296071	0.0714286	0.5
2009	4	2	0.282609	0.346522	0.26087	0.43587
2009	4	2	0.282609	0.346522	0.26087	0.43587
2009	4	3	0.214286	0.201071	0.0714286	0.357143
2009	4	3	0.214286	0.201071	0.0714286	0.357143
2010	1	2	0.16	0.0986	0.04	0.16
2010	1	2	0.16	0.0986	0.04	0.16
2010	1	3	0.3	0.2525	0.1	0.5
2010	1	3	0.3	0.2525	0.1	0.5
2010	2	2	0.22	0.1718	0.1	0.28
2010	2	2	0.22	0.1718	0.1	0.28
2010	2	3	0.5	0.3885	0.195	0.605
2010	2	3	0.5	0.3885	0.195	0.605
2010	3	2	0.16	0.2569	0.16	0.36
2010	3	2	0.16	0.2569	0.16	0.36
2010	3	3	0.1	0.2655	0.1	0.5
2010	3	3	0.1	0.2655	0.1	0.5
2010	4	2	0.46	0.4727	0.38	0.56
2010	4	2	0.46	0.4727	0.38	0.56
2010	4	3	0.1	0.0935	0	0.2
2010	4	3	0.1	0.0935	0	0.2
2011	1	2	0.26087	0.148804	0.0869565	0.217391
2011	1	2	0.26087	0.148804	0.0869565	0.217391
2011	1	3	0.4375	0.312812	0.184375	0.440625
2011	1	3	0.4375	0.312812	0.184375	0.440625
2011	2	2	0.282609	0.283696	0.152174	0.391304
2011	2	2	0.282609	0.283696	0.152174	0.391304
2011	2	3	0.25	0.244688	0.0625	0.4375
2011	2	3	0.25	0.244688	0.0625	0.4375
2011	3	2	0.23913	0.315	0.195652	0.43587
2011	3	2	0.23913	0.315	0.195652	0.43587
2011	3	3	0.0625	0.190625	0.0625	0.375
2011	3	3	0.0625	0.190625	0.0625	0.375
2011	4	2	0.217391	0.2525	0.173913	0.347826
2011	4	2	0.217391	0.2525	0.173913	0.347826
2011	4	3	0.25	0.251875	0.184375	0.375
2011	4	3	0.25	0.251875	0.184375	0.375
2012	1	2	0.192308	0.132019	0.0769231	0.192308
2012	1	2	0.192308	0.132019	0.0769231	0.192308
2012	1	3	0	0.097	0	0.2
2012	1	3	0	0.097	0	0.2
2012	2	2	0.269231	0.244327	0.152885	0.346154
2012	2	2	0.269231	0.244327	0.152885	0.346154
2012	2	3	0.4	0.3095	0.1	0.6
2012	2	3	0.4	0.3095	0.1	0.6
2012	3	2	0.365385	0.423269	0.307692	0.538462
2012	3	2	0.365385	0.423269	0.307692	0.538462
2012	3	3	0.6	0.5575	0.3	0.8
2012	3	3	0.6	0.5575	0.3	0.8
2012	4	2	0.173077	0.200385	0.134615	0.25
2012	4	2	0.173077	0.200385	0.134615	0.25
2012	4	3	0	0.036	0	0.105
2012	4	3	0	0.036	0	0.105
2013	1	2	0.16	0.1168	0.06	0.18
2013	1	2	0.16	0.1168	0.06	0.18
2013	1	3	0.357143	0.252857	0.0714286	0.428571
2013	1	3	0.357143	0.252857	0.0714286	0.428571
2013	2	2	0.36	0.2474	0.139	0.38
2013	2	2	0.36	0.2474	0.139	0.38
2013	2	3	0.285714	0.290357	0.142857	0.5
2013	2	3	0.285714	0.290357	0.142857	0.5
2013	3	2	0.46	0.5828	0.46	0.72
2013	3	2	0.46	0.5828	0.46	0.72
2013	3	3	0.357143	0.436071	0.214286	0.642857
2013	3	3	0.357143	0.436071	0.214286	0.642857
2013	4	2	0.02	0.053	0.02	0.101
2013	4	2	0.02	0.053	0.02	0.101
2013	4	3	0	0.0207143	0	0.142857
2013	4	3	0	0.0207143	0	0.142857
2014	1	2	0.203704	0.118148	0.0555556	0.185185
2014	1	2	0.203704	0.118148	0.0555556	0.185185
2014	1	3	0.357143	0.255357	0.0714286	0.5
2014	1	3	0.357143	0.255357	0.0714286	0.5
2014	2	2	0.37037	0.305278	0.185185	0.425926
2014	2	2	0.37037	0.305278	0.185185	0.425926
2014	2	3	0.428571	0.349643	0.142857	0.571429
2014	2	3	0.428571	0.349643	0.142857	0.571429
2014	3	2	0.314815	0.438981	0.314815	0.555556
2014	3	2	0.314815	0.438981	0.314815	0.555556
2014	3	3	0.214286	0.385	0.142857	0.642857
2014	3	3	0.214286	0.385	0.142857	0.642857
2014	4	2	0.111111	0.137593	0.0925926	0.203704
2014	4	2	0.111111	0.137593	0.0925926	0.203704
2014	4	3	0	0.01	0	0.0714286
2014	4	3	0	0.01	0	0.0714286
