# Supplementary material for: Multistate Models Reveal Long-Term Trends of Northern Spotted Owls in the Absence of a Novel Competitor
Source: PLoS One. 2016 Apr 11;11(4):e0152888. doi: 10.1371/journal.pone.0152888 (PMC4827817; doi:10.1371/journal.pone.0152888)
Supplement: S2 Table — (XLSX) [file pone.0152888.s005.xlsx]

## Sheet: Single
SITE	Year	v01	v02	v03	v04	v05	v06	v07	v08	v09	v10	v11	v12	v13	v14	v15
1	1990	0	0	0	1	1	1	NA	NA	NA	NA	NA	NA	NA	NA	NA
1	1991	1	0	1	0	NA	NA	NA	NA	NA	NA	NA	NA	NA	NA	NA
1	1992	1	1	1	0	1	1	NA	NA	NA	NA	NA	NA	NA	NA	NA
1	1993	0	1	0	1	0	1	0	1	NA	NA	NA	NA	NA	NA	NA
1	1994	1	NA	NA	NA	NA	NA	NA	NA	NA	NA	NA	NA	NA	NA	NA
1	1995	0	1	1	1	0	1	0	NA	NA	NA	NA	NA	NA	NA	NA
1	1996	1	0	0	0	NA	NA	NA	NA	NA	NA	NA	NA	NA	NA	NA
1	1997	0	0	1	0	1	NA	NA	NA	NA	NA	NA	NA	NA	NA	NA
1	1998	1	1	0	0	0	NA	NA	NA	NA	NA	NA	NA	NA	NA	NA
1	1999	1	1	1	1	1	1	NA	NA	NA	NA	NA	NA	NA	NA	NA
1	2000	0	1	1	1	NA	NA	NA	NA	NA	NA	NA	NA	NA	NA	NA
1	2001	1	1	1	NA	NA	NA	NA	NA	NA	NA	NA	NA	NA	NA	NA
1	2002	1	NA	NA	NA	NA	NA	NA	NA	NA	NA	NA	NA	NA	NA	NA
1	2003	0	1	1	NA	NA	NA	NA	NA	NA	NA	NA	NA	NA	NA	NA
1	2004	1	NA	NA	NA	NA	NA	NA	NA	NA	NA	NA	NA	NA	NA	NA
1	2005	NA	NA	NA	NA	NA	NA	NA	NA	NA	NA	NA	NA	NA	NA	NA
1	2006	NA	NA	NA	NA	NA	NA	NA	NA	NA	NA	NA	NA	NA	NA	NA
1	2007	NA	NA	NA	NA	NA	NA	NA	NA	NA	NA	NA	NA	NA	NA	NA
1	2008	NA	NA	NA	NA	NA	NA	NA	NA	NA	NA	NA	NA	NA	NA	NA
1	2009	NA	NA	NA	NA	NA	NA	NA	NA	NA	NA	NA	NA	NA	NA	NA
1	2010	NA	NA	NA	NA	NA	NA	NA	NA	NA	NA	NA	NA	NA	NA	NA
1	2011	NA	NA	NA	NA	NA	NA	NA	NA	NA	NA	NA	NA	NA	NA	NA
1	2012	NA	NA	NA	NA	NA	NA	NA	NA	NA	NA	NA	NA	NA	NA	NA
1	2013	NA	NA	NA	NA	NA	NA	NA	NA	NA	NA	NA	NA	NA	NA	NA
1	2014	NA	NA	NA	NA	NA	NA	NA	NA	NA	NA	NA	NA	NA	NA	NA
2	1990	0	1	1	1	NA	NA	NA	NA	NA	NA	NA	NA	NA	NA	NA
2	1991	1	1	1	NA	NA	NA	NA	NA	NA	NA	NA	NA	NA	NA	NA
2	1992	1	1	NA	NA	NA	NA	NA	NA	NA	NA	NA	NA	NA	NA	NA
2	1993	1	1	1	1	1	1	NA	NA	NA	NA	NA	NA	NA	NA	NA
2	1994	1	1	0	1	NA	NA	NA	NA	NA	NA	NA	NA	NA	NA	NA
2	1995	0	1	1	0	0	1	NA	NA	NA	NA	NA	NA	NA	NA	NA
2	1996	1	0	0	0	0	NA	NA	NA	NA	NA	NA	NA	NA	NA	NA
2	1997	0	0	0	0	0	NA	NA	NA	NA	NA	NA	NA	NA	NA	NA
2	1998	0	0	0	0	0	NA	NA	NA	NA	NA	NA	NA	NA	NA	NA
2	1999	1	1	1	NA	NA	NA	NA	NA	NA	NA	NA	NA	NA	NA	NA
2	2000	0	1	1	1	NA	NA	NA	NA	NA	NA	NA	NA	NA	NA	NA
2	2001	1	1	NA	NA	NA	NA	NA	NA	NA	NA	NA	NA	NA	NA	NA
2	2002	0	NA	NA	NA	NA	NA	NA	NA	NA	NA	NA	NA	NA	NA	NA
2	2003	NA	NA	NA	NA	NA	NA	NA	NA	NA	NA	NA	NA	NA	NA	NA
2	2004	1	NA	NA	NA	NA	NA	NA	NA	NA	NA	NA	NA	NA	NA	NA
2	2005	NA	NA	NA	NA	NA	NA	NA	NA	NA	NA	NA	NA	NA	NA	NA
2	2006	NA	NA	NA	NA	NA	NA	NA	NA	NA	NA	NA	NA	NA	NA	NA
2	2007	NA	NA	NA	NA	NA	NA	NA	NA	NA	NA	NA	NA	NA	NA	NA
2	2008	NA	NA	NA	NA	NA	NA	NA	NA	NA	NA	NA	NA	NA	NA	NA
2	2009	NA	NA	NA	NA	NA	NA	NA	NA	NA	NA	NA	NA	NA	NA	NA
2	2010	NA	NA	NA	NA	NA	NA	NA	NA	NA	NA	NA	NA	NA	NA	NA
2	2011	NA	NA	NA	NA	NA	NA	NA	NA	NA	NA	NA	NA	NA	NA	NA
2	2012	NA	NA	NA	NA	NA	NA	NA	NA	NA	NA	NA	NA	NA	NA	NA
2	2013	NA	NA	NA	NA	NA	NA	NA	NA	NA	NA	NA	NA	NA	NA	NA
2	2014	NA	NA	NA	NA	NA	NA	NA	NA	NA	NA	NA	NA	NA	NA	NA
3	1990	0	1	1	NA	NA	NA	NA	NA	NA	NA	NA	NA	NA	NA	NA
3	1991	1	1	1	1	NA	NA	NA	NA	NA	NA	NA	NA	NA	NA	NA
3	1992	0	1	1	1	NA	NA	NA	NA	NA	NA	NA	NA	NA	NA	NA
3	1993	1	1	NA	NA	NA	NA	NA	NA	NA	NA	NA	NA	NA	NA	NA
3	1994	1	1	1	NA	NA	NA	NA	NA	NA	NA	NA	NA	NA	NA	NA
3	1995	0	1	1	NA	NA	NA	NA	NA	NA	NA	NA	NA	NA	NA	NA
3	1996	1	1	1	NA	NA	NA	NA	NA	NA	NA	NA	NA	NA	NA	NA
3	1997	1	1	0	0	1	1	NA	NA	NA	NA	NA	NA	NA	NA	NA
3	1998	0	0	1	0	NA	NA	NA	NA	NA	NA	NA	NA	NA	NA	NA
3	1999	0	0	0	0	0	NA	NA	NA	NA	NA	NA	NA	NA	NA	NA
3	2000	1	1	1	0	NA	NA	NA	NA	NA	NA	NA	NA	NA	NA	NA
3	2001	0	1	1	NA	NA	NA	NA	NA	NA	NA	NA	NA	NA	NA	NA
3	2002	1	1	NA	NA	NA	NA	NA	NA	NA	NA	NA	NA	NA	NA	NA
3	2003	1	0	0	0	0	NA	NA	NA	NA	NA	NA	NA	NA	NA	NA
3	2004	1	0	0	0	NA	NA	NA	NA	NA	NA	NA	NA	NA	NA	NA
3	2005	0	1	NA	NA	NA	NA	NA	NA	NA	NA	NA	NA	NA	NA	NA
3	2006	1	NA	NA	NA	NA	NA	NA	NA	NA	NA	NA	NA	NA	NA	NA
3	2007	NA	NA	NA	NA	NA	NA	NA	NA	NA	NA	NA	NA	NA	NA	NA
3	2008	NA	NA	NA	NA	NA	NA	NA	NA	NA	NA	NA	NA	NA	NA	NA
3	2009	NA	NA	NA	NA	NA	NA	NA	NA	NA	NA	NA	NA	NA	NA	NA
3	2010	NA	NA	NA	NA	NA	NA	NA	NA	NA	NA	NA	NA	NA	NA	NA
3	2011	NA	NA	NA	NA	NA	NA	NA	NA	NA	NA	NA	NA	NA	NA	NA
3	2012	NA	NA	NA	NA	NA	NA	NA	NA	NA	NA	NA	NA	NA	NA	NA
3	2013	NA	NA	NA	NA	NA	NA	NA	NA	NA	NA	NA	NA	NA	NA	NA
3	2014	NA	NA	NA	NA	NA	NA	NA	NA	NA	NA	NA	NA	NA	NA	NA
4	1990	1	1	1	1	NA	NA	NA	NA	NA	NA	NA	NA	NA	NA	NA
4	1991	1	0	1	1	0	1	1	1	1	NA	NA	NA	NA	NA	NA
4	1992	1	1	1	NA	NA	NA	NA	NA	NA	NA	NA	NA	NA	NA	NA
4	1993	1	0	1	0	1	0	0	0	NA	NA	NA	NA	NA	NA	NA
4	1994	1	1	1	1	1	NA	NA	NA	NA	NA	NA	NA	NA	NA	NA
4	1995	1	1	1	0	0	1	0	NA	NA	NA	NA	NA	NA	NA	NA
4	1996	0	0	1	0	1	NA	NA	NA	NA	NA	NA	NA	NA	NA	NA
4	1997	0	1	1	NA	NA	NA	NA	NA	NA	NA	NA	NA	NA	NA	NA
4	1998	1	1	NA	NA	NA	NA	NA	NA	NA	NA	NA	NA	NA	NA	NA
4	1999	0	1	1	NA	NA	NA	NA	NA	NA	NA	NA	NA	NA	NA	NA
4	2000	0	1	0	1	NA	NA	NA	NA	NA	NA	NA	NA	NA	NA	NA
4	2001	1	1	1	1	NA	NA	NA	NA	NA	NA	NA	NA	NA	NA	NA
4	2002	1	1	1	NA	NA	NA	NA	NA	NA	NA	NA	NA	NA	NA	NA
4	2003	1	1	1	NA	NA	NA	NA	NA	NA	NA	NA	NA	NA	NA	NA
4	2004	1	1	NA	NA	NA	NA	NA	NA	NA	NA	NA	NA	NA	NA	NA
4	2005	1	1	NA	NA	NA	NA	NA	NA	NA	NA	NA	NA	NA	NA	NA
4	2006	1	0	NA	NA	NA	NA	NA	NA	NA	NA	NA	NA	NA	NA	NA
4	2007	NA	NA	NA	NA	NA	NA	NA	NA	NA	NA	NA	NA	NA	NA	NA
4	2008	NA	NA	NA	NA	NA	NA	NA	NA	NA	NA	NA	NA	NA	NA	NA
4	2009	NA	NA	NA	NA	NA	NA	NA	NA	NA	NA	NA	NA	NA	NA	NA
4	2010	NA	NA	NA	NA	NA	NA	NA	NA	NA	NA	NA	NA	NA	NA	NA
4	2011	NA	NA	NA	NA	NA	NA	NA	NA	NA	NA	NA	NA	NA	NA	NA
4	2012	NA	NA	NA	NA	NA	NA	NA	NA	NA	NA	NA	NA	NA	NA	NA
4	2013	NA	NA	NA	NA	NA	NA	NA	NA	NA	NA	NA	NA	NA	NA	NA
4	2014	NA	NA	NA	NA	NA	NA	NA	NA	NA	NA	NA	NA	NA	NA	NA
5	1990	0	1	1	1	1	NA	NA	NA	NA	NA	NA	NA	NA	NA	NA
5	1991	1	NA	NA	NA	NA	NA	NA	NA	NA	NA	NA	NA	NA	NA	NA
5	1992	1	1	1	1	1	NA	NA	NA	NA	NA	NA	NA	NA	NA	NA
5	1993	1	1	1	NA	NA	NA	NA	NA	NA	NA	NA	NA	NA	NA	NA
5	1994	0	1	1	1	1	NA	NA	NA	NA	NA	NA	NA	NA	NA	NA
5	1995	0	1	1	1	NA	NA	NA	NA	NA	NA	NA	NA	NA	NA	NA
5	1996	1	NA	NA	NA	NA	NA	NA	NA	NA	NA	NA	NA	NA	NA	NA
5	1997	1	0	1	1	NA	NA	NA	NA	NA	NA	NA	NA	NA	NA	NA
5	1998	0	1	1	NA	NA	NA	NA	NA	NA	NA	NA	NA	NA	NA	NA
5	1999	1	1	NA	NA	NA	NA	NA	NA	NA	NA	NA	NA	NA	NA	NA
5	2000	1	1	1	NA	NA	NA	NA	NA	NA	NA	NA	NA	NA	NA	NA
5	2001	1	1	NA	NA	NA	NA	NA	NA	NA	NA	NA	NA	NA	NA	NA
5	2002	1	1	0	1	NA	NA	NA	NA	NA	NA	NA	NA	NA	NA	NA
5	2003	1	0	0	1	0	NA	NA	NA	NA	NA	NA	NA	NA	NA	NA
5	2004	1	1	NA	NA	NA	NA	NA	NA	NA	NA	NA	NA	NA	NA	NA
5	2005	1	0	1	1	NA	NA	NA	NA	NA	NA	NA	NA	NA	NA	NA
5	2006	1	1	1	NA	NA	NA	NA	NA	NA	NA	NA	NA	NA	NA	NA
5	2007	NA	NA	NA	NA	NA	NA	NA	NA	NA	NA	NA	NA	NA	NA	NA
5	2008	NA	NA	NA	NA	NA	NA	NA	NA	NA	NA	NA	NA	NA	NA	NA
5	2009	NA	NA	NA	NA	NA	NA	NA	NA	NA	NA	NA	NA	NA	NA	NA
5	2010	NA	NA	NA	NA	NA	NA	NA	NA	NA	NA	NA	NA	NA	NA	NA
5	2011	NA	NA	NA	NA	NA	NA	NA	NA	NA	NA	NA	NA	NA	NA	NA
5	2012	NA	NA	NA	NA	NA	NA	NA	NA	NA	NA	NA	NA	NA	NA	NA
5	2013	NA	NA	NA	NA	NA	NA	NA	NA	NA	NA	NA	NA	NA	NA	NA
5	2014	NA	NA	NA	NA	NA	NA	NA	NA	NA	NA	NA	NA	NA	NA	NA
6	1990	0	0	0	NA	NA	NA	NA	NA	NA	NA	NA	NA	NA	NA	NA
6	1991	1	1	1	0	1	1	1	NA	NA	NA	NA	NA	NA	NA	NA
6	1992	1	1	1	1	NA	NA	NA	NA	NA	NA	NA	NA	NA	NA	NA
6	1993	0	1	1	1	NA	NA	NA	NA	NA	NA	NA	NA	NA	NA	NA
6	1994	1	1	1	NA	NA	NA	NA	NA	NA	NA	NA	NA	NA	NA	NA
6	1995	1	NA	NA	NA	NA	NA	NA	NA	NA	NA	NA	NA	NA	NA	NA
6	1996	1	1	NA	NA	NA	NA	NA	NA	NA	NA	NA	NA	NA	NA	NA
6	1997	0	0	0	0	0	NA	NA	NA	NA	NA	NA	NA	NA	NA	NA
6	1998	0	1	1	1	1	1	NA	NA	NA	NA	NA	NA	NA	NA	NA
6	1999	1	1	0	1	NA	NA	NA	NA	NA	NA	NA	NA	NA	NA	NA
6	2000	1	1	1	NA	NA	NA	NA	NA	NA	NA	NA	NA	NA	NA	NA
6	2001	1	1	NA	NA	NA	NA	NA	NA	NA	NA	NA	NA	NA	NA	NA
6	2002	1	1	0	1	1	NA	NA	NA	NA	NA	NA	NA	NA	NA	NA
6	2003	0	0	0	NA	NA	NA	NA	NA	NA	NA	NA	NA	NA	NA	NA
6	2004	1	1	NA	NA	NA	NA	NA	NA	NA	NA	NA	NA	NA	NA	NA
6	2005	0	0	1	0	0	NA	NA	NA	NA	NA	NA	NA	NA	NA	NA
6	2006	0	NA	NA	NA	NA	NA	NA	NA	NA	NA	NA	NA	NA	NA	NA
6	2007	NA	NA	NA	NA	NA	NA	NA	NA	NA	NA	NA	NA	NA	NA	NA
6	2008	NA	NA	NA	NA	NA	NA	NA	NA	NA	NA	NA	NA	NA	NA	NA
6	2009	NA	NA	NA	NA	NA	NA	NA	NA	NA	NA	NA	NA	NA	NA	NA
6	2010	NA	NA	NA	NA	NA	NA	NA	NA	NA	NA	NA	NA	NA	NA	NA
6	2011	NA	NA	NA	NA	NA	NA	NA	NA	NA	NA	NA	NA	NA	NA	NA
6	2012	NA	NA	NA	NA	NA	NA	NA	NA	NA	NA	NA	NA	NA	NA	NA
6	2013	NA	NA	NA	NA	NA	NA	NA	NA	NA	NA	NA	NA	NA	NA	NA
6	2014	NA	NA	NA	NA	NA	NA	NA	NA	NA	NA	NA	NA	NA	NA	NA
7	1990	1	0	1	1	NA	NA	NA	NA	NA	NA	NA	NA	NA	NA	NA
7	1991	1	1	0	1	1	1	NA	NA	NA	NA	NA	NA	NA	NA	NA
7	1992	1	1	NA	NA	NA	NA	NA	NA	NA	NA	NA	NA	NA	NA	NA
7	1993	1	1	1	NA	NA	NA	NA	NA	NA	NA	NA	NA	NA	NA	NA
7	1994	1	1	1	NA	NA	NA	NA	NA	NA	NA	NA	NA	NA	NA	NA
7	1995	0	1	0	1	0	1	1	NA	NA	NA	NA	NA	NA	NA	NA
7	1996	1	1	1	NA	NA	NA	NA	NA	NA	NA	NA	NA	NA	NA	NA
7	1997	1	1	1	1	1	1	1	1	NA	NA	NA	NA	NA	NA	NA
7	1998	0	0	0	0	NA	NA	NA	NA	NA	NA	NA	NA	NA	NA	NA
7	1999	1	1	1	NA	NA	NA	NA	NA	NA	NA	NA	NA	NA	NA	NA
7	2000	1	1	NA	NA	NA	NA	NA	NA	NA	NA	NA	NA	NA	NA	NA
7	2001	1	1	1	1	NA	NA	NA	NA	NA	NA	NA	NA	NA	NA	NA
7	2002	1	1	1	NA	NA	NA	NA	NA	NA	NA	NA	NA	NA	NA	NA
7	2003	1	1	NA	NA	NA	NA	NA	NA	NA	NA	NA	NA	NA	NA	NA
7	2004	0	1	1	NA	NA	NA	NA	NA	NA	NA	NA	NA	NA	NA	NA
7	2005	1	1	NA	NA	NA	NA	NA	NA	NA	NA	NA	NA	NA	NA	NA
7	2006	1	1	1	1	NA	NA	NA	NA	NA	NA	NA	NA	NA	NA	NA
7	2007	1	NA	NA	NA	NA	NA	NA	NA	NA	NA	NA	NA	NA	NA	NA
7	2008	1	1	1	1	1	NA	NA	NA	NA	NA	NA	NA	NA	NA	NA
7	2009	1	1	NA	NA	NA	NA	NA	NA	NA	NA	NA	NA	NA	NA	NA
7	2010	1	1	NA	NA	NA	NA	NA	NA	NA	NA	NA	NA	NA	NA	NA
7	2011	1	1	NA	NA	NA	NA	NA	NA	NA	NA	NA	NA	NA	NA	NA
7	2012	1	1	NA	NA	NA	NA	NA	NA	NA	NA	NA	NA	NA	NA	NA
7	2013	1	1	NA	NA	NA	NA	NA	NA	NA	NA	NA	NA	NA	NA	NA
7	2014	0	1	NA	NA	NA	NA	NA	NA	NA	NA	NA	NA	NA	NA	NA
8	1990	0	1	1	1	1	1	1	1	1	0	1	1	1	NA	NA
8	1991	1	1	1	1	NA	NA	NA	NA	NA	NA	NA	NA	NA	NA	NA
8	1992	1	1	1	1	1	1	0	1	1	NA	NA	NA	NA	NA	NA
8	1993	1	1	1	1	1	1	NA	NA	NA	NA	NA	NA	NA	NA	NA
8	1994	1	0	1	NA	NA	NA	NA	NA	NA	NA	NA	NA	NA	NA	NA
8	1995	0	1	0	0	0	0	1	NA	NA	NA	NA	NA	NA	NA	NA
8	1996	1	1	NA	NA	NA	NA	NA	NA	NA	NA	NA	NA	NA	NA	NA
8	1997	0	0	0	1	0	0	0	NA	NA	NA	NA	NA	NA	NA	NA
8	1998	0	0	0	0	0	NA	NA	NA	NA	NA	NA	NA	NA	NA	NA
8	1999	0	1	1	NA	NA	NA	NA	NA	NA	NA	NA	NA	NA	NA	NA
8	2000	1	1	1	NA	NA	NA	NA	NA	NA	NA	NA	NA	NA	NA	NA
8	2001	0	0	0	1	1	NA	NA	NA	NA	NA	NA	NA	NA	NA	NA
8	2002	1	0	1	0	NA	NA	NA	NA	NA	NA	NA	NA	NA	NA	NA
8	2003	0	0	0	0	0	NA	NA	NA	NA	NA	NA	NA	NA	NA	NA
8	2004	1	1	NA	NA	NA	NA	NA	NA	NA	NA	NA	NA	NA	NA	NA
8	2005	1	1	1	1	0	NA	NA	NA	NA	NA	NA	NA	NA	NA	NA
8	2006	1	0	0	NA	NA	NA	NA	NA	NA	NA	NA	NA	NA	NA	NA
8	2007	1	1	0	NA	NA	NA	NA	NA	NA	NA	NA	NA	NA	NA	NA
8	2008	1	NA	NA	NA	NA	NA	NA	NA	NA	NA	NA	NA	NA	NA	NA
8	2009	NA	NA	NA	NA	NA	NA	NA	NA	NA	NA	NA	NA	NA	NA	NA
8	2010	1	1	1	NA	NA	NA	NA	NA	NA	NA	NA	NA	NA	NA	NA
8	2011	0	0	NA	NA	NA	NA	NA	NA	NA	NA	NA	NA	NA	NA	NA
8	2012	1	NA	NA	NA	NA	NA	NA	NA	NA	NA	NA	NA	NA	NA	NA
8	2013	0	1	NA	NA	NA	NA	NA	NA	NA	NA	NA	NA	NA	NA	NA
8	2014	1	1	NA	NA	NA	NA	NA	NA	NA	NA	NA	NA	NA	NA	NA
9	1990	0	0	0	0	0	1	1	NA	NA	NA	NA	NA	NA	NA	NA
9	1991	NA	NA	NA	NA	NA	NA	NA	NA	NA	NA	NA	NA	NA	NA	NA
9	1992	NA	NA	NA	NA	NA	NA	NA	NA	NA	NA	NA	NA	NA	NA	NA
9	1993	1	1	NA	NA	NA	NA	NA	NA	NA	NA	NA	NA	NA	NA	NA
9	1994	0	0	1	0	0	1	1	NA	NA	NA	NA	NA	NA	NA	NA
9	1995	1	1	0	0	1	1	NA	NA	NA	NA	NA	NA	NA	NA	NA
9	1996	0	1	1	1	0	1	NA	NA	NA	NA	NA	NA	NA	NA	NA
9	1997	1	1	1	1	1	NA	NA	NA	NA	NA	NA	NA	NA	NA	NA
9	1998	1	1	NA	NA	NA	NA	NA	NA	NA	NA	NA	NA	NA	NA	NA
9	1999	1	1	NA	NA	NA	NA	NA	NA	NA	NA	NA	NA	NA	NA	NA
9	2000	1	1	1	NA	NA	NA	NA	NA	NA	NA	NA	NA	NA	NA	NA
9	2001	1	1	1	1	NA	NA	NA	NA	NA	NA	NA	NA	NA	NA	NA
9	2002	1	1	NA	NA	NA	NA	NA	NA	NA	NA	NA	NA	NA	NA	NA
9	2003	1	1	NA	NA	NA	NA	NA	NA	NA	NA	NA	NA	NA	NA	NA
9	2004	0	0	0	NA	NA	NA	NA	NA	NA	NA	NA	NA	NA	NA	NA
9	2005	0	NA	NA	NA	NA	NA	NA	NA	NA	NA	NA	NA	NA	NA	NA
9	2006	NA	NA	NA	NA	NA	NA	NA	NA	NA	NA	NA	NA	NA	NA	NA
9	2007	0	NA	NA	NA	NA	NA	NA	NA	NA	NA	NA	NA	NA	NA	NA
9	2008	1	NA	NA	NA	NA	NA	NA	NA	NA	NA	NA	NA	NA	NA	NA
9	2009	1	1	1	1	1	NA	NA	NA	NA	NA	NA	NA	NA	NA	NA
9	2010	0	1	NA	NA	NA	NA	NA	NA	NA	NA	NA	NA	NA	NA	NA
9	2011	0	1	0	0	0	0	NA	NA	NA	NA	NA	NA	NA	NA	NA
9	2012	1	0	NA	NA	NA	NA	NA	NA	NA	NA	NA	NA	NA	NA	NA
9	2013	0	0	NA	NA	NA	NA	NA	NA	NA	NA	NA	NA	NA	NA	NA
9	2014	1	1	NA	NA	NA	NA	NA	NA	NA	NA	NA	NA	NA	NA	NA
10	1990	1	1	1	1	NA	NA	NA	NA	NA	NA	NA	NA	NA	NA	NA
10	1991	1	NA	NA	NA	NA	NA	NA	NA	NA	NA	NA	NA	NA	NA	NA
10	1992	1	0	1	0	1	1	NA	NA	NA	NA	NA	NA	NA	NA	NA
10	1993	0	0	0	0	0	0	NA	NA	NA	NA	NA	NA	NA	NA	NA
10	1994	1	0	0	0	0	0	NA	NA	NA	NA	NA	NA	NA	NA	NA
10	1995	1	1	NA	NA	NA	NA	NA	NA	NA	NA	NA	NA	NA	NA	NA
10	1996	0	0	0	0	0	NA	NA	NA	NA	NA	NA	NA	NA	NA	NA
10	1997	0	0	0	0	1	0	NA	NA	NA	NA	NA	NA	NA	NA	NA
10	1998	1	1	1	1	NA	NA	NA	NA	NA	NA	NA	NA	NA	NA	NA
10	1999	1	0	0	0	NA	NA	NA	NA	NA	NA	NA	NA	NA	NA	NA
10	2000	1	1	1	1	1	NA	NA	NA	NA	NA	NA	NA	NA	NA	NA
10	2001	1	1	1	1	NA	NA	NA	NA	NA	NA	NA	NA	NA	NA	NA
10	2002	1	1	NA	NA	NA	NA	NA	NA	NA	NA	NA	NA	NA	NA	NA
10	2003	1	1	1	NA	NA	NA	NA	NA	NA	NA	NA	NA	NA	NA	NA
10	2004	1	1	1	1	1	1	NA	NA	NA	NA	NA	NA	NA	NA	NA
10	2005	1	0	0	NA	NA	NA	NA	NA	NA	NA	NA	NA	NA	NA	NA
10	2006	1	0	0	NA	NA	NA	NA	NA	NA	NA	NA	NA	NA	NA	NA
10	2007	1	NA	NA	NA	NA	NA	NA	NA	NA	NA	NA	NA	NA	NA	NA
10	2008	NA	NA	NA	NA	NA	NA	NA	NA	NA	NA	NA	NA	NA	NA	NA
10	2009	0	NA	NA	NA	NA	NA	NA	NA	NA	NA	NA	NA	NA	NA	NA
10	2010	0	1	1	NA	NA	NA	NA	NA	NA	NA	NA	NA	NA	NA	NA
10	2011	0	NA	NA	NA	NA	NA	NA	NA	NA	NA	NA	NA	NA	NA	NA
10	2012	0	1	NA	NA	NA	NA	NA	NA	NA	NA	NA	NA	NA	NA	NA
10	2013	0	1	1	NA	NA	NA	NA	NA	NA	NA	NA	NA	NA	NA	NA
10	2014	1	NA	NA	NA	NA	NA	NA	NA	NA	NA	NA	NA	NA	NA	NA
11	1990	1	1	1	1	NA	NA	NA	NA	NA	NA	NA	NA	NA	NA	NA
11	1991	0	1	1	1	1	NA	NA	NA	NA	NA	NA	NA	NA	NA	NA
11	1992	1	1	1	NA	NA	NA	NA	NA	NA	NA	NA	NA	NA	NA	NA
11	1993	0	1	1	1	0	0	NA	NA	NA	NA	NA	NA	NA	NA	NA
11	1994	0	0	0	0	NA	NA	NA	NA	NA	NA	NA	NA	NA	NA	NA
11	1995	1	0	0	0	1	1	1	NA	NA	NA	NA	NA	NA	NA	NA
11	1996	1	1	1	1	NA	NA	NA	NA	NA	NA	NA	NA	NA	NA	NA
11	1997	1	1	1	1	1	1	1	NA	NA	NA	NA	NA	NA	NA	NA
11	1998	1	1	NA	NA	NA	NA	NA	NA	NA	NA	NA	NA	NA	NA	NA
11	1999	1	1	NA	NA	NA	NA	NA	NA	NA	NA	NA	NA	NA	NA	NA
11	2000	1	1	1	NA	NA	NA	NA	NA	NA	NA	NA	NA	NA	NA	NA
11	2001	1	1	1	NA	NA	NA	NA	NA	NA	NA	NA	NA	NA	NA	NA
11	2002	1	1	0	0	0	NA	NA	NA	NA	NA	NA	NA	NA	NA	NA
11	2003	0	0	0	NA	NA	NA	NA	NA	NA	NA	NA	NA	NA	NA	NA
11	2004	NA	NA	NA	NA	NA	NA	NA	NA	NA	NA	NA	NA	NA	NA	NA
11	2005	NA	NA	NA	NA	NA	NA	NA	NA	NA	NA	NA	NA	NA	NA	NA
11	2006	NA	NA	NA	NA	NA	NA	NA	NA	NA	NA	NA	NA	NA	NA	NA
11	2007	0	0	NA	NA	NA	NA	NA	NA	NA	NA	NA	NA	NA	NA	NA
11	2008	0	0	NA	NA	NA	NA	NA	NA	NA	NA	NA	NA	NA	NA	NA
11	2009	NA	NA	NA	NA	NA	NA	NA	NA	NA	NA	NA	NA	NA	NA	NA
11	2010	NA	NA	NA	NA	NA	NA	NA	NA	NA	NA	NA	NA	NA	NA	NA
11	2011	NA	NA	NA	NA	NA	NA	NA	NA	NA	NA	NA	NA	NA	NA	NA
11	2012	NA	NA	NA	NA	NA	NA	NA	NA	NA	NA	NA	NA	NA	NA	NA
11	2013	NA	NA	NA	NA	NA	NA	NA	NA	NA	NA	NA	NA	NA	NA	NA
11	2014	NA	NA	NA	NA	NA	NA	NA	NA	NA	NA	NA	NA	NA	NA	NA
12	1990	0	1	1	1	1	NA	NA	NA	NA	NA	NA	NA	NA	NA	NA
12	1991	1	1	1	NA	NA	NA	NA	NA	NA	NA	NA	NA	NA	NA	NA
12	1992	1	1	NA	NA	NA	NA	NA	NA	NA	NA	NA	NA	NA	NA	NA
12	1993	1	1	NA	NA	NA	NA	NA	NA	NA	NA	NA	NA	NA	NA	NA
12	1994	1	1	NA	NA	NA	NA	NA	NA	NA	NA	NA	NA	NA	NA	NA
12	1995	1	1	1	1	NA	NA	NA	NA	NA	NA	NA	NA	NA	NA	NA
12	1996	1	1	1	NA	NA	NA	NA	NA	NA	NA	NA	NA	NA	NA	NA
12	1997	1	0	1	1	1	1	1	NA	NA	NA	NA	NA	NA	NA	NA
12	1998	0	1	1	NA	NA	NA	NA	NA	NA	NA	NA	NA	NA	NA	NA
12	1999	1	1	1	NA	NA	NA	NA	NA	NA	NA	NA	NA	NA	NA	NA
12	2000	1	1	NA	NA	NA	NA	NA	NA	NA	NA	NA	NA	NA	NA	NA
12	2001	1	1	1	NA	NA	NA	NA	NA	NA	NA	NA	NA	NA	NA	NA
12	2002	1	1	NA	NA	NA	NA	NA	NA	NA	NA	NA	NA	NA	NA	NA
12	2003	1	NA	NA	NA	NA	NA	NA	NA	NA	NA	NA	NA	NA	NA	NA
12	2004	1	1	NA	NA	NA	NA	NA	NA	NA	NA	NA	NA	NA	NA	NA
12	2005	0	0	NA	NA	NA	NA	NA	NA	NA	NA	NA	NA	NA	NA	NA
12	2006	1	1	NA	NA	NA	NA	NA	NA	NA	NA	NA	NA	NA	NA	NA
12	2007	NA	NA	NA	NA	NA	NA	NA	NA	NA	NA	NA	NA	NA	NA	NA
12	2008	NA	NA	NA	NA	NA	NA	NA	NA	NA	NA	NA	NA	NA	NA	NA
12	2009	1	NA	NA	NA	NA	NA	NA	NA	NA	NA	NA	NA	NA	NA	NA
12	2010	1	NA	NA	NA	NA	NA	NA	NA	NA	NA	NA	NA	NA	NA	NA
12	2011	1	NA	NA	NA	NA	NA	NA	NA	NA	NA	NA	NA	NA	NA	NA
12	2012	1	NA	NA	NA	NA	NA	NA	NA	NA	NA	NA	NA	NA	NA	NA
12	2013	NA	NA	NA	NA	NA	NA	NA	NA	NA	NA	NA	NA	NA	NA	NA
12	2014	0	NA	NA	NA	NA	NA	NA	NA	NA	NA	NA	NA	NA	NA	NA
13	1990	0	1	0	1	1	0	1	1	1	1	1	NA	NA	NA	NA
13	1991	1	1	1	NA	NA	NA	NA	NA	NA	NA	NA	NA	NA	NA	NA
13	1992	1	0	0	0	0	1	1	0	1	0	NA	NA	NA	NA	NA
13	1993	1	1	0	1	1	0	1	1	NA	NA	NA	NA	NA	NA	NA
13	1994	0	0	0	0	1	NA	NA	NA	NA	NA	NA	NA	NA	NA	NA
13	1995	1	0	1	0	1	1	1	0	1	NA	NA	NA	NA	NA	NA
13	1996	1	1	1	1	NA	NA	NA	NA	NA	NA	NA	NA	NA	NA	NA
13	1997	1	1	1	NA	NA	NA	NA	NA	NA	NA	NA	NA	NA	NA	NA
13	1998	1	1	NA	NA	NA	NA	NA	NA	NA	NA	NA	NA	NA	NA	NA
13	1999	1	0	1	0	0	1	NA	NA	NA	NA	NA	NA	NA	NA	NA
13	2000	1	0	0	0	0	NA	NA	NA	NA	NA	NA	NA	NA	NA	NA
13	2001	0	1	1	1	NA	NA	NA	NA	NA	NA	NA	NA	NA	NA	NA
13	2002	0	0	1	0	NA	NA	NA	NA	NA	NA	NA	NA	NA	NA	NA
13	2003	0	0	1	0	NA	NA	NA	NA	NA	NA	NA	NA	NA	NA	NA
13	2004	NA	NA	NA	NA	NA	NA	NA	NA	NA	NA	NA	NA	NA	NA	NA
13	2005	NA	NA	NA	NA	NA	NA	NA	NA	NA	NA	NA	NA	NA	NA	NA
13	2006	NA	NA	NA	NA	NA	NA	NA	NA	NA	NA	NA	NA	NA	NA	NA
13	2007	1	NA	NA	NA	NA	NA	NA	NA	NA	NA	NA	NA	NA	NA	NA
13	2008	NA	NA	NA	NA	NA	NA	NA	NA	NA	NA	NA	NA	NA	NA	NA
13	2009	NA	NA	NA	NA	NA	NA	NA	NA	NA	NA	NA	NA	NA	NA	NA
13	2010	NA	NA	NA	NA	NA	NA	NA	NA	NA	NA	NA	NA	NA	NA	NA
13	2011	NA	NA	NA	NA	NA	NA	NA	NA	NA	NA	NA	NA	NA	NA	NA
13	2012	0	0	NA	NA	NA	NA	NA	NA	NA	NA	NA	NA	NA	NA	NA
13	2013	NA	NA	NA	NA	NA	NA	NA	NA	NA	NA	NA	NA	NA	NA	NA
13	2014	NA	NA	NA	NA	NA	NA	NA	NA	NA	NA	NA	NA	NA	NA	NA
14	1990	NA	1	1	1	1	NA	NA	NA	NA	NA	NA	NA	NA	NA	NA
14	1991	1	1	1	1	NA	NA	NA	NA	NA	NA	NA	NA	NA	NA	NA
14	1992	1	1	1	NA	NA	NA	NA	NA	NA	NA	NA	NA	NA	NA	NA
14	1993	1	0	1	NA	NA	NA	NA	NA	NA	NA	NA	NA	NA	NA	NA
14	1994	1	1	1	1	NA	NA	NA	NA	NA	NA	NA	NA	NA	NA	NA
14	1995	0	0	0	1	0	1	0	NA	NA	NA	NA	NA	NA	NA	NA
14	1996	0	1	1	0	0	1	NA	NA	NA	NA	NA	NA	NA	NA	NA
14	1997	0	1	1	1	1	NA	NA	NA	NA	NA	NA	NA	NA	NA	NA
14	1998	1	1	1	NA	NA	NA	NA	NA	NA	NA	NA	NA	NA	NA	NA
14	1999	1	0	0	0	0	NA	NA	NA	NA	NA	NA	NA	NA	NA	NA
14	2000	1	1	1	NA	NA	NA	NA	NA	NA	NA	NA	NA	NA	NA	NA
14	2001	1	0	1	NA	NA	NA	NA	NA	NA	NA	NA	NA	NA	NA	NA
14	2002	1	1	NA	NA	NA	NA	NA	NA	NA	NA	NA	NA	NA	NA	NA
14	2003	1	1	NA	NA	NA	NA	NA	NA	NA	NA	NA	NA	NA	NA	NA
14	2004	1	1	NA	NA	NA	NA	NA	NA	NA	NA	NA	NA	NA	NA	NA
14	2005	1	1	NA	NA	NA	NA	NA	NA	NA	NA	NA	NA	NA	NA	NA
14	2006	1	1	NA	NA	NA	NA	NA	NA	NA	NA	NA	NA	NA	NA	NA
14	2007	0	0	NA	NA	NA	NA	NA	NA	NA	NA	NA	NA	NA	NA	NA
14	2008	1	NA	NA	NA	NA	NA	NA	NA	NA	NA	NA	NA	NA	NA	NA
14	2009	1	0	0	NA	NA	NA	NA	NA	NA	NA	NA	NA	NA	NA	NA
14	2010	0	1	0	0	NA	NA	NA	NA	NA	NA	NA	NA	NA	NA	NA
14	2011	0	0	NA	NA	NA	NA	NA	NA	NA	NA	NA	NA	NA	NA	NA
14	2012	NA	NA	NA	NA	NA	NA	NA	NA	NA	NA	NA	NA	NA	NA	NA
14	2013	NA	NA	NA	NA	NA	NA	NA	NA	NA	NA	NA	NA	NA	NA	NA
14	2014	NA	NA	NA	NA	NA	NA	NA	NA	NA	NA	NA	NA	NA	NA	NA
15	1990	0	0	1	0	1	1	0	NA	NA	NA	NA	NA	NA	NA	NA
15	1991	0	1	0	0	0	0	0	NA	NA	NA	NA	NA	NA	NA	NA
15	1992	0	0	0	0	0	NA	NA	NA	NA	NA	NA	NA	NA	NA	NA
15	1993	0	0	0	0	0	1	NA	NA	NA	NA	NA	NA	NA	NA	NA
15	1994	NA	NA	NA	NA	NA	NA	NA	NA	NA	NA	NA	NA	NA	NA	NA
15	1995	NA	NA	NA	NA	NA	NA	NA	NA	NA	NA	NA	NA	NA	NA	NA
15	1996	NA	NA	NA	NA	NA	NA	NA	NA	NA	NA	NA	NA	NA	NA	NA
15	1997	NA	NA	NA	NA	NA	NA	NA	NA	NA	NA	NA	NA	NA	NA	NA
15	1998	NA	NA	NA	NA	NA	NA	NA	NA	NA	NA	NA	NA	NA	NA	NA
15	1999	NA	NA	NA	NA	NA	NA	NA	NA	NA	NA	NA	NA	NA	NA	NA
15	2000	NA	NA	NA	NA	NA	NA	NA	NA	NA	NA	NA	NA	NA	NA	NA
15	2001	0	1	1	0	0	1	1	NA	NA	NA	NA	NA	NA	NA	NA
15	2002	1	0	1	1	NA	NA	NA	NA	NA	NA	NA	NA	NA	NA	NA
15	2003	1	1	0	0	1	NA	NA	NA	NA	NA	NA	NA	NA	NA	NA
15	2004	0	0	1	1	1	1	NA	NA	NA	NA	NA	NA	NA	NA	NA
15	2005	0	1	NA	NA	NA	NA	NA	NA	NA	NA	NA	NA	NA	NA	NA
15	2006	1	0	0	NA	NA	NA	NA	NA	NA	NA	NA	NA	NA	NA	NA
15	2007	0	0	1	1	NA	NA	NA	NA	NA	NA	NA	NA	NA	NA	NA
15	2008	1	1	NA	NA	NA	NA	NA	NA	NA	NA	NA	NA	NA	NA	NA
15	2009	0	0	0	NA	NA	NA	NA	NA	NA	NA	NA	NA	NA	NA	NA
15	2010	1	1	NA	NA	NA	NA	NA	NA	NA	NA	NA	NA	NA	NA	NA
15	2011	0	1	1	1	0	NA	NA	NA	NA	NA	NA	NA	NA	NA	NA
15	2012	1	NA	NA	NA	NA	NA	NA	NA	NA	NA	NA	NA	NA	NA	NA
15	2013	0	0	0	NA	NA	NA	NA	NA	NA	NA	NA	NA	NA	NA	NA
15	2014	1	1	1	NA	NA	NA	NA	NA	NA	NA	NA	NA	NA	NA	NA
16	1990	1	1	1	1	1	1	NA	NA	NA	NA	NA	NA	NA	NA	NA
16	1991	0	0	1	1	1	1	1	1	1	1	NA	NA	NA	NA	NA
16	1992	1	1	1	1	1	NA	NA	NA	NA	NA	NA	NA	NA	NA	NA
16	1993	0	0	1	0	0	0	0	NA	NA	NA	NA	NA	NA	NA	NA
16	1994	0	1	NA	NA	NA	NA	NA	NA	NA	NA	NA	NA	NA	NA	NA
16	1995	0	1	0	1	NA	NA	NA	NA	NA	NA	NA	NA	NA	NA	NA
16	1996	1	1	1	NA	NA	NA	NA	NA	NA	NA	NA	NA	NA	NA	NA
16	1997	1	1	1	1	NA	NA	NA	NA	NA	NA	NA	NA	NA	NA	NA
16	1998	1	1	NA	NA	NA	NA	NA	NA	NA	NA	NA	NA	NA	NA	NA
16	1999	1	1	1	1	NA	NA	NA	NA	NA	NA	NA	NA	NA	NA	NA
16	2000	1	1	1	NA	NA	NA	NA	NA	NA	NA	NA	NA	NA	NA	NA
16	2001	0	1	1	1	NA	NA	NA	NA	NA	NA	NA	NA	NA	NA	NA
16	2002	0	0	0	0	1	NA	NA	NA	NA	NA	NA	NA	NA	NA	NA
16	2003	1	0	1	1	NA	NA	NA	NA	NA	NA	NA	NA	NA	NA	NA
16	2004	1	0	1	NA	NA	NA	NA	NA	NA	NA	NA	NA	NA	NA	NA
16	2005	0	0	1	1	NA	NA	NA	NA	NA	NA	NA	NA	NA	NA	NA
16	2006	0	1	NA	NA	NA	NA	NA	NA	NA	NA	NA	NA	NA	NA	NA
16	2007	0	0	0	NA	NA	NA	NA	NA	NA	NA	NA	NA	NA	NA	NA
16	2008	0	0	NA	NA	NA	NA	NA	NA	NA	NA	NA	NA	NA	NA	NA
16	2009	0	0	1	NA	NA	NA	NA	NA	NA	NA	NA	NA	NA	NA	NA
16	2010	1	1	1	NA	NA	NA	NA	NA	NA	NA	NA	NA	NA	NA	NA
16	2011	0	0	1	NA	NA	NA	NA	NA	NA	NA	NA	NA	NA	NA	NA
16	2012	0	1	1	NA	NA	NA	NA	NA	NA	NA	NA	NA	NA	NA	NA
16	2013	0	1	1	NA	NA	NA	NA	NA	NA	NA	NA	NA	NA	NA	NA
16	2014	0	NA	NA	NA	NA	NA	NA	NA	NA	NA	NA	NA	NA	NA	NA
17	1990	1	1	1	1	1	NA	NA	NA	NA	NA	NA	NA	NA	NA	NA
17	1991	0	1	0	1	1	1	1	1	NA	NA	NA	NA	NA	NA	NA
17	1992	NA	NA	NA	NA	NA	NA	NA	NA	NA	NA	NA	NA	NA	NA	NA
17	1993	1	1	1	1	0	NA	NA	NA	NA	NA	NA	NA	NA	NA	NA
17	1994	1	1	NA	NA	NA	NA	NA	NA	NA	NA	NA	NA	NA	NA	NA
17	1995	1	NA	NA	NA	NA	NA	NA	NA	NA	NA	NA	NA	NA	NA	NA
17	1996	1	NA	NA	NA	NA	NA	NA	NA	NA	NA	NA	NA	NA	NA	NA
17	1997	NA	NA	NA	NA	NA	NA	NA	NA	NA	NA	NA	NA	NA	NA	NA
17	1998	NA	NA	NA	NA	NA	NA	NA	NA	NA	NA	NA	NA	NA	NA	NA
17	1999	NA	NA	NA	NA	NA	NA	NA	NA	NA	NA	NA	NA	NA	NA	NA
17	2000	1	1	NA	NA	NA	NA	NA	NA	NA	NA	NA	NA	NA	NA	NA
17	2001	NA	NA	NA	NA	NA	NA	NA	NA	NA	NA	NA	NA	NA	NA	NA
17	2002	NA	NA	NA	NA	NA	NA	NA	NA	NA	NA	NA	NA	NA	NA	NA
17	2003	NA	NA	NA	NA	NA	NA	NA	NA	NA	NA	NA	NA	NA	NA	NA
17	2004	0	1	0	0	NA	NA	NA	NA	NA	NA	NA	NA	NA	NA	NA
17	2005	0	NA	NA	NA	NA	NA	NA	NA	NA	NA	NA	NA	NA	NA	NA
17	2006	NA	NA	NA	NA	NA	NA	NA	NA	NA	NA	NA	NA	NA	NA	NA
17	2007	NA	NA	NA	NA	NA	NA	NA	NA	NA	NA	NA	NA	NA	NA	NA
17	2008	NA	NA	NA	NA	NA	NA	NA	NA	NA	NA	NA	NA	NA	NA	NA
17	2009	NA	NA	NA	NA	NA	NA	NA	NA	NA	NA	NA	NA	NA	NA	NA
17	2010	0	NA	NA	NA	NA	NA	NA	NA	NA	NA	NA	NA	NA	NA	NA
17	2011	NA	NA	NA	NA	NA	NA	NA	NA	NA	NA	NA	NA	NA	NA	NA
17	2012	0	1	NA	NA	NA	NA	NA	NA	NA	NA	NA	NA	NA	NA	NA
17	2013	NA	NA	NA	NA	NA	NA	NA	NA	NA	NA	NA	NA	NA	NA	NA
17	2014	NA	NA	NA	NA	NA	NA	NA	NA	NA	NA	NA	NA	NA	NA	NA
18	1990	1	1	1	1	NA	NA	NA	NA	NA	NA	NA	NA	NA	NA	NA
18	1991	1	1	1	1	1	1	NA	NA	NA	NA	NA	NA	NA	NA	NA
18	1992	1	1	NA	NA	NA	NA	NA	NA	NA	NA	NA	NA	NA	NA	NA
18	1993	1	1	NA	NA	NA	NA	NA	NA	NA	NA	NA	NA	NA	NA	NA
18	1994	0	1	1	NA	NA	NA	NA	NA	NA	NA	NA	NA	NA	NA	NA
18	1995	1	1	1	NA	NA	NA	NA	NA	NA	NA	NA	NA	NA	NA	NA
18	1996	1	1	1	NA	NA	NA	NA	NA	NA	NA	NA	NA	NA	NA	NA
18	1997	0	1	1	1	NA	NA	NA	NA	NA	NA	NA	NA	NA	NA	NA
18	1998	1	1	1	1	1	NA	NA	NA	NA	NA	NA	NA	NA	NA	NA
18	1999	1	0	1	1	1	NA	NA	NA	NA	NA	NA	NA	NA	NA	NA
18	2000	1	1	NA	NA	NA	NA	NA	NA	NA	NA	NA	NA	NA	NA	NA
18	2001	1	0	1	1	NA	NA	NA	NA	NA	NA	NA	NA	NA	NA	NA
18	2002	1	1	1	NA	NA	NA	NA	NA	NA	NA	NA	NA	NA	NA	NA
18	2003	0	1	1	NA	NA	NA	NA	NA	NA	NA	NA	NA	NA	NA	NA
18	2004	1	1	NA	NA	NA	NA	NA	NA	NA	NA	NA	NA	NA	NA	NA
18	2005	1	1	1	NA	NA	NA	NA	NA	NA	NA	NA	NA	NA	NA	NA
18	2006	0	1	NA	NA	NA	NA	NA	NA	NA	NA	NA	NA	NA	NA	NA
18	2007	0	1	1	NA	NA	NA	NA	NA	NA	NA	NA	NA	NA	NA	NA
18	2008	1	1	1	NA	NA	NA	NA	NA	NA	NA	NA	NA	NA	NA	NA
18	2009	1	NA	NA	NA	NA	NA	NA	NA	NA	NA	NA	NA	NA	NA	NA
18	2010	1	NA	NA	NA	NA	NA	NA	NA	NA	NA	NA	NA	NA	NA	NA
18	2011	1	1	NA	NA	NA	NA	NA	NA	NA	NA	NA	NA	NA	NA	NA
18	2012	1	NA	NA	NA	NA	NA	NA	NA	NA	NA	NA	NA	NA	NA	NA
18	2013	1	NA	NA	NA	NA	NA	NA	NA	NA	NA	NA	NA	NA	NA	NA
18	2014	0	0	0	NA	NA	NA	NA	NA	NA	NA	NA	NA	NA	NA	NA
19	1990	0	0	NA	NA	NA	NA	NA	NA	NA	NA	NA	NA	NA	NA	NA
19	1991	0	1	0	0	1	0	0	NA	NA	NA	NA	NA	NA	NA	NA
19	1992	0	1	NA	NA	NA	NA	NA	NA	NA	NA	NA	NA	NA	NA	NA
19	1993	1	1	1	0	1	1	NA	NA	NA	NA	NA	NA	NA	NA	NA
19	1994	1	0	0	1	1	NA	NA	NA	NA	NA	NA	NA	NA	NA	NA
19	1995	1	0	0	1	0	0	0	NA	NA	NA	NA	NA	NA	NA	NA
19	1996	1	1	0	1	1	NA	NA	NA	NA	NA	NA	NA	NA	NA	NA
19	1997	0	1	1	NA	NA	NA	NA	NA	NA	NA	NA	NA	NA	NA	NA
19	1998	1	1	1	NA	NA	NA	NA	NA	NA	NA	NA	NA	NA	NA	NA
19	1999	0	0	0	1	0	NA	NA	NA	NA	NA	NA	NA	NA	NA	NA
19	2000	0	0	0	0	0	0	NA	NA	NA	NA	NA	NA	NA	NA	NA
19	2001	0	1	0	0	0	NA	NA	NA	NA	NA	NA	NA	NA	NA	NA
19	2002	0	1	0	0	NA	NA	NA	NA	NA	NA	NA	NA	NA	NA	NA
19	2003	0	1	0	0	1	NA	NA	NA	NA	NA	NA	NA	NA	NA	NA
19	2004	0	0	0	0	0	NA	NA	NA	NA	NA	NA	NA	NA	NA	NA
19	2005	1	1	1	0	0	NA	NA	NA	NA	NA	NA	NA	NA	NA	NA
19	2006	0	0	0	NA	NA	NA	NA	NA	NA	NA	NA	NA	NA	NA	NA
19	2007	1	1	0	0	0	NA	NA	NA	NA	NA	NA	NA	NA	NA	NA
19	2008	1	1	0	NA	NA	NA	NA	NA	NA	NA	NA	NA	NA	NA	NA
19	2009	0	0	0	0	NA	NA	NA	NA	NA	NA	NA	NA	NA	NA	NA
19	2010	0	NA	NA	NA	NA	NA	NA	NA	NA	NA	NA	NA	NA	NA	NA
19	2011	1	1	0	0	NA	NA	NA	NA	NA	NA	NA	NA	NA	NA	NA
19	2012	NA	NA	NA	NA	NA	NA	NA	NA	NA	NA	NA	NA	NA	NA	NA
19	2013	1	NA	NA	NA	NA	NA	NA	NA	NA	NA	NA	NA	NA	NA	NA
19	2014	1	NA	NA	NA	NA	NA	NA	NA	NA	NA	NA	NA	NA	NA	NA
20	1990	0	1	1	1	NA	NA	NA	NA	NA	NA	NA	NA	NA	NA	NA
20	1991	1	1	1	1	1	1	1	1	1	1	NA	NA	NA	NA	NA
20	1992	1	1	NA	NA	NA	NA	NA	NA	NA	NA	NA	NA	NA	NA	NA
20	1993	1	1	1	1	NA	NA	NA	NA	NA	NA	NA	NA	NA	NA	NA
20	1994	1	1	NA	NA	NA	NA	NA	NA	NA	NA	NA	NA	NA	NA	NA
20	1995	1	1	NA	NA	NA	NA	NA	NA	NA	NA	NA	NA	NA	NA	NA
20	1996	1	1	NA	NA	NA	NA	NA	NA	NA	NA	NA	NA	NA	NA	NA
20	1997	1	0	0	0	0	NA	NA	NA	NA	NA	NA	NA	NA	NA	NA
20	1998	1	1	NA	NA	NA	NA	NA	NA	NA	NA	NA	NA	NA	NA	NA
20	1999	1	1	1	NA	NA	NA	NA	NA	NA	NA	NA	NA	NA	NA	NA
20	2000	1	1	NA	NA	NA	NA	NA	NA	NA	NA	NA	NA	NA	NA	NA
20	2001	1	1	NA	NA	NA	NA	NA	NA	NA	NA	NA	NA	NA	NA	NA
20	2002	1	1	0	1	NA	NA	NA	NA	NA	NA	NA	NA	NA	NA	NA
20	2003	1	1	NA	NA	NA	NA	NA	NA	NA	NA	NA	NA	NA	NA	NA
20	2004	0	NA	NA	NA	NA	NA	NA	NA	NA	NA	NA	NA	NA	NA	NA
20	2005	1	1	NA	NA	NA	NA	NA	NA	NA	NA	NA	NA	NA	NA	NA
20	2006	1	1	1	1	1	NA	NA	NA	NA	NA	NA	NA	NA	NA	NA
20	2007	0	NA	NA	NA	NA	NA	NA	NA	NA	NA	NA	NA	NA	NA	NA
20	2008	1	0	0	NA	NA	NA	NA	NA	NA	NA	NA	NA	NA	NA	NA
20	2009	NA	NA	NA	NA	NA	NA	NA	NA	NA	NA	NA	NA	NA	NA	NA
20	2010	1	0	NA	NA	NA	NA	NA	NA	NA	NA	NA	NA	NA	NA	NA
20	2011	1	1	1	NA	NA	NA	NA	NA	NA	NA	NA	NA	NA	NA	NA
20	2012	1	1	1	NA	NA	NA	NA	NA	NA	NA	NA	NA	NA	NA	NA
20	2013	1	1	NA	NA	NA	NA	NA	NA	NA	NA	NA	NA	NA	NA	NA
20	2014	0	0	1	NA	NA	NA	NA	NA	NA	NA	NA	NA	NA	NA	NA
21	1990	1	0	1	1	1	1	1	1	1	1	NA	NA	NA	NA	NA
21	1991	1	1	1	0	0	1	1	1	0	NA	NA	NA	NA	NA	NA
21	1992	1	1	1	NA	NA	NA	NA	NA	NA	NA	NA	NA	NA	NA	NA
21	1993	1	0	0	1	1	1	0	1	1	1	1	NA	NA	NA	NA
21	1994	0	1	1	NA	NA	NA	NA	NA	NA	NA	NA	NA	NA	NA	NA
21	1995	0	1	0	0	0	1	1	NA	NA	NA	NA	NA	NA	NA	NA
21	1996	0	1	1	1	NA	NA	NA	NA	NA	NA	NA	NA	NA	NA	NA
21	1997	0	1	NA	NA	NA	NA	NA	NA	NA	NA	NA	NA	NA	NA	NA
21	1998	0	1	1	1	1	1	NA	NA	NA	NA	NA	NA	NA	NA	NA
21	1999	1	1	1	NA	NA	NA	NA	NA	NA	NA	NA	NA	NA	NA	NA
21	2000	1	1	1	1	1	1	NA	NA	NA	NA	NA	NA	NA	NA	NA
21	2001	1	NA	NA	NA	NA	NA	NA	NA	NA	NA	NA	NA	NA	NA	NA
21	2002	1	1	NA	NA	NA	NA	NA	NA	NA	NA	NA	NA	NA	NA	NA
21	2003	1	1	1	0	NA	NA	NA	NA	NA	NA	NA	NA	NA	NA	NA
21	2004	1	1	1	NA	NA	NA	NA	NA	NA	NA	NA	NA	NA	NA	NA
21	2005	1	1	NA	NA	NA	NA	NA	NA	NA	NA	NA	NA	NA	NA	NA
21	2006	1	1	0	0	NA	NA	NA	NA	NA	NA	NA	NA	NA	NA	NA
21	2007	1	0	0	NA	NA	NA	NA	NA	NA	NA	NA	NA	NA	NA	NA
21	2008	1	1	1	1	NA	NA	NA	NA	NA	NA	NA	NA	NA	NA	NA
21	2009	1	0	0	NA	NA	NA	NA	NA	NA	NA	NA	NA	NA	NA	NA
21	2010	1	1	1	NA	NA	NA	NA	NA	NA	NA	NA	NA	NA	NA	NA
21	2011	0	NA	NA	NA	NA	NA	NA	NA	NA	NA	NA	NA	NA	NA	NA
21	2012	0	0	0	0	NA	NA	NA	NA	NA	NA	NA	NA	NA	NA	NA
21	2013	0	0	0	NA	NA	NA	NA	NA	NA	NA	NA	NA	NA	NA	NA
21	2014	0	NA	NA	NA	NA	NA	NA	NA	NA	NA	NA	NA	NA	NA	NA
22	1990	1	1	1	1	1	NA	NA	NA	NA	NA	NA	NA	NA	NA	NA
22	1991	1	1	1	1	1	1	1	1	1	NA	NA	NA	NA	NA	NA
22	1992	1	1	1	1	1	NA	NA	NA	NA	NA	NA	NA	NA	NA	NA
22	1993	1	1	1	NA	NA	NA	NA	NA	NA	NA	NA	NA	NA	NA	NA
22	1994	1	1	1	1	1	NA	NA	NA	NA	NA	NA	NA	NA	NA	NA
22	1995	1	1	NA	NA	NA	NA	NA	NA	NA	NA	NA	NA	NA	NA	NA
22	1996	1	1	1	NA	NA	NA	NA	NA	NA	NA	NA	NA	NA	NA	NA
22	1997	1	0	1	NA	NA	NA	NA	NA	NA	NA	NA	NA	NA	NA	NA
22	1998	1	0	1	1	1	NA	NA	NA	NA	NA	NA	NA	NA	NA	NA
22	1999	0	1	1	NA	NA	NA	NA	NA	NA	NA	NA	NA	NA	NA	NA
22	2000	1	1	1	NA	NA	NA	NA	NA	NA	NA	NA	NA	NA	NA	NA
22	2001	1	1	1	NA	NA	NA	NA	NA	NA	NA	NA	NA	NA	NA	NA
22	2002	1	1	NA	NA	NA	NA	NA	NA	NA	NA	NA	NA	NA	NA	NA
22	2003	1	0	1	1	NA	NA	NA	NA	NA	NA	NA	NA	NA	NA	NA
22	2004	1	0	1	0	1	NA	NA	NA	NA	NA	NA	NA	NA	NA	NA
22	2005	1	1	1	NA	NA	NA	NA	NA	NA	NA	NA	NA	NA	NA	NA
22	2006	1	1	NA	NA	NA	NA	NA	NA	NA	NA	NA	NA	NA	NA	NA
22	2007	1	1	NA	NA	NA	NA	NA	NA	NA	NA	NA	NA	NA	NA	NA
22	2008	1	1	1	1	NA	NA	NA	NA	NA	NA	NA	NA	NA	NA	NA
22	2009	1	1	1	NA	NA	NA	NA	NA	NA	NA	NA	NA	NA	NA	NA
22	2010	1	1	1	NA	NA	NA	NA	NA	NA	NA	NA	NA	NA	NA	NA
22	2011	1	1	NA	NA	NA	NA	NA	NA	NA	NA	NA	NA	NA	NA	NA
22	2012	1	1	NA	NA	NA	NA	NA	NA	NA	NA	NA	NA	NA	NA	NA
22	2013	0	1	1	NA	NA	NA	NA	NA	NA	NA	NA	NA	NA	NA	NA
22	2014	1	1	NA	NA	NA	NA	NA	NA	NA	NA	NA	NA	NA	NA	NA
23	1990	1	1	1	1	1	NA	NA	NA	NA	NA	NA	NA	NA	NA	NA
23	1991	1	1	1	1	1	NA	NA	NA	NA	NA	NA	NA	NA	NA	NA
23	1992	1	1	1	1	NA	NA	NA	NA	NA	NA	NA	NA	NA	NA	NA
23	1993	1	1	NA	NA	NA	NA	NA	NA	NA	NA	NA	NA	NA	NA	NA
23	1994	1	1	NA	NA	NA	NA	NA	NA	NA	NA	NA	NA	NA	NA	NA
23	1995	1	1	NA	NA	NA	NA	NA	NA	NA	NA	NA	NA	NA	NA	NA
23	1996	1	1	1	NA	NA	NA	NA	NA	NA	NA	NA	NA	NA	NA	NA
23	1997	1	1	NA	NA	NA	NA	NA	NA	NA	NA	NA	NA	NA	NA	NA
23	1998	1	1	1	NA	NA	NA	NA	NA	NA	NA	NA	NA	NA	NA	NA
23	1999	0	1	0	0	1	NA	NA	NA	NA	NA	NA	NA	NA	NA	NA
23	2000	1	1	1	NA	NA	NA	NA	NA	NA	NA	NA	NA	NA	NA	NA
23	2001	1	1	1	NA	NA	NA	NA	NA	NA	NA	NA	NA	NA	NA	NA
23	2002	0	1	1	1	NA	NA	NA	NA	NA	NA	NA	NA	NA	NA	NA
23	2003	1	1	NA	NA	NA	NA	NA	NA	NA	NA	NA	NA	NA	NA	NA
23	2004	1	1	NA	NA	NA	NA	NA	NA	NA	NA	NA	NA	NA	NA	NA
23	2005	1	1	NA	NA	NA	NA	NA	NA	NA	NA	NA	NA	NA	NA	NA
23	2006	1	NA	NA	NA	NA	NA	NA	NA	NA	NA	NA	NA	NA	NA	NA
23	2007	1	1	NA	NA	NA	NA	NA	NA	NA	NA	NA	NA	NA	NA	NA
23	2008	1	1	NA	NA	NA	NA	NA	NA	NA	NA	NA	NA	NA	NA	NA
23	2009	1	NA	NA	NA	NA	NA	NA	NA	NA	NA	NA	NA	NA	NA	NA
23	2010	0	NA	NA	NA	NA	NA	NA	NA	NA	NA	NA	NA	NA	NA	NA
23	2011	1	1	NA	NA	NA	NA	NA	NA	NA	NA	NA	NA	NA	NA	NA
23	2012	1	NA	NA	NA	NA	NA	NA	NA	NA	NA	NA	NA	NA	NA	NA
23	2013	1	NA	NA	NA	NA	NA	NA	NA	NA	NA	NA	NA	NA	NA	NA
23	2014	1	1	NA	NA	NA	NA	NA	NA	NA	NA	NA	NA	NA	NA	NA
24	1990	0	0	1	0	0	0	0	1	1	NA	NA	NA	NA	NA	NA
24	1991	0	0	0	NA	NA	NA	NA	NA	NA	NA	NA	NA	NA	NA	NA
24	1992	1	0	1	NA	NA	NA	NA	NA	NA	NA	NA	NA	NA	NA	NA
24	1993	0	1	1	1	NA	NA	NA	NA	NA	NA	NA	NA	NA	NA	NA
24	1994	1	1	NA	NA	NA	NA	NA	NA	NA	NA	NA	NA	NA	NA	NA
24	1995	1	1	NA	NA	NA	NA	NA	NA	NA	NA	NA	NA	NA	NA	NA
24	1996	1	0	1	0	1	NA	NA	NA	NA	NA	NA	NA	NA	NA	NA
24	1997	1	1	1	1	NA	NA	NA	NA	NA	NA	NA	NA	NA	NA	NA
24	1998	1	1	NA	NA	NA	NA	NA	NA	NA	NA	NA	NA	NA	NA	NA
24	1999	1	1	NA	NA	NA	NA	NA	NA	NA	NA	NA	NA	NA	NA	NA
24	2000	1	NA	NA	NA	NA	NA	NA	NA	NA	NA	NA	NA	NA	NA	NA
24	2001	1	1	1	1	1	1	NA	NA	NA	NA	NA	NA	NA	NA	NA
24	2002	1	1	NA	NA	NA	NA	NA	NA	NA	NA	NA	NA	NA	NA	NA
24	2003	1	1	0	NA	NA	NA	NA	NA	NA	NA	NA	NA	NA	NA	NA
24	2004	1	NA	NA	NA	NA	NA	NA	NA	NA	NA	NA	NA	NA	NA	NA
24	2005	0	1	NA	NA	NA	NA	NA	NA	NA	NA	NA	NA	NA	NA	NA
24	2006	1	NA	NA	NA	NA	NA	NA	NA	NA	NA	NA	NA	NA	NA	NA
24	2007	1	1	NA	NA	NA	NA	NA	NA	NA	NA	NA	NA	NA	NA	NA
24	2008	0	0	1	1	NA	NA	NA	NA	NA	NA	NA	NA	NA	NA	NA
24	2009	1	1	NA	NA	NA	NA	NA	NA	NA	NA	NA	NA	NA	NA	NA
24	2010	0	0	NA	NA	NA	NA	NA	NA	NA	NA	NA	NA	NA	NA	NA
24	2011	1	NA	NA	NA	NA	NA	NA	NA	NA	NA	NA	NA	NA	NA	NA
24	2012	1	NA	NA	NA	NA	NA	NA	NA	NA	NA	NA	NA	NA	NA	NA
24	2013	1	NA	NA	NA	NA	NA	NA	NA	NA	NA	NA	NA	NA	NA	NA
24	2014	1	NA	NA	NA	NA	NA	NA	NA	NA	NA	NA	NA	NA	NA	NA
25	1990	0	0	0	0	0	NA	NA	NA	NA	NA	NA	NA	NA	NA	NA
25	1991	0	1	0	0	1	1	1	1	NA	NA	NA	NA	NA	NA	NA
25	1992	0	1	1	1	NA	NA	NA	NA	NA	NA	NA	NA	NA	NA	NA
25	1993	0	0	0	1	1	NA	NA	NA	NA	NA	NA	NA	NA	NA	NA
25	1994	1	NA	NA	NA	NA	NA	NA	NA	NA	NA	NA	NA	NA	NA	NA
25	1995	1	1	NA	NA	NA	NA	NA	NA	NA	NA	NA	NA	NA	NA	NA
25	1996	0	1	1	0	0	1	NA	NA	NA	NA	NA	NA	NA	NA	NA
25	1997	0	1	0	1	NA	NA	NA	NA	NA	NA	NA	NA	NA	NA	NA
25	1998	1	1	1	NA	NA	NA	NA	NA	NA	NA	NA	NA	NA	NA	NA
25	1999	1	1	NA	NA	NA	NA	NA	NA	NA	NA	NA	NA	NA	NA	NA
25	2000	0	1	1	NA	NA	NA	NA	NA	NA	NA	NA	NA	NA	NA	NA
25	2001	1	1	1	1	NA	NA	NA	NA	NA	NA	NA	NA	NA	NA	NA
25	2002	0	1	0	1	1	NA	NA	NA	NA	NA	NA	NA	NA	NA	NA
25	2003	1	1	1	NA	NA	NA	NA	NA	NA	NA	NA	NA	NA	NA	NA
25	2004	0	0	0	NA	NA	NA	NA	NA	NA	NA	NA	NA	NA	NA	NA
25	2005	1	1	NA	NA	NA	NA	NA	NA	NA	NA	NA	NA	NA	NA	NA
25	2006	1	1	NA	NA	NA	NA	NA	NA	NA	NA	NA	NA	NA	NA	NA
25	2007	1	1	1	NA	NA	NA	NA	NA	NA	NA	NA	NA	NA	NA	NA
25	2008	0	0	0	NA	NA	NA	NA	NA	NA	NA	NA	NA	NA	NA	NA
25	2009	1	1	1	1	NA	NA	NA	NA	NA	NA	NA	NA	NA	NA	NA
25	2010	1	1	NA	NA	NA	NA	NA	NA	NA	NA	NA	NA	NA	NA	NA
25	2011	1	1	NA	NA	NA	NA	NA	NA	NA	NA	NA	NA	NA	NA	NA
25	2012	1	1	NA	NA	NA	NA	NA	NA	NA	NA	NA	NA	NA	NA	NA
25	2013	1	1	NA	NA	NA	NA	NA	NA	NA	NA	NA	NA	NA	NA	NA
25	2014	1	0	0	0	NA	NA	NA	NA	NA	NA	NA	NA	NA	NA	NA
26	1990	0	0	1	1	1	1	0	1	1	NA	NA	NA	NA	NA	NA
26	1991	1	1	1	0	1	1	NA	NA	NA	NA	NA	NA	NA	NA	NA
26	1992	1	0	1	1	0	1	0	0	1	1	NA	NA	NA	NA	NA
26	1993	0	0	0	0	0	0	0	NA	NA	NA	NA	NA	NA	NA	NA
26	1994	0	0	1	0	NA	NA	NA	NA	NA	NA	NA	NA	NA	NA	NA
26	1995	0	NA	NA	NA	NA	NA	NA	NA	NA	NA	NA	NA	NA	NA	NA
26	1996	1	0	1	1	NA	NA	NA	NA	NA	NA	NA	NA	NA	NA	NA
26	1997	1	1	1	0	1	0	0	NA	NA	NA	NA	NA	NA	NA	NA
26	1998	1	1	1	NA	NA	NA	NA	NA	NA	NA	NA	NA	NA	NA	NA
26	1999	0	1	1	NA	NA	NA	NA	NA	NA	NA	NA	NA	NA	NA	NA
26	2000	1	1	1	1	NA	NA	NA	NA	NA	NA	NA	NA	NA	NA	NA
26	2001	1	1	1	1	1	NA	NA	NA	NA	NA	NA	NA	NA	NA	NA
26	2002	0	1	1	1	0	NA	NA	NA	NA	NA	NA	NA	NA	NA	NA
26	2003	1	0	1	NA	NA	NA	NA	NA	NA	NA	NA	NA	NA	NA	NA
26	2004	1	1	NA	NA	NA	NA	NA	NA	NA	NA	NA	NA	NA	NA	NA
26	2005	1	1	0	NA	NA	NA	NA	NA	NA	NA	NA	NA	NA	NA	NA
26	2006	1	1	1	NA	NA	NA	NA	NA	NA	NA	NA	NA	NA	NA	NA
26	2007	1	1	NA	NA	NA	NA	NA	NA	NA	NA	NA	NA	NA	NA	NA
26	2008	1	1	0	1	1	NA	NA	NA	NA	NA	NA	NA	NA	NA	NA
26	2009	0	0	1	NA	NA	NA	NA	NA	NA	NA	NA	NA	NA	NA	NA
26	2010	0	1	NA	NA	NA	NA	NA	NA	NA	NA	NA	NA	NA	NA	NA
26	2011	0	1	1	NA	NA	NA	NA	NA	NA	NA	NA	NA	NA	NA	NA
26	2012	0	0	1	NA	NA	NA	NA	NA	NA	NA	NA	NA	NA	NA	NA
26	2013	1	0	NA	NA	NA	NA	NA	NA	NA	NA	NA	NA	NA	NA	NA
26	2014	1	0	1	NA	NA	NA	NA	NA	NA	NA	NA	NA	NA	NA	NA
27	1990	0	0	1	0	0	1	0	0	1	0	NA	NA	NA	NA	NA
27	1991	1	1	1	1	1	1	NA	NA	NA	NA	NA	NA	NA	NA	NA
27	1992	1	1	1	1	NA	NA	NA	NA	NA	NA	NA	NA	NA	NA	NA
27	1993	1	0	1	1	NA	NA	NA	NA	NA	NA	NA	NA	NA	NA	NA
27	1994	1	1	1	NA	NA	NA	NA	NA	NA	NA	NA	NA	NA	NA	NA
27	1995	1	NA	NA	NA	NA	NA	NA	NA	NA	NA	NA	NA	NA	NA	NA
27	1996	0	0	0	0	0	1	0	NA	NA	NA	NA	NA	NA	NA	NA
27	1997	1	0	0	0	1	1	0	0	1	NA	NA	NA	NA	NA	NA
27	1998	1	1	1	1	NA	NA	NA	NA	NA	NA	NA	NA	NA	NA	NA
27	1999	1	1	1	NA	NA	NA	NA	NA	NA	NA	NA	NA	NA	NA	NA
27	2000	1	0	0	0	0	0	NA	NA	NA	NA	NA	NA	NA	NA	NA
27	2001	1	1	1	NA	NA	NA	NA	NA	NA	NA	NA	NA	NA	NA	NA
27	2002	1	0	1	1	NA	NA	NA	NA	NA	NA	NA	NA	NA	NA	NA
27	2003	1	0	1	NA	NA	NA	NA	NA	NA	NA	NA	NA	NA	NA	NA
27	2004	0	1	1	NA	NA	NA	NA	NA	NA	NA	NA	NA	NA	NA	NA
27	2005	1	1	NA	NA	NA	NA	NA	NA	NA	NA	NA	NA	NA	NA	NA
27	2006	0	0	1	1	NA	NA	NA	NA	NA	NA	NA	NA	NA	NA	NA
27	2007	1	1	NA	NA	NA	NA	NA	NA	NA	NA	NA	NA	NA	NA	NA
27	2008	0	NA	NA	NA	NA	NA	NA	NA	NA	NA	NA	NA	NA	NA	NA
27	2009	1	NA	NA	NA	NA	NA	NA	NA	NA	NA	NA	NA	NA	NA	NA
27	2010	1	1	NA	NA	NA	NA	NA	NA	NA	NA	NA	NA	NA	NA	NA
27	2011	1	NA	NA	NA	NA	NA	NA	NA	NA	NA	NA	NA	NA	NA	NA
27	2012	1	0	NA	NA	NA	NA	NA	NA	NA	NA	NA	NA	NA	NA	NA
27	2013	1	0	NA	NA	NA	NA	NA	NA	NA	NA	NA	NA	NA	NA	NA
27	2014	1	0	NA	NA	NA	NA	NA	NA	NA	NA	NA	NA	NA	NA	NA
28	1990	1	1	1	NA	NA	NA	NA	NA	NA	NA	NA	NA	NA	NA	NA
28	1991	1	0	1	NA	NA	NA	NA	NA	NA	NA	NA	NA	NA	NA	NA
28	1992	1	0	0	1	NA	NA	NA	NA	NA	NA	NA	NA	NA	NA	NA
28	1993	1	0	1	NA	NA	NA	NA	NA	NA	NA	NA	NA	NA	NA	NA
28	1994	0	0	1	0	0	0	0	NA	NA	NA	NA	NA	NA	NA	NA
28	1995	0	0	1	0	0	1	1	NA	NA	NA	NA	NA	NA	NA	NA
28	1996	0	1	1	0	0	NA	NA	NA	NA	NA	NA	NA	NA	NA	NA
28	1997	0	0	0	0	0	0	NA	NA	NA	NA	NA	NA	NA	NA	NA
28	1998	0	0	0	0	NA	NA	NA	NA	NA	NA	NA	NA	NA	NA	NA
28	1999	0	0	0	0	NA	NA	NA	NA	NA	NA	NA	NA	NA	NA	NA
28	2000	1	1	1	1	NA	NA	NA	NA	NA	NA	NA	NA	NA	NA	NA
28	2001	1	1	NA	NA	NA	NA	NA	NA	NA	NA	NA	NA	NA	NA	NA
28	2002	1	0	1	1	NA	NA	NA	NA	NA	NA	NA	NA	NA	NA	NA
28	2003	1	1	NA	NA	NA	NA	NA	NA	NA	NA	NA	NA	NA	NA	NA
28	2004	1	1	1	1	NA	NA	NA	NA	NA	NA	NA	NA	NA	NA	NA
28	2005	1	1	1	NA	NA	NA	NA	NA	NA	NA	NA	NA	NA	NA	NA
28	2006	1	1	NA	NA	NA	NA	NA	NA	NA	NA	NA	NA	NA	NA	NA
28	2007	1	0	1	NA	NA	NA	NA	NA	NA	NA	NA	NA	NA	NA	NA
28	2008	1	1	1	1	NA	NA	NA	NA	NA	NA	NA	NA	NA	NA	NA
28	2009	1	1	1	NA	NA	NA	NA	NA	NA	NA	NA	NA	NA	NA	NA
28	2010	1	1	NA	NA	NA	NA	NA	NA	NA	NA	NA	NA	NA	NA	NA
28	2011	1	1	1	NA	NA	NA	NA	NA	NA	NA	NA	NA	NA	NA	NA
28	2012	0	1	NA	NA	NA	NA	NA	NA	NA	NA	NA	NA	NA	NA	NA
28	2013	1	1	NA	NA	NA	NA	NA	NA	NA	NA	NA	NA	NA	NA	NA
28	2014	1	1	NA	NA	NA	NA	NA	NA	NA	NA	NA	NA	NA	NA	NA
29	1990	0	0	1	1	1	1	1	1	1	NA	NA	NA	NA	NA	NA
29	1991	1	0	1	1	NA	NA	NA	NA	NA	NA	NA	NA	NA	NA	NA
29	1992	1	1	1	NA	NA	NA	NA	NA	NA	NA	NA	NA	NA	NA	NA
29	1993	0	1	NA	NA	NA	NA	NA	NA	NA	NA	NA	NA	NA	NA	NA
29	1994	1	NA	NA	NA	NA	NA	NA	NA	NA	NA	NA	NA	NA	NA	NA
29	1995	1	NA	NA	NA	NA	NA	NA	NA	NA	NA	NA	NA	NA	NA	NA
29	1996	1	1	NA	NA	NA	NA	NA	NA	NA	NA	NA	NA	NA	NA	NA
29	1997	0	1	1	1	1	NA	NA	NA	NA	NA	NA	NA	NA	NA	NA
29	1998	1	1	1	1	NA	NA	NA	NA	NA	NA	NA	NA	NA	NA	NA
29	1999	0	1	1	1	NA	NA	NA	NA	NA	NA	NA	NA	NA	NA	NA
29	2000	1	1	NA	NA	NA	NA	NA	NA	NA	NA	NA	NA	NA	NA	NA
29	2001	1	1	NA	NA	NA	NA	NA	NA	NA	NA	NA	NA	NA	NA	NA
29	2002	0	1	1	NA	NA	NA	NA	NA	NA	NA	NA	NA	NA	NA	NA
29	2003	1	0	1	NA	NA	NA	NA	NA	NA	NA	NA	NA	NA	NA	NA
29	2004	0	1	NA	NA	NA	NA	NA	NA	NA	NA	NA	NA	NA	NA	NA
29	2005	1	NA	NA	NA	NA	NA	NA	NA	NA	NA	NA	NA	NA	NA	NA
29	2006	0	1	1	0	0	NA	NA	NA	NA	NA	NA	NA	NA	NA	NA
29	2007	0	0	0	0	0	NA	NA	NA	NA	NA	NA	NA	NA	NA	NA
29	2008	0	0	NA	NA	NA	NA	NA	NA	NA	NA	NA	NA	NA	NA	NA
29	2009	NA	NA	NA	NA	NA	NA	NA	NA	NA	NA	NA	NA	NA	NA	NA
29	2010	0	0	NA	NA	NA	NA	NA	NA	NA	NA	NA	NA	NA	NA	NA
29	2011	NA	NA	NA	NA	NA	NA	NA	NA	NA	NA	NA	NA	NA	NA	NA
29	2012	0	NA	NA	NA	NA	NA	NA	NA	NA	NA	NA	NA	NA	NA	NA
29	2013	0	NA	NA	NA	NA	NA	NA	NA	NA	NA	NA	NA	NA	NA	NA
29	2014	0	NA	NA	NA	NA	NA	NA	NA	NA	NA	NA	NA	NA	NA	NA
30	1990	1	1	1	1	1	NA	NA	NA	NA	NA	NA	NA	NA	NA	NA
30	1991	0	1	1	1	1	NA	NA	NA	NA	NA	NA	NA	NA	NA	NA
30	1992	1	1	1	NA	NA	NA	NA	NA	NA	NA	NA	NA	NA	NA	NA
30	1993	0	0	0	1	1	NA	NA	NA	NA	NA	NA	NA	NA	NA	NA
30	1994	1	1	1	NA	NA	NA	NA	NA	NA	NA	NA	NA	NA	NA	NA
30	1995	1	0	0	0	1	1	1	NA	NA	NA	NA	NA	NA	NA	NA
30	1996	1	1	NA	NA	NA	NA	NA	NA	NA	NA	NA	NA	NA	NA	NA
30	1997	0	0	0	0	0	NA	NA	NA	NA	NA	NA	NA	NA	NA	NA
30	1998	0	0	0	1	0	1	NA	NA	NA	NA	NA	NA	NA	NA	NA
30	1999	0	0	0	1	0	0	NA	NA	NA	NA	NA	NA	NA	NA	NA
30	2000	1	0	0	0	0	0	0	NA	NA	NA	NA	NA	NA	NA	NA
30	2001	0	0	0	0	NA	NA	NA	NA	NA	NA	NA	NA	NA	NA	NA
30	2002	NA	NA	NA	NA	NA	NA	NA	NA	NA	NA	NA	NA	NA	NA	NA
30	2003	NA	NA	NA	NA	NA	NA	NA	NA	NA	NA	NA	NA	NA	NA	NA
30	2004	NA	NA	NA	NA	NA	NA	NA	NA	NA	NA	NA	NA	NA	NA	NA
30	2005	0	1	0	NA	NA	NA	NA	NA	NA	NA	NA	NA	NA	NA	NA
30	2006	NA	NA	NA	NA	NA	NA	NA	NA	NA	NA	NA	NA	NA	NA	NA
30	2007	NA	NA	NA	NA	NA	NA	NA	NA	NA	NA	NA	NA	NA	NA	NA
30	2008	0	NA	NA	NA	NA	NA	NA	NA	NA	NA	NA	NA	NA	NA	NA
30	2009	NA	NA	NA	NA	NA	NA	NA	NA	NA	NA	NA	NA	NA	NA	NA
30	2010	1	1	NA	NA	NA	NA	NA	NA	NA	NA	NA	NA	NA	NA	NA
30	2011	1	1	NA	NA	NA	NA	NA	NA	NA	NA	NA	NA	NA	NA	NA
30	2012	1	1	1	NA	NA	NA	NA	NA	NA	NA	NA	NA	NA	NA	NA
30	2013	1	1	NA	NA	NA	NA	NA	NA	NA	NA	NA	NA	NA	NA	NA
30	2014	1	1	NA	NA	NA	NA	NA	NA	NA	NA	NA	NA	NA	NA	NA
31	1990	0	0	0	0	0	0	NA	NA	NA	NA	NA	NA	NA	NA	NA
31	1991	0	1	0	0	1	1	1	1	1	1	NA	NA	NA	NA	NA
31	1992	1	1	1	0	1	1	NA	NA	NA	NA	NA	NA	NA	NA	NA
31	1993	0	0	1	1	0	0	0	1	NA	NA	NA	NA	NA	NA	NA
31	1994	0	0	1	0	1	1	0	1	NA	NA	NA	NA	NA	NA	NA
31	1995	0	0	1	1	1	0	1	NA	NA	NA	NA	NA	NA	NA	NA
31	1996	0	0	0	1	NA	NA	NA	NA	NA	NA	NA	NA	NA	NA	NA
31	1997	1	1	NA	NA	NA	NA	NA	NA	NA	NA	NA	NA	NA	NA	NA
31	1998	1	1	1	1	NA	NA	NA	NA	NA	NA	NA	NA	NA	NA	NA
31	1999	1	1	NA	NA	NA	NA	NA	NA	NA	NA	NA	NA	NA	NA	NA
31	2000	0	1	0	0	1	NA	NA	NA	NA	NA	NA	NA	NA	NA	NA
31	2001	1	1	NA	NA	NA	NA	NA	NA	NA	NA	NA	NA	NA	NA	NA
31	2002	0	0	0	0	1	NA	NA	NA	NA	NA	NA	NA	NA	NA	NA
31	2003	1	1	NA	NA	NA	NA	NA	NA	NA	NA	NA	NA	NA	NA	NA
31	2004	1	NA	NA	NA	NA	NA	NA	NA	NA	NA	NA	NA	NA	NA	NA
31	2005	1	0	1	NA	NA	NA	NA	NA	NA	NA	NA	NA	NA	NA	NA
31	2006	1	0	NA	NA	NA	NA	NA	NA	NA	NA	NA	NA	NA	NA	NA
31	2007	0	0	1	1	NA	NA	NA	NA	NA	NA	NA	NA	NA	NA	NA
31	2008	0	0	NA	NA	NA	NA	NA	NA	NA	NA	NA	NA	NA	NA	NA
31	2009	1	NA	NA	NA	NA	NA	NA	NA	NA	NA	NA	NA	NA	NA	NA
31	2010	1	1	1	NA	NA	NA	NA	NA	NA	NA	NA	NA	NA	NA	NA
31	2011	0	NA	NA	NA	NA	NA	NA	NA	NA	NA	NA	NA	NA	NA	NA
31	2012	0	1	NA	NA	NA	NA	NA	NA	NA	NA	NA	NA	NA	NA	NA
31	2013	1	NA	NA	NA	NA	NA	NA	NA	NA	NA	NA	NA	NA	NA	NA
31	2014	1	0	0	NA	NA	NA	NA	NA	NA	NA	NA	NA	NA	NA	NA
32	1990	0	1	0	1	1	0	NA	NA	NA	NA	NA	NA	NA	NA	NA
32	1991	0	0	1	0	1	1	1	0	NA	NA	NA	NA	NA	NA	NA
32	1992	1	1	0	1	NA	NA	NA	NA	NA	NA	NA	NA	NA	NA	NA
32	1993	1	1	1	0	0	NA	NA	NA	NA	NA	NA	NA	NA	NA	NA
32	1994	1	0	0	0	0	NA	NA	NA	NA	NA	NA	NA	NA	NA	NA
32	1995	0	1	1	NA	NA	NA	NA	NA	NA	NA	NA	NA	NA	NA	NA
32	1996	0	0	1	0	0	NA	NA	NA	NA	NA	NA	NA	NA	NA	NA
32	1997	0	0	0	0	0	0	NA	NA	NA	NA	NA	NA	NA	NA	NA
32	1998	0	1	0	0	1	0	NA	NA	NA	NA	NA	NA	NA	NA	NA
32	1999	1	0	0	0	0	0	NA	NA	NA	NA	NA	NA	NA	NA	NA
32	2000	0	0	0	0	0	NA	NA	NA	NA	NA	NA	NA	NA	NA	NA
32	2001	0	0	0	0	0	0	NA	NA	NA	NA	NA	NA	NA	NA	NA
32	2002	0	0	0	0	NA	NA	NA	NA	NA	NA	NA	NA	NA	NA	NA
32	2003	0	0	NA	NA	NA	NA	NA	NA	NA	NA	NA	NA	NA	NA	NA
32	2004	NA	NA	NA	NA	NA	NA	NA	NA	NA	NA	NA	NA	NA	NA	NA
32	2005	0	0	NA	NA	NA	NA	NA	NA	NA	NA	NA	NA	NA	NA	NA
32	2006	NA	NA	NA	NA	NA	NA	NA	NA	NA	NA	NA	NA	NA	NA	NA
32	2007	NA	NA	NA	NA	NA	NA	NA	NA	NA	NA	NA	NA	NA	NA	NA
32	2008	NA	NA	NA	NA	NA	NA	NA	NA	NA	NA	NA	NA	NA	NA	NA
32	2009	NA	NA	NA	NA	NA	NA	NA	NA	NA	NA	NA	NA	NA	NA	NA
32	2010	NA	NA	NA	NA	NA	NA	NA	NA	NA	NA	NA	NA	NA	NA	NA
32	2011	NA	NA	NA	NA	NA	NA	NA	NA	NA	NA	NA	NA	NA	NA	NA
32	2012	0	NA	NA	NA	NA	NA	NA	NA	NA	NA	NA	NA	NA	NA	NA
32	2013	0	1	0	NA	NA	NA	NA	NA	NA	NA	NA	NA	NA	NA	NA
32	2014	NA	NA	NA	NA	NA	NA	NA	NA	NA	NA	NA	NA	NA	NA	NA
33	1990	1	1	NA	NA	NA	NA	NA	NA	NA	NA	NA	NA	NA	NA	NA
33	1991	1	1	1	1	1	1	1	NA	NA	NA	NA	NA	NA	NA	NA
33	1992	0	0	1	1	0	NA	NA	NA	NA	NA	NA	NA	NA	NA	NA
33	1993	0	1	0	0	0	1	1	0	0	NA	NA	NA	NA	NA	NA
33	1994	1	1	1	NA	NA	NA	NA	NA	NA	NA	NA	NA	NA	NA	NA
33	1995	0	0	0	1	0	0	0	NA	NA	NA	NA	NA	NA	NA	NA
33	1996	0	1	1	1	NA	NA	NA	NA	NA	NA	NA	NA	NA	NA	NA
33	1997	0	0	0	1	NA	NA	NA	NA	NA	NA	NA	NA	NA	NA	NA
33	1998	1	0	0	1	1	0	1	NA	NA	NA	NA	NA	NA	NA	NA
33	1999	0	0	0	0	1	1	NA	NA	NA	NA	NA	NA	NA	NA	NA
33	2000	1	1	0	1	1	1	1	NA	NA	NA	NA	NA	NA	NA	NA
33	2001	1	1	1	1	1	NA	NA	NA	NA	NA	NA	NA	NA	NA	NA
33	2002	1	1	1	NA	NA	NA	NA	NA	NA	NA	NA	NA	NA	NA	NA
33	2003	1	0	1	1	NA	NA	NA	NA	NA	NA	NA	NA	NA	NA	NA
33	2004	1	1	1	NA	NA	NA	NA	NA	NA	NA	NA	NA	NA	NA	NA
33	2005	1	1	1	NA	NA	NA	NA	NA	NA	NA	NA	NA	NA	NA	NA
33	2006	0	1	1	1	NA	NA	NA	NA	NA	NA	NA	NA	NA	NA	NA
33	2007	0	0	0	1	NA	NA	NA	NA	NA	NA	NA	NA	NA	NA	NA
33	2008	0	1	0	NA	NA	NA	NA	NA	NA	NA	NA	NA	NA	NA	NA
33	2009	1	1	1	NA	NA	NA	NA	NA	NA	NA	NA	NA	NA	NA	NA
33	2010	1	0	NA	NA	NA	NA	NA	NA	NA	NA	NA	NA	NA	NA	NA
33	2011	0	1	1	NA	NA	NA	NA	NA	NA	NA	NA	NA	NA	NA	NA
33	2012	1	1	1	NA	NA	NA	NA	NA	NA	NA	NA	NA	NA	NA	NA
33	2013	1	0	0	NA	NA	NA	NA	NA	NA	NA	NA	NA	NA	NA	NA
33	2014	1	1	NA	NA	NA	NA	NA	NA	NA	NA	NA	NA	NA	NA	NA
34	1990	0	0	0	1	0	0	0	0	NA	NA	NA	NA	NA	NA	NA
34	1991	0	0	1	1	1	NA	NA	NA	NA	NA	NA	NA	NA	NA	NA
34	1992	1	NA	NA	NA	NA	NA	NA	NA	NA	NA	NA	NA	NA	NA	NA
34	1993	0	NA	NA	NA	NA	NA	NA	NA	NA	NA	NA	NA	NA	NA	NA
34	1994	NA	NA	NA	NA	NA	NA	NA	NA	NA	NA	NA	NA	NA	NA	NA
34	1995	0	0	0	0	NA	NA	NA	NA	NA	NA	NA	NA	NA	NA	NA
34	1996	0	0	NA	NA	NA	NA	NA	NA	NA	NA	NA	NA	NA	NA	NA
34	1997	0	0	0	0	0	0	NA	NA	NA	NA	NA	NA	NA	NA	NA
34	1998	0	0	0	0	1	NA	NA	NA	NA	NA	NA	NA	NA	NA	NA
34	1999	1	1	0	1	0	1	NA	NA	NA	NA	NA	NA	NA	NA	NA
34	2000	0	0	1	0	1	1	0	1	NA	NA	NA	NA	NA	NA	NA
34	2001	0	0	1	0	NA	NA	NA	NA	NA	NA	NA	NA	NA	NA	NA
34	2002	0	1	1	NA	NA	NA	NA	NA	NA	NA	NA	NA	NA	NA	NA
34	2003	1	0	0	0	NA	NA	NA	NA	NA	NA	NA	NA	NA	NA	NA
34	2004	0	0	1	NA	NA	NA	NA	NA	NA	NA	NA	NA	NA	NA	NA
34	2005	0	1	NA	NA	NA	NA	NA	NA	NA	NA	NA	NA	NA	NA	NA
34	2006	1	1	NA	NA	NA	NA	NA	NA	NA	NA	NA	NA	NA	NA	NA
34	2007	1	1	1	NA	NA	NA	NA	NA	NA	NA	NA	NA	NA	NA	NA
34	2008	1	0	NA	NA	NA	NA	NA	NA	NA	NA	NA	NA	NA	NA	NA
34	2009	0	1	NA	NA	NA	NA	NA	NA	NA	NA	NA	NA	NA	NA	NA
34	2010	0	NA	NA	NA	NA	NA	NA	NA	NA	NA	NA	NA	NA	NA	NA
34	2011	0	0	1	NA	NA	NA	NA	NA	NA	NA	NA	NA	NA	NA	NA
34	2012	1	1	NA	NA	NA	NA	NA	NA	NA	NA	NA	NA	NA	NA	NA
34	2013	1	0	NA	NA	NA	NA	NA	NA	NA	NA	NA	NA	NA	NA	NA
34	2014	1	NA	NA	NA	NA	NA	NA	NA	NA	NA	NA	NA	NA	NA	NA
35	1990	1	1	0	1	1	1	NA	NA	NA	NA	NA	NA	NA	NA	NA
35	1991	1	1	1	1	1	1	1	1	NA	NA	NA	NA	NA	NA	NA
35	1992	1	1	1	1	NA	NA	NA	NA	NA	NA	NA	NA	NA	NA	NA
35	1993	1	1	NA	NA	NA	NA	NA	NA	NA	NA	NA	NA	NA	NA	NA
35	1994	1	1	1	1	1	1	NA	NA	NA	NA	NA	NA	NA	NA	NA
35	1995	1	1	1	1	NA	NA	NA	NA	NA	NA	NA	NA	NA	NA	NA
35	1996	1	1	NA	NA	NA	NA	NA	NA	NA	NA	NA	NA	NA	NA	NA
35	1997	1	1	NA	NA	NA	NA	NA	NA	NA	NA	NA	NA	NA	NA	NA
35	1998	1	1	NA	NA	NA	NA	NA	NA	NA	NA	NA	NA	NA	NA	NA
35	1999	0	1	1	NA	NA	NA	NA	NA	NA	NA	NA	NA	NA	NA	NA
35	2000	1	1	NA	NA	NA	NA	NA	NA	NA	NA	NA	NA	NA	NA	NA
35	2001	1	0	1	NA	NA	NA	NA	NA	NA	NA	NA	NA	NA	NA	NA
35	2002	1	1	1	0	NA	NA	NA	NA	NA	NA	NA	NA	NA	NA	NA
35	2003	1	1	NA	NA	NA	NA	NA	NA	NA	NA	NA	NA	NA	NA	NA
35	2004	0	0	1	NA	NA	NA	NA	NA	NA	NA	NA	NA	NA	NA	NA
35	2005	1	1	NA	NA	NA	NA	NA	NA	NA	NA	NA	NA	NA	NA	NA
35	2006	1	1	NA	NA	NA	NA	NA	NA	NA	NA	NA	NA	NA	NA	NA
35	2007	0	0	1	0	0	1	NA	NA	NA	NA	NA	NA	NA	NA	NA
35	2008	1	1	1	NA	NA	NA	NA	NA	NA	NA	NA	NA	NA	NA	NA
35	2009	1	0	1	NA	NA	NA	NA	NA	NA	NA	NA	NA	NA	NA	NA
35	2010	1	NA	NA	NA	NA	NA	NA	NA	NA	NA	NA	NA	NA	NA	NA
35	2011	1	1	NA	NA	NA	NA	NA	NA	NA	NA	NA	NA	NA	NA	NA
35	2012	1	1	NA	NA	NA	NA	NA	NA	NA	NA	NA	NA	NA	NA	NA
35	2013	1	1	NA	NA	NA	NA	NA	NA	NA	NA	NA	NA	NA	NA	NA
35	2014	1	1	NA	NA	NA	NA	NA	NA	NA	NA	NA	NA	NA	NA	NA
36	1990	1	0	1	NA	NA	NA	NA	NA	NA	NA	NA	NA	NA	NA	NA
36	1991	1	1	1	1	1	1	1	1	1	1	NA	NA	NA	NA	NA
36	1992	1	1	NA	NA	NA	NA	NA	NA	NA	NA	NA	NA	NA	NA	NA
36	1993	0	0	0	0	0	NA	NA	NA	NA	NA	NA	NA	NA	NA	NA
36	1994	0	0	0	NA	NA	NA	NA	NA	NA	NA	NA	NA	NA	NA	NA
36	1995	1	1	0	0	1	0	0	NA	NA	NA	NA	NA	NA	NA	NA
36	1996	0	0	0	0	NA	NA	NA	NA	NA	NA	NA	NA	NA	NA	NA
36	1997	0	0	0	0	0	0	NA	NA	NA	NA	NA	NA	NA	NA	NA
36	1998	0	0	0	0	1	NA	NA	NA	NA	NA	NA	NA	NA	NA	NA
36	1999	1	0	1	1	NA	NA	NA	NA	NA	NA	NA	NA	NA	NA	NA
36	2000	1	0	1	1	1	NA	NA	NA	NA	NA	NA	NA	NA	NA	NA
36	2001	0	1	1	NA	NA	NA	NA	NA	NA	NA	NA	NA	NA	NA	NA
36	2002	0	0	0	1	NA	NA	NA	NA	NA	NA	NA	NA	NA	NA	NA
36	2003	0	0	0	0	NA	NA	NA	NA	NA	NA	NA	NA	NA	NA	NA
36	2004	0	0	0	0	NA	NA	NA	NA	NA	NA	NA	NA	NA	NA	NA
36	2005	0	NA	NA	NA	NA	NA	NA	NA	NA	NA	NA	NA	NA	NA	NA
36	2006	0	0	0	NA	NA	NA	NA	NA	NA	NA	NA	NA	NA	NA	NA
36	2007	NA	NA	NA	NA	NA	NA	NA	NA	NA	NA	NA	NA	NA	NA	NA
36	2008	NA	NA	NA	NA	NA	NA	NA	NA	NA	NA	NA	NA	NA	NA	NA
36	2009	NA	NA	NA	NA	NA	NA	NA	NA	NA	NA	NA	NA	NA	NA	NA
36	2010	NA	NA	NA	NA	NA	NA	NA	NA	NA	NA	NA	NA	NA	NA	NA
36	2011	0	0	NA	NA	NA	NA	NA	NA	NA	NA	NA	NA	NA	NA	NA
36	2012	NA	NA	NA	NA	NA	NA	NA	NA	NA	NA	NA	NA	NA	NA	NA
36	2013	0	0	NA	NA	NA	NA	NA	NA	NA	NA	NA	NA	NA	NA	NA
36	2014	0	NA	NA	NA	NA	NA	NA	NA	NA	NA	NA	NA	NA	NA	NA
37	1990	NA	NA	NA	NA	NA	NA	NA	NA	NA	NA	NA	NA	NA	NA	NA
37	1991	1	1	1	1	1	NA	NA	NA	NA	NA	NA	NA	NA	NA	NA
37	1992	1	0	1	0	1	0	NA	NA	NA	NA	NA	NA	NA	NA	NA
37	1993	1	0	1	1	1	0	1	1	NA	NA	NA	NA	NA	NA	NA
37	1994	1	1	1	1	NA	NA	NA	NA	NA	NA	NA	NA	NA	NA	NA
37	1995	0	1	NA	NA	NA	NA	NA	NA	NA	NA	NA	NA	NA	NA	NA
37	1996	0	1	NA	NA	NA	NA	NA	NA	NA	NA	NA	NA	NA	NA	NA
37	1997	1	0	1	1	NA	NA	NA	NA	NA	NA	NA	NA	NA	NA	NA
37	1998	1	1	1	1	1	1	1	1	1	NA	NA	NA	NA	NA	NA
37	1999	1	1	0	NA	NA	NA	NA	NA	NA	NA	NA	NA	NA	NA	NA
37	2000	1	1	1	NA	NA	NA	NA	NA	NA	NA	NA	NA	NA	NA	NA
37	2001	1	1	1	NA	NA	NA	NA	NA	NA	NA	NA	NA	NA	NA	NA
37	2002	1	1	1	0	NA	NA	NA	NA	NA	NA	NA	NA	NA	NA	NA
37	2003	1	1	1	NA	NA	NA	NA	NA	NA	NA	NA	NA	NA	NA	NA
37	2004	1	1	1	1	1	NA	NA	NA	NA	NA	NA	NA	NA	NA	NA
37	2005	1	1	1	0	NA	NA	NA	NA	NA	NA	NA	NA	NA	NA	NA
37	2006	1	1	1	1	1	NA	NA	NA	NA	NA	NA	NA	NA	NA	NA
37	2007	1	1	1	NA	NA	NA	NA	NA	NA	NA	NA	NA	NA	NA	NA
37	2008	1	1	NA	NA	NA	NA	NA	NA	NA	NA	NA	NA	NA	NA	NA
37	2009	1	1	1	NA	NA	NA	NA	NA	NA	NA	NA	NA	NA	NA	NA
37	2010	1	1	1	NA	NA	NA	NA	NA	NA	NA	NA	NA	NA	NA	NA
37	2011	1	1	NA	NA	NA	NA	NA	NA	NA	NA	NA	NA	NA	NA	NA
37	2012	1	0	NA	NA	NA	NA	NA	NA	NA	NA	NA	NA	NA	NA	NA
37	2013	1	1	0	NA	NA	NA	NA	NA	NA	NA	NA	NA	NA	NA	NA
37	2014	1	1	NA	NA	NA	NA	NA	NA	NA	NA	NA	NA	NA	NA	NA
38	1990	NA	NA	NA	NA	NA	NA	NA	NA	NA	NA	NA	NA	NA	NA	NA
38	1991	1	1	1	1	NA	NA	NA	NA	NA	NA	NA	NA	NA	NA	NA
38	1992	1	1	0	1	0	NA	NA	NA	NA	NA	NA	NA	NA	NA	NA
38	1993	0	1	1	1	1	1	NA	NA	NA	NA	NA	NA	NA	NA	NA
38	1994	0	0	0	1	1	1	1	NA	NA	NA	NA	NA	NA	NA	NA
38	1995	0	0	0	0	1	0	0	NA	NA	NA	NA	NA	NA	NA	NA
38	1996	0	1	1	1	NA	NA	NA	NA	NA	NA	NA	NA	NA	NA	NA
38	1997	0	0	1	1	1	0	0	NA	NA	NA	NA	NA	NA	NA	NA
38	1998	0	1	1	0	1	1	0	NA	NA	NA	NA	NA	NA	NA	NA
38	1999	1	0	1	NA	NA	NA	NA	NA	NA	NA	NA	NA	NA	NA	NA
38	2000	0	1	0	0	1	1	1	1	NA	NA	NA	NA	NA	NA	NA
38	2001	1	1	1	1	1	1	1	NA	NA	NA	NA	NA	NA	NA	NA
38	2002	1	1	NA	NA	NA	NA	NA	NA	NA	NA	NA	NA	NA	NA	NA
38	2003	1	1	1	NA	NA	NA	NA	NA	NA	NA	NA	NA	NA	NA	NA
38	2004	0	1	1	0	1	NA	NA	NA	NA	NA	NA	NA	NA	NA	NA
38	2005	0	NA	NA	NA	NA	NA	NA	NA	NA	NA	NA	NA	NA	NA	NA
38	2006	0	1	NA	NA	NA	NA	NA	NA	NA	NA	NA	NA	NA	NA	NA
38	2007	0	0	1	NA	NA	NA	NA	NA	NA	NA	NA	NA	NA	NA	NA
38	2008	1	1	1	1	1	1	NA	NA	NA	NA	NA	NA	NA	NA	NA
38	2009	0	0	1	NA	NA	NA	NA	NA	NA	NA	NA	NA	NA	NA	NA
38	2010	1	0	1	NA	NA	NA	NA	NA	NA	NA	NA	NA	NA	NA	NA
38	2011	1	1	1	1	NA	NA	NA	NA	NA	NA	NA	NA	NA	NA	NA
38	2012	0	1	1	NA	NA	NA	NA	NA	NA	NA	NA	NA	NA	NA	NA
38	2013	0	1	1	0	NA	NA	NA	NA	NA	NA	NA	NA	NA	NA	NA
38	2014	1	1	1	NA	NA	NA	NA	NA	NA	NA	NA	NA	NA	NA	NA
39	1990	NA	NA	NA	NA	NA	NA	NA	NA	NA	NA	NA	NA	NA	NA	NA
39	1991	1	1	1	1	1	1	1	NA	NA	NA	NA	NA	NA	NA	NA
39	1992	1	1	1	1	NA	NA	NA	NA	NA	NA	NA	NA	NA	NA	NA
39	1993	0	1	1	1	1	1	1	1	NA	NA	NA	NA	NA	NA	NA
39	1994	1	0	1	1	1	1	1	NA	NA	NA	NA	NA	NA	NA	NA
39	1995	0	0	1	1	NA	NA	NA	NA	NA	NA	NA	NA	NA	NA	NA
39	1996	0	0	1	1	1	NA	NA	NA	NA	NA	NA	NA	NA	NA	NA
39	1997	1	0	1	0	1	NA	NA	NA	NA	NA	NA	NA	NA	NA	NA
39	1998	0	1	NA	NA	NA	NA	NA	NA	NA	NA	NA	NA	NA	NA	NA
39	1999	0	0	0	1	NA	NA	NA	NA	NA	NA	NA	NA	NA	NA	NA
39	2000	0	0	0	0	1	0	1	0	NA	NA	NA	NA	NA	NA	NA
39	2001	1	0	1	1	0	1	0	1	NA	NA	NA	NA	NA	NA	NA
39	2002	0	0	1	0	NA	NA	NA	NA	NA	NA	NA	NA	NA	NA	NA
39	2003	1	1	1	1	NA	NA	NA	NA	NA	NA	NA	NA	NA	NA	NA
39	2004	1	1	0	1	NA	NA	NA	NA	NA	NA	NA	NA	NA	NA	NA
39	2005	1	NA	NA	NA	NA	NA	NA	NA	NA	NA	NA	NA	NA	NA	NA
39	2006	0	NA	NA	NA	NA	NA	NA	NA	NA	NA	NA	NA	NA	NA	NA
39	2007	NA	NA	NA	NA	NA	NA	NA	NA	NA	NA	NA	NA	NA	NA	NA
39	2008	0	1	1	NA	NA	NA	NA	NA	NA	NA	NA	NA	NA	NA	NA
39	2009	NA	NA	NA	NA	NA	NA	NA	NA	NA	NA	NA	NA	NA	NA	NA
39	2010	NA	NA	NA	NA	NA	NA	NA	NA	NA	NA	NA	NA	NA	NA	NA
39	2011	NA	NA	NA	NA	NA	NA	NA	NA	NA	NA	NA	NA	NA	NA	NA
39	2012	NA	NA	NA	NA	NA	NA	NA	NA	NA	NA	NA	NA	NA	NA	NA
39	2013	NA	NA	NA	NA	NA	NA	NA	NA	NA	NA	NA	NA	NA	NA	NA
39	2014	NA	NA	NA	NA	NA	NA	NA	NA	NA	NA	NA	NA	NA	NA	NA
40	1990	NA	NA	NA	NA	NA	NA	NA	NA	NA	NA	NA	NA	NA	NA	NA
40	1991	1	1	1	1	1	NA	NA	NA	NA	NA	NA	NA	NA	NA	NA
40	1992	1	1	NA	NA	NA	NA	NA	NA	NA	NA	NA	NA	NA	NA	NA
40	1993	1	0	NA	NA	NA	NA	NA	NA	NA	NA	NA	NA	NA	NA	NA
40	1994	1	1	0	1	0	1	NA	NA	NA	NA	NA	NA	NA	NA	NA
40	1995	1	1	NA	NA	NA	NA	NA	NA	NA	NA	NA	NA	NA	NA	NA
40	1996	0	0	0	1	NA	NA	NA	NA	NA	NA	NA	NA	NA	NA	NA
40	1997	0	1	1	1	1	NA	NA	NA	NA	NA	NA	NA	NA	NA	NA
40	1998	1	1	NA	NA	NA	NA	NA	NA	NA	NA	NA	NA	NA	NA	NA
40	1999	1	1	1	NA	NA	NA	NA	NA	NA	NA	NA	NA	NA	NA	NA
40	2000	1	1	1	1	NA	NA	NA	NA	NA	NA	NA	NA	NA	NA	NA
40	2001	1	1	1	1	NA	NA	NA	NA	NA	NA	NA	NA	NA	NA	NA
40	2002	1	1	1	1	NA	NA	NA	NA	NA	NA	NA	NA	NA	NA	NA
40	2003	1	1	1	NA	NA	NA	NA	NA	NA	NA	NA	NA	NA	NA	NA
40	2004	1	1	1	NA	NA	NA	NA	NA	NA	NA	NA	NA	NA	NA	NA
40	2005	1	1	1	NA	NA	NA	NA	NA	NA	NA	NA	NA	NA	NA	NA
40	2006	1	1	1	NA	NA	NA	NA	NA	NA	NA	NA	NA	NA	NA	NA
40	2007	1	1	NA	NA	NA	NA	NA	NA	NA	NA	NA	NA	NA	NA	NA
40	2008	0	0	1	0	1	NA	NA	NA	NA	NA	NA	NA	NA	NA	NA
40	2009	1	1	0	1	NA	NA	NA	NA	NA	NA	NA	NA	NA	NA	NA
40	2010	1	1	1	NA	NA	NA	NA	NA	NA	NA	NA	NA	NA	NA	NA
40	2011	1	1	NA	NA	NA	NA	NA	NA	NA	NA	NA	NA	NA	NA	NA
40	2012	0	0	1	NA	NA	NA	NA	NA	NA	NA	NA	NA	NA	NA	NA
40	2013	1	1	1	NA	NA	NA	NA	NA	NA	NA	NA	NA	NA	NA	NA
40	2014	1	1	NA	NA	NA	NA	NA	NA	NA	NA	NA	NA	NA	NA	NA
41	1990	NA	NA	NA	NA	NA	NA	NA	NA	NA	NA	NA	NA	NA	NA	NA
41	1991	1	1	1	1	1	0	1	1	1	1	1	1	1	1	NA
41	1992	1	1	1	NA	NA	NA	NA	NA	NA	NA	NA	NA	NA	NA	NA
41	1993	1	1	0	1	1	1	NA	NA	NA	NA	NA	NA	NA	NA	NA
41	1994	0	0	0	0	1	1	NA	NA	NA	NA	NA	NA	NA	NA	NA
41	1995	0	1	1	1	1	1	NA	NA	NA	NA	NA	NA	NA	NA	NA
41	1996	1	1	1	1	NA	NA	NA	NA	NA	NA	NA	NA	NA	NA	NA
41	1997	1	1	NA	NA	NA	NA	NA	NA	NA	NA	NA	NA	NA	NA	NA
41	1998	1	1	1	1	1	NA	NA	NA	NA	NA	NA	NA	NA	NA	NA
41	1999	1	1	NA	NA	NA	NA	NA	NA	NA	NA	NA	NA	NA	NA	NA
41	2000	1	1	NA	NA	NA	NA	NA	NA	NA	NA	NA	NA	NA	NA	NA
41	2001	1	0	1	1	NA	NA	NA	NA	NA	NA	NA	NA	NA	NA	NA
41	2002	0	1	1	NA	NA	NA	NA	NA	NA	NA	NA	NA	NA	NA	NA
41	2003	1	1	NA	NA	NA	NA	NA	NA	NA	NA	NA	NA	NA	NA	NA
41	2004	1	0	0	1	NA	NA	NA	NA	NA	NA	NA	NA	NA	NA	NA
41	2005	1	1	NA	NA	NA	NA	NA	NA	NA	NA	NA	NA	NA	NA	NA
41	2006	1	1	1	1	NA	NA	NA	NA	NA	NA	NA	NA	NA	NA	NA
41	2007	1	0	NA	NA	NA	NA	NA	NA	NA	NA	NA	NA	NA	NA	NA
41	2008	1	0	1	NA	NA	NA	NA	NA	NA	NA	NA	NA	NA	NA	NA
41	2009	1	1	NA	NA	NA	NA	NA	NA	NA	NA	NA	NA	NA	NA	NA
41	2010	1	1	NA	NA	NA	NA	NA	NA	NA	NA	NA	NA	NA	NA	NA
41	2011	1	1	1	NA	NA	NA	NA	NA	NA	NA	NA	NA	NA	NA	NA
41	2012	1	1	NA	NA	NA	NA	NA	NA	NA	NA	NA	NA	NA	NA	NA
41	2013	1	1	NA	NA	NA	NA	NA	NA	NA	NA	NA	NA	NA	NA	NA
41	2014	1	NA	NA	NA	NA	NA	NA	NA	NA	NA	NA	NA	NA	NA	NA
42	1990	NA	NA	NA	NA	NA	NA	NA	NA	NA	NA	NA	NA	NA	NA	NA
42	1991	1	1	1	1	NA	NA	NA	NA	NA	NA	NA	NA	NA	NA	NA
42	1992	1	1	1	1	1	NA	NA	NA	NA	NA	NA	NA	NA	NA	NA
42	1993	1	1	NA	NA	NA	NA	NA	NA	NA	NA	NA	NA	NA	NA	NA
42	1994	1	0	1	NA	NA	NA	NA	NA	NA	NA	NA	NA	NA	NA	NA
42	1995	1	1	1	NA	NA	NA	NA	NA	NA	NA	NA	NA	NA	NA	NA
42	1996	1	1	1	NA	NA	NA	NA	NA	NA	NA	NA	NA	NA	NA	NA
42	1997	0	0	0	0	NA	NA	NA	NA	NA	NA	NA	NA	NA	NA	NA
42	1998	1	1	1	NA	NA	NA	NA	NA	NA	NA	NA	NA	NA	NA	NA
42	1999	1	1	0	0	0	0	NA	NA	NA	NA	NA	NA	NA	NA	NA
42	2000	1	1	0	1	NA	NA	NA	NA	NA	NA	NA	NA	NA	NA	NA
42	2001	1	1	1	1	1	NA	NA	NA	NA	NA	NA	NA	NA	NA	NA
42	2002	1	1	0	1	NA	NA	NA	NA	NA	NA	NA	NA	NA	NA	NA
42	2003	0	0	0	0	0	0	NA	NA	NA	NA	NA	NA	NA	NA	NA
42	2004	0	0	NA	NA	NA	NA	NA	NA	NA	NA	NA	NA	NA	NA	NA
42	2005	1	0	0	NA	NA	NA	NA	NA	NA	NA	NA	NA	NA	NA	NA
42	2006	0	NA	NA	NA	NA	NA	NA	NA	NA	NA	NA	NA	NA	NA	NA
42	2007	NA	NA	NA	NA	NA	NA	NA	NA	NA	NA	NA	NA	NA	NA	NA
42	2008	NA	NA	NA	NA	NA	NA	NA	NA	NA	NA	NA	NA	NA	NA	NA
42	2009	NA	NA	NA	NA	NA	NA	NA	NA	NA	NA	NA	NA	NA	NA	NA
42	2010	NA	NA	NA	NA	NA	NA	NA	NA	NA	NA	NA	NA	NA	NA	NA
42	2011	NA	NA	NA	NA	NA	NA	NA	NA	NA	NA	NA	NA	NA	NA	NA
42	2012	NA	NA	NA	NA	NA	NA	NA	NA	NA	NA	NA	NA	NA	NA	NA
42	2013	NA	NA	NA	NA	NA	NA	NA	NA	NA	NA	NA	NA	NA	NA	NA
42	2014	NA	NA	NA	NA	NA	NA	NA	NA	NA	NA	NA	NA	NA	NA	NA
43	1990	NA	NA	NA	NA	NA	NA	NA	NA	NA	NA	NA	NA	NA	NA	NA
43	1991	1	1	1	1	1	1	NA	NA	NA	NA	NA	NA	NA	NA	NA
43	1992	1	0	1	1	1	1	1	NA	NA	NA	NA	NA	NA	NA	NA
43	1993	1	1	0	0	0	NA	NA	NA	NA	NA	NA	NA	NA	NA	NA
43	1994	1	1	NA	NA	NA	NA	NA	NA	NA	NA	NA	NA	NA	NA	NA
43	1995	0	1	1	1	0	1	NA	NA	NA	NA	NA	NA	NA	NA	NA
43	1996	1	1	1	NA	NA	NA	NA	NA	NA	NA	NA	NA	NA	NA	NA
43	1997	0	0	0	0	0	0	NA	NA	NA	NA	NA	NA	NA	NA	NA
43	1998	0	0	0	0	1	1	1	NA	NA	NA	NA	NA	NA	NA	NA
43	1999	1	0	0	0	NA	NA	NA	NA	NA	NA	NA	NA	NA	NA	NA
43	2000	1	0	1	1	1	1	NA	NA	NA	NA	NA	NA	NA	NA	NA
43	2001	0	0	0	0	NA	NA	NA	NA	NA	NA	NA	NA	NA	NA	NA
43	2002	NA	NA	NA	NA	NA	NA	NA	NA	NA	NA	NA	NA	NA	NA	NA
43	2003	NA	NA	NA	NA	NA	NA	NA	NA	NA	NA	NA	NA	NA	NA	NA
43	2004	NA	NA	NA	NA	NA	NA	NA	NA	NA	NA	NA	NA	NA	NA	NA
43	2005	NA	NA	NA	NA	NA	NA	NA	NA	NA	NA	NA	NA	NA	NA	NA
43	2006	NA	NA	NA	NA	NA	NA	NA	NA	NA	NA	NA	NA	NA	NA	NA
43	2007	NA	NA	NA	NA	NA	NA	NA	NA	NA	NA	NA	NA	NA	NA	NA
43	2008	NA	NA	NA	NA	NA	NA	NA	NA	NA	NA	NA	NA	NA	NA	NA
43	2009	NA	NA	NA	NA	NA	NA	NA	NA	NA	NA	NA	NA	NA	NA	NA
43	2010	NA	NA	NA	NA	NA	NA	NA	NA	NA	NA	NA	NA	NA	NA	NA
43	2011	NA	NA	NA	NA	NA	NA	NA	NA	NA	NA	NA	NA	NA	NA	NA
43	2012	NA	NA	NA	NA	NA	NA	NA	NA	NA	NA	NA	NA	NA	NA	NA
43	2013	NA	NA	NA	NA	NA	NA	NA	NA	NA	NA	NA	NA	NA	NA	NA
43	2014	NA	NA	NA	NA	NA	NA	NA	NA	NA	NA	NA	NA	NA	NA	NA
44	1990	NA	NA	NA	NA	NA	NA	NA	NA	NA	NA	NA	NA	NA	NA	NA
44	1991	1	1	1	1	1	1	1	1	NA	NA	NA	NA	NA	NA	NA
44	1992	1	1	1	1	1	NA	NA	NA	NA	NA	NA	NA	NA	NA	NA
44	1993	1	1	NA	NA	NA	NA	NA	NA	NA	NA	NA	NA	NA	NA	NA
44	1994	0	1	0	1	1	NA	NA	NA	NA	NA	NA	NA	NA	NA	NA
44	1995	1	NA	NA	NA	NA	NA	NA	NA	NA	NA	NA	NA	NA	NA	NA
44	1996	1	1	NA	NA	NA	NA	NA	NA	NA	NA	NA	NA	NA	NA	NA
44	1997	0	1	1	NA	NA	NA	NA	NA	NA	NA	NA	NA	NA	NA	NA
44	1998	1	1	NA	NA	NA	NA	NA	NA	NA	NA	NA	NA	NA	NA	NA
44	1999	1	1	1	NA	NA	NA	NA	NA	NA	NA	NA	NA	NA	NA	NA
44	2000	1	1	1	NA	NA	NA	NA	NA	NA	NA	NA	NA	NA	NA	NA
44	2001	1	1	1	1	NA	NA	NA	NA	NA	NA	NA	NA	NA	NA	NA
44	2002	1	1	1	NA	NA	NA	NA	NA	NA	NA	NA	NA	NA	NA	NA
44	2003	1	1	1	1	NA	NA	NA	NA	NA	NA	NA	NA	NA	NA	NA
44	2004	1	1	NA	NA	NA	NA	NA	NA	NA	NA	NA	NA	NA	NA	NA
44	2005	1	1	NA	NA	NA	NA	NA	NA	NA	NA	NA	NA	NA	NA	NA
44	2006	1	1	1	NA	NA	NA	NA	NA	NA	NA	NA	NA	NA	NA	NA
44	2007	NA	NA	NA	NA	NA	NA	NA	NA	NA	NA	NA	NA	NA	NA	NA
44	2008	NA	NA	NA	NA	NA	NA	NA	NA	NA	NA	NA	NA	NA	NA	NA
44	2009	NA	NA	NA	NA	NA	NA	NA	NA	NA	NA	NA	NA	NA	NA	NA
44	2010	NA	NA	NA	NA	NA	NA	NA	NA	NA	NA	NA	NA	NA	NA	NA
44	2011	NA	NA	NA	NA	NA	NA	NA	NA	NA	NA	NA	NA	NA	NA	NA
44	2012	NA	NA	NA	NA	NA	NA	NA	NA	NA	NA	NA	NA	NA	NA	NA
44	2013	NA	NA	NA	NA	NA	NA	NA	NA	NA	NA	NA	NA	NA	NA	NA
44	2014	NA	NA	NA	NA	NA	NA	NA	NA	NA	NA	NA	NA	NA	NA	NA
45	1990	NA	NA	NA	NA	NA	NA	NA	NA	NA	NA	NA	NA	NA	NA	NA
45	1991	0	0	0	0	0	0	NA	NA	NA	NA	NA	NA	NA	NA	NA
45	1992	1	0	0	1	1	1	NA	NA	NA	NA	NA	NA	NA	NA	NA
45	1993	0	0	1	0	0	0	NA	NA	NA	NA	NA	NA	NA	NA	NA
45	1994	1	1	NA	NA	NA	NA	NA	NA	NA	NA	NA	NA	NA	NA	NA
45	1995	NA	NA	NA	NA	NA	NA	NA	NA	NA	NA	NA	NA	NA	NA	NA
45	1996	NA	NA	NA	NA	NA	NA	NA	NA	NA	NA	NA	NA	NA	NA	NA
45	1997	1	NA	NA	NA	NA	NA	NA	NA	NA	NA	NA	NA	NA	NA	NA
45	1998	NA	NA	NA	NA	NA	NA	NA	NA	NA	NA	NA	NA	NA	NA	NA
45	1999	NA	NA	NA	NA	NA	NA	NA	NA	NA	NA	NA	NA	NA	NA	NA
45	2000	NA	NA	NA	NA	NA	NA	NA	NA	NA	NA	NA	NA	NA	NA	NA
45	2001	NA	NA	NA	NA	NA	NA	NA	NA	NA	NA	NA	NA	NA	NA	NA
45	2002	NA	NA	NA	NA	NA	NA	NA	NA	NA	NA	NA	NA	NA	NA	NA
45	2003	NA	NA	NA	NA	NA	NA	NA	NA	NA	NA	NA	NA	NA	NA	NA
45	2004	NA	NA	NA	NA	NA	NA	NA	NA	NA	NA	NA	NA	NA	NA	NA
45	2005	NA	NA	NA	NA	NA	NA	NA	NA	NA	NA	NA	NA	NA	NA	NA
45	2006	NA	NA	NA	NA	NA	NA	NA	NA	NA	NA	NA	NA	NA	NA	NA
45	2007	NA	NA	NA	NA	NA	NA	NA	NA	NA	NA	NA	NA	NA	NA	NA
45	2008	NA	NA	NA	NA	NA	NA	NA	NA	NA	NA	NA	NA	NA	NA	NA
45	2009	NA	NA	NA	NA	NA	NA	NA	NA	NA	NA	NA	NA	NA	NA	NA
45	2010	NA	NA	NA	NA	NA	NA	NA	NA	NA	NA	NA	NA	NA	NA	NA
45	2011	NA	NA	NA	NA	NA	NA	NA	NA	NA	NA	NA	NA	NA	NA	NA
45	2012	NA	NA	NA	NA	NA	NA	NA	NA	NA	NA	NA	NA	NA	NA	NA
45	2013	NA	NA	NA	NA	NA	NA	NA	NA	NA	NA	NA	NA	NA	NA	NA
45	2014	NA	NA	NA	NA	NA	NA	NA	NA	NA	NA	NA	NA	NA	NA	NA
46	1990	NA	NA	NA	NA	NA	NA	NA	NA	NA	NA	NA	NA	NA	NA	NA
46	1991	1	1	1	1	1	1	0	1	1	0	0	0	NA	NA	NA
46	1992	1	1	1	NA	NA	NA	NA	NA	NA	NA	NA	NA	NA	NA	NA
46	1993	0	0	0	0	0	0	NA	NA	NA	NA	NA	NA	NA	NA	NA
46	1994	1	1	0	0	0	0	NA	NA	NA	NA	NA	NA	NA	NA	NA
46	1995	0	NA	NA	NA	NA	NA	NA	NA	NA	NA	NA	NA	NA	NA	NA
46	1996	0	0	0	0	0	0	0	NA	NA	NA	NA	NA	NA	NA	NA
46	1997	0	0	0	0	0	1	NA	NA	NA	NA	NA	NA	NA	NA	NA
46	1998	NA	NA	NA	NA	NA	NA	NA	NA	NA	NA	NA	NA	NA	NA	NA
46	1999	0	0	0	0	NA	NA	NA	NA	NA	NA	NA	NA	NA	NA	NA
46	2000	0	0	0	0	0	0	NA	NA	NA	NA	NA	NA	NA	NA	NA
46	2001	NA	NA	NA	NA	NA	NA	NA	NA	NA	NA	NA	NA	NA	NA	NA
46	2002	0	NA	NA	NA	NA	NA	NA	NA	NA	NA	NA	NA	NA	NA	NA
46	2003	0	NA	NA	NA	NA	NA	NA	NA	NA	NA	NA	NA	NA	NA	NA
46	2004	1	1	1	NA	NA	NA	NA	NA	NA	NA	NA	NA	NA	NA	NA
46	2005	0	0	1	NA	NA	NA	NA	NA	NA	NA	NA	NA	NA	NA	NA
46	2006	1	1	1	NA	NA	NA	NA	NA	NA	NA	NA	NA	NA	NA	NA
46	2007	1	NA	NA	NA	NA	NA	NA	NA	NA	NA	NA	NA	NA	NA	NA
46	2008	1	NA	NA	NA	NA	NA	NA	NA	NA	NA	NA	NA	NA	NA	NA
46	2009	1	0	NA	NA	NA	NA	NA	NA	NA	NA	NA	NA	NA	NA	NA
46	2010	1	NA	NA	NA	NA	NA	NA	NA	NA	NA	NA	NA	NA	NA	NA
46	2011	0	0	1	NA	NA	NA	NA	NA	NA	NA	NA	NA	NA	NA	NA
46	2012	0	1	1	NA	NA	NA	NA	NA	NA	NA	NA	NA	NA	NA	NA
46	2013	1	1	NA	NA	NA	NA	NA	NA	NA	NA	NA	NA	NA	NA	NA
46	2014	0	1	1	NA	NA	NA	NA	NA	NA	NA	NA	NA	NA	NA	NA
47	1990	NA	NA	NA	NA	NA	NA	NA	NA	NA	NA	NA	NA	NA	NA	NA
47	1991	1	1	1	NA	NA	NA	NA	NA	NA	NA	NA	NA	NA	NA	NA
47	1992	1	1	1	1	NA	NA	NA	NA	NA	NA	NA	NA	NA	NA	NA
47	1993	1	1	NA	NA	NA	NA	NA	NA	NA	NA	NA	NA	NA	NA	NA
47	1994	1	1	1	NA	NA	NA	NA	NA	NA	NA	NA	NA	NA	NA	NA
47	1995	1	1	1	NA	NA	NA	NA	NA	NA	NA	NA	NA	NA	NA	NA
47	1996	0	0	0	1	1	NA	NA	NA	NA	NA	NA	NA	NA	NA	NA
47	1997	1	1	1	0	1	NA	NA	NA	NA	NA	NA	NA	NA	NA	NA
47	1998	1	1	1	1	NA	NA	NA	NA	NA	NA	NA	NA	NA	NA	NA
47	1999	0	0	1	1	NA	NA	NA	NA	NA	NA	NA	NA	NA	NA	NA
47	2000	1	1	NA	NA	NA	NA	NA	NA	NA	NA	NA	NA	NA	NA	NA
47	2001	1	1	NA	NA	NA	NA	NA	NA	NA	NA	NA	NA	NA	NA	NA
47	2002	1	1	NA	NA	NA	NA	NA	NA	NA	NA	NA	NA	NA	NA	NA
47	2003	0	0	0	NA	NA	NA	NA	NA	NA	NA	NA	NA	NA	NA	NA
47	2004	NA	NA	NA	NA	NA	NA	NA	NA	NA	NA	NA	NA	NA	NA	NA
47	2005	NA	NA	NA	NA	NA	NA	NA	NA	NA	NA	NA	NA	NA	NA	NA
47	2006	NA	NA	NA	NA	NA	NA	NA	NA	NA	NA	NA	NA	NA	NA	NA
47	2007	1	NA	NA	NA	NA	NA	NA	NA	NA	NA	NA	NA	NA	NA	NA
47	2008	NA	NA	NA	NA	NA	NA	NA	NA	NA	NA	NA	NA	NA	NA	NA
47	2009	1	1	0	NA	NA	NA	NA	NA	NA	NA	NA	NA	NA	NA	NA
47	2010	NA	NA	NA	NA	NA	NA	NA	NA	NA	NA	NA	NA	NA	NA	NA
47	2011	NA	NA	NA	NA	NA	NA	NA	NA	NA	NA	NA	NA	NA	NA	NA
47	2012	NA	NA	NA	NA	NA	NA	NA	NA	NA	NA	NA	NA	NA	NA	NA
47	2013	NA	NA	NA	NA	NA	NA	NA	NA	NA	NA	NA	NA	NA	NA	NA
47	2014	0	NA	NA	NA	NA	NA	NA	NA	NA	NA	NA	NA	NA	NA	NA
48	1990	NA	NA	NA	NA	NA	NA	NA	NA	NA	NA	NA	NA	NA	NA	NA
48	1991	1	1	0	NA	NA	NA	NA	NA	NA	NA	NA	NA	NA	NA	NA
48	1992	1	1	0	1	1	1	1	0	NA	NA	NA	NA	NA	NA	NA
48	1993	NA	NA	NA	NA	NA	NA	NA	NA	NA	NA	NA	NA	NA	NA	NA
48	1994	NA	NA	NA	NA	NA	NA	NA	NA	NA	NA	NA	NA	NA	NA	NA
48	1995	1	NA	NA	NA	NA	NA	NA	NA	NA	NA	NA	NA	NA	NA	NA
48	1996	1	1	NA	NA	NA	NA	NA	NA	NA	NA	NA	NA	NA	NA	NA
48	1997	1	1	1	NA	NA	NA	NA	NA	NA	NA	NA	NA	NA	NA	NA
48	1998	0	1	1	NA	NA	NA	NA	NA	NA	NA	NA	NA	NA	NA	NA
48	1999	1	1	1	NA	NA	NA	NA	NA	NA	NA	NA	NA	NA	NA	NA
48	2000	1	1	NA	NA	NA	NA	NA	NA	NA	NA	NA	NA	NA	NA	NA
48	2001	0	0	0	1	NA	NA	NA	NA	NA	NA	NA	NA	NA	NA	NA
48	2002	1	1	1	1	0	NA	NA	NA	NA	NA	NA	NA	NA	NA	NA
48	2003	0	0	1	1	NA	NA	NA	NA	NA	NA	NA	NA	NA	NA	NA
48	2004	1	1	1	NA	NA	NA	NA	NA	NA	NA	NA	NA	NA	NA	NA
48	2005	1	1	0	NA	NA	NA	NA	NA	NA	NA	NA	NA	NA	NA	NA
48	2006	1	1	NA	NA	NA	NA	NA	NA	NA	NA	NA	NA	NA	NA	NA
48	2007	1	1	1	1	NA	NA	NA	NA	NA	NA	NA	NA	NA	NA	NA
48	2008	1	1	1	1	NA	NA	NA	NA	NA	NA	NA	NA	NA	NA	NA
48	2009	1	1	1	NA	NA	NA	NA	NA	NA	NA	NA	NA	NA	NA	NA
48	2010	1	1	0	0	1	NA	NA	NA	NA	NA	NA	NA	NA	NA	NA
48	2011	1	1	1	1	NA	NA	NA	NA	NA	NA	NA	NA	NA	NA	NA
48	2012	1	1	0	NA	NA	NA	NA	NA	NA	NA	NA	NA	NA	NA	NA
48	2013	1	1	0	NA	NA	NA	NA	NA	NA	NA	NA	NA	NA	NA	NA
48	2014	1	1	NA	NA	NA	NA	NA	NA	NA	NA	NA	NA	NA	NA	NA
49	1990	NA	NA	NA	NA	NA	NA	NA	NA	NA	NA	NA	NA	NA	NA	NA
49	1991	NA	NA	NA	NA	NA	NA	NA	NA	NA	NA	NA	NA	NA	NA	NA
49	1992	1	NA	NA	NA	NA	NA	NA	NA	NA	NA	NA	NA	NA	NA	NA
49	1993	1	1	NA	NA	NA	NA	NA	NA	NA	NA	NA	NA	NA	NA	NA
49	1994	1	1	NA	NA	NA	NA	NA	NA	NA	NA	NA	NA	NA	NA	NA
49	1995	1	NA	NA	NA	NA	NA	NA	NA	NA	NA	NA	NA	NA	NA	NA
49	1996	1	1	1	NA	NA	NA	NA	NA	NA	NA	NA	NA	NA	NA	NA
49	1997	0	0	1	0	0	NA	NA	NA	NA	NA	NA	NA	NA	NA	NA
49	1998	1	0	0	1	NA	NA	NA	NA	NA	NA	NA	NA	NA	NA	NA
49	1999	0	0	0	0	NA	NA	NA	NA	NA	NA	NA	NA	NA	NA	NA
49	2000	0	0	0	0	0	NA	NA	NA	NA	NA	NA	NA	NA	NA	NA
49	2001	NA	NA	NA	NA	NA	NA	NA	NA	NA	NA	NA	NA	NA	NA	NA
49	2002	NA	NA	NA	NA	NA	NA	NA	NA	NA	NA	NA	NA	NA	NA	NA
49	2003	0	0	0	1	NA	NA	NA	NA	NA	NA	NA	NA	NA	NA	NA
49	2004	0	0	0	NA	NA	NA	NA	NA	NA	NA	NA	NA	NA	NA	NA
49	2005	NA	NA	NA	NA	NA	NA	NA	NA	NA	NA	NA	NA	NA	NA	NA
49	2006	NA	NA	NA	NA	NA	NA	NA	NA	NA	NA	NA	NA	NA	NA	NA
49	2007	NA	NA	NA	NA	NA	NA	NA	NA	NA	NA	NA	NA	NA	NA	NA
49	2008	NA	NA	NA	NA	NA	NA	NA	NA	NA	NA	NA	NA	NA	NA	NA
49	2009	NA	NA	NA	NA	NA	NA	NA	NA	NA	NA	NA	NA	NA	NA	NA
49	2010	NA	NA	NA	NA	NA	NA	NA	NA	NA	NA	NA	NA	NA	NA	NA
49	2011	NA	NA	NA	NA	NA	NA	NA	NA	NA	NA	NA	NA	NA	NA	NA
49	2012	NA	NA	NA	NA	NA	NA	NA	NA	NA	NA	NA	NA	NA	NA	NA
49	2013	NA	NA	NA	NA	NA	NA	NA	NA	NA	NA	NA	NA	NA	NA	NA
49	2014	NA	NA	NA	NA	NA	NA	NA	NA	NA	NA	NA	NA	NA	NA	NA
50	1990	NA	NA	NA	NA	NA	NA	NA	NA	NA	NA	NA	NA	NA	NA	NA
50	1991	NA	NA	NA	NA	NA	NA	NA	NA	NA	NA	NA	NA	NA	NA	NA
50	1992	1	1	NA	NA	NA	NA	NA	NA	NA	NA	NA	NA	NA	NA	NA
50	1993	1	1	NA	NA	NA	NA	NA	NA	NA	NA	NA	NA	NA	NA	NA
50	1994	1	1	1	NA	NA	NA	NA	NA	NA	NA	NA	NA	NA	NA	NA
50	1995	1	1	NA	NA	NA	NA	NA	NA	NA	NA	NA	NA	NA	NA	NA
50	1996	1	1	NA	NA	NA	NA	NA	NA	NA	NA	NA	NA	NA	NA	NA
50	1997	0	1	0	1	1	NA	NA	NA	NA	NA	NA	NA	NA	NA	NA
50	1998	1	1	1	NA	NA	NA	NA	NA	NA	NA	NA	NA	NA	NA	NA
50	1999	1	1	0	1	1	NA	NA	NA	NA	NA	NA	NA	NA	NA	NA
50	2000	1	1	0	NA	NA	NA	NA	NA	NA	NA	NA	NA	NA	NA	NA
50	2001	1	1	NA	NA	NA	NA	NA	NA	NA	NA	NA	NA	NA	NA	NA
50	2002	0	1	1	NA	NA	NA	NA	NA	NA	NA	NA	NA	NA	NA	NA
50	2003	1	1	NA	NA	NA	NA	NA	NA	NA	NA	NA	NA	NA	NA	NA
50	2004	1	0	NA	NA	NA	NA	NA	NA	NA	NA	NA	NA	NA	NA	NA
50	2005	0	NA	NA	NA	NA	NA	NA	NA	NA	NA	NA	NA	NA	NA	NA
50	2006	1	1	NA	NA	NA	NA	NA	NA	NA	NA	NA	NA	NA	NA	NA
50	2007	1	1	NA	NA	NA	NA	NA	NA	NA	NA	NA	NA	NA	NA	NA
50	2008	1	0	1	0	0	NA	NA	NA	NA	NA	NA	NA	NA	NA	NA
50	2009	1	0	0	NA	NA	NA	NA	NA	NA	NA	NA	NA	NA	NA	NA
50	2010	1	1	NA	NA	NA	NA	NA	NA	NA	NA	NA	NA	NA	NA	NA
50	2011	1	1	NA	NA	NA	NA	NA	NA	NA	NA	NA	NA	NA	NA	NA
50	2012	0	1	NA	NA	NA	NA	NA	NA	NA	NA	NA	NA	NA	NA	NA
50	2013	0	0	NA	NA	NA	NA	NA	NA	NA	NA	NA	NA	NA	NA	NA
50	2014	0	0	NA	NA	NA	NA	NA	NA	NA	NA	NA	NA	NA	NA	NA
51	1990	NA	NA	NA	NA	NA	NA	NA	NA	NA	NA	NA	NA	NA	NA	NA
51	1991	NA	NA	NA	NA	NA	NA	NA	NA	NA	NA	NA	NA	NA	NA	NA
51	1992	1	0	1	1	0	1	0	NA	NA	NA	NA	NA	NA	NA	NA
51	1993	1	0	0	1	1	NA	NA	NA	NA	NA	NA	NA	NA	NA	NA
51	1994	0	0	1	1	NA	NA	NA	NA	NA	NA	NA	NA	NA	NA	NA
51	1995	0	1	1	1	NA	NA	NA	NA	NA	NA	NA	NA	NA	NA	NA
51	1996	0	1	1	1	1	NA	NA	NA	NA	NA	NA	NA	NA	NA	NA
51	1997	0	0	0	0	0	NA	NA	NA	NA	NA	NA	NA	NA	NA	NA
51	1998	0	0	0	1	NA	NA	NA	NA	NA	NA	NA	NA	NA	NA	NA
51	1999	0	0	0	NA	NA	NA	NA	NA	NA	NA	NA	NA	NA	NA	NA
51	2000	0	0	0	0	1	0	NA	NA	NA	NA	NA	NA	NA	NA	NA
51	2001	1	1	1	1	1	0	NA	NA	NA	NA	NA	NA	NA	NA	NA
51	2002	1	1	NA	NA	NA	NA	NA	NA	NA	NA	NA	NA	NA	NA	NA
51	2003	1	1	1	NA	NA	NA	NA	NA	NA	NA	NA	NA	NA	NA	NA
51	2004	1	1	NA	NA	NA	NA	NA	NA	NA	NA	NA	NA	NA	NA	NA
51	2005	1	1	NA	NA	NA	NA	NA	NA	NA	NA	NA	NA	NA	NA	NA
51	2006	0	0	1	NA	NA	NA	NA	NA	NA	NA	NA	NA	NA	NA	NA
51	2007	1	1	0	NA	NA	NA	NA	NA	NA	NA	NA	NA	NA	NA	NA
51	2008	1	0	NA	NA	NA	NA	NA	NA	NA	NA	NA	NA	NA	NA	NA
51	2009	NA	NA	NA	NA	NA	NA	NA	NA	NA	NA	NA	NA	NA	NA	NA
51	2010	1	NA	NA	NA	NA	NA	NA	NA	NA	NA	NA	NA	NA	NA	NA
51	2011	1	NA	NA	NA	NA	NA	NA	NA	NA	NA	NA	NA	NA	NA	NA
51	2012	1	1	1	1	1	NA	NA	NA	NA	NA	NA	NA	NA	NA	NA
51	2013	1	1	1	NA	NA	NA	NA	NA	NA	NA	NA	NA	NA	NA	NA
51	2014	0	1	NA	NA	NA	NA	NA	NA	NA	NA	NA	NA	NA	NA	NA
52	1990	NA	NA	NA	NA	NA	NA	NA	NA	NA	NA	NA	NA	NA	NA	NA
52	1991	1	NA	NA	NA	NA	NA	NA	NA	NA	NA	NA	NA	NA	NA	NA
52	1992	1	0	0	NA	NA	NA	NA	NA	NA	NA	NA	NA	NA	NA	NA
52	1993	0	1	1	0	NA	NA	NA	NA	NA	NA	NA	NA	NA	NA	NA
52	1994	0	0	0	0	0	0	NA	NA	NA	NA	NA	NA	NA	NA	NA
52	1995	0	0	0	NA	NA	NA	NA	NA	NA	NA	NA	NA	NA	NA	NA
52	1996	0	0	1	NA	NA	NA	NA	NA	NA	NA	NA	NA	NA	NA	NA
52	1997	1	1	1	1	NA	NA	NA	NA	NA	NA	NA	NA	NA	NA	NA
52	1998	0	0	0	0	NA	NA	NA	NA	NA	NA	NA	NA	NA	NA	NA
52	1999	0	0	0	0	0	NA	NA	NA	NA	NA	NA	NA	NA	NA	NA
52	2000	1	1	1	NA	NA	NA	NA	NA	NA	NA	NA	NA	NA	NA	NA
52	2001	NA	NA	NA	NA	NA	NA	NA	NA	NA	NA	NA	NA	NA	NA	NA
52	2002	1	1	1	NA	NA	NA	NA	NA	NA	NA	NA	NA	NA	NA	NA
52	2003	0	1	NA	NA	NA	NA	NA	NA	NA	NA	NA	NA	NA	NA	NA
52	2004	1	NA	NA	NA	NA	NA	NA	NA	NA	NA	NA	NA	NA	NA	NA
52	2005	0	NA	NA	NA	NA	NA	NA	NA	NA	NA	NA	NA	NA	NA	NA
52	2006	0	NA	NA	NA	NA	NA	NA	NA	NA	NA	NA	NA	NA	NA	NA
52	2007	0	0	NA	NA	NA	NA	NA	NA	NA	NA	NA	NA	NA	NA	NA
52	2008	NA	NA	NA	NA	NA	NA	NA	NA	NA	NA	NA	NA	NA	NA	NA
52	2009	1	1	1	1	NA	NA	NA	NA	NA	NA	NA	NA	NA	NA	NA
52	2010	1	1	NA	NA	NA	NA	NA	NA	NA	NA	NA	NA	NA	NA	NA
52	2011	0	0	NA	NA	NA	NA	NA	NA	NA	NA	NA	NA	NA	NA	NA
52	2012	1	1	NA	NA	NA	NA	NA	NA	NA	NA	NA	NA	NA	NA	NA
52	2013	0	NA	NA	NA	NA	NA	NA	NA	NA	NA	NA	NA	NA	NA	NA
52	2014	0	1	NA	NA	NA	NA	NA	NA	NA	NA	NA	NA	NA	NA	NA
53	1990	NA	NA	NA	NA	NA	NA	NA	NA	NA	NA	NA	NA	NA	NA	NA
53	1991	NA	NA	NA	NA	NA	NA	NA	NA	NA	NA	NA	NA	NA	NA	NA
53	1992	0	1	0	1	NA	NA	NA	NA	NA	NA	NA	NA	NA	NA	NA
53	1993	1	0	0	0	0	1	1	NA	NA	NA	NA	NA	NA	NA	NA
53	1994	1	0	0	0	1	0	0	0	0	NA	NA	NA	NA	NA	NA
53	1995	1	0	1	0	0	0	1	1	1	NA	NA	NA	NA	NA	NA
53	1996	NA	NA	NA	NA	NA	NA	NA	NA	NA	NA	NA	NA	NA	NA	NA
53	1997	NA	NA	NA	NA	NA	NA	NA	NA	NA	NA	NA	NA	NA	NA	NA
53	1998	NA	NA	NA	NA	NA	NA	NA	NA	NA	NA	NA	NA	NA	NA	NA
53	1999	NA	NA	NA	NA	NA	NA	NA	NA	NA	NA	NA	NA	NA	NA	NA
53	2000	1	NA	NA	NA	NA	NA	NA	NA	NA	NA	NA	NA	NA	NA	NA
53	2001	NA	NA	NA	NA	NA	NA	NA	NA	NA	NA	NA	NA	NA	NA	NA
53	2002	NA	NA	NA	NA	NA	NA	NA	NA	NA	NA	NA	NA	NA	NA	NA
53	2003	1	NA	NA	NA	NA	NA	NA	NA	NA	NA	NA	NA	NA	NA	NA
53	2004	NA	NA	NA	NA	NA	NA	NA	NA	NA	NA	NA	NA	NA	NA	NA
53	2005	NA	NA	NA	NA	NA	NA	NA	NA	NA	NA	NA	NA	NA	NA	NA
53	2006	NA	NA	NA	NA	NA	NA	NA	NA	NA	NA	NA	NA	NA	NA	NA
53	2007	NA	NA	NA	NA	NA	NA	NA	NA	NA	NA	NA	NA	NA	NA	NA
53	2008	NA	NA	NA	NA	NA	NA	NA	NA	NA	NA	NA	NA	NA	NA	NA
53	2009	NA	NA	NA	NA	NA	NA	NA	NA	NA	NA	NA	NA	NA	NA	NA
53	2010	NA	NA	NA	NA	NA	NA	NA	NA	NA	NA	NA	NA	NA	NA	NA
53	2011	NA	NA	NA	NA	NA	NA	NA	NA	NA	NA	NA	NA	NA	NA	NA
53	2012	NA	NA	NA	NA	NA	NA	NA	NA	NA	NA	NA	NA	NA	NA	NA
53	2013	NA	NA	NA	NA	NA	NA	NA	NA	NA	NA	NA	NA	NA	NA	NA
53	2014	NA	NA	NA	NA	NA	NA	NA	NA	NA	NA	NA	NA	NA	NA	NA
54	1990	NA	NA	NA	NA	NA	NA	NA	NA	NA	NA	NA	NA	NA	NA	NA
54	1991	NA	NA	NA	NA	NA	NA	NA	NA	NA	NA	NA	NA	NA	NA	NA
54	1992	0	0	1	0	NA	NA	NA	NA	NA	NA	NA	NA	NA	NA	NA
54	1993	0	1	NA	NA	NA	NA	NA	NA	NA	NA	NA	NA	NA	NA	NA
54	1994	NA	NA	NA	NA	NA	NA	NA	NA	NA	NA	NA	NA	NA	NA	NA
54	1995	NA	NA	NA	NA	NA	NA	NA	NA	NA	NA	NA	NA	NA	NA	NA
54	1996	NA	NA	NA	NA	NA	NA	NA	NA	NA	NA	NA	NA	NA	NA	NA
54	1997	NA	NA	NA	NA	NA	NA	NA	NA	NA	NA	NA	NA	NA	NA	NA
54	1998	NA	NA	NA	NA	NA	NA	NA	NA	NA	NA	NA	NA	NA	NA	NA
54	1999	NA	NA	NA	NA	NA	NA	NA	NA	NA	NA	NA	NA	NA	NA	NA
54	2000	1	0	1	1	NA	NA	NA	NA	NA	NA	NA	NA	NA	NA	NA
54	2001	1	1	1	NA	NA	NA	NA	NA	NA	NA	NA	NA	NA	NA	NA
54	2002	1	0	1	1	NA	NA	NA	NA	NA	NA	NA	NA	NA	NA	NA
54	2003	0	0	0	0	NA	NA	NA	NA	NA	NA	NA	NA	NA	NA	NA
54	2004	1	1	NA	NA	NA	NA	NA	NA	NA	NA	NA	NA	NA	NA	NA
54	2005	1	1	NA	NA	NA	NA	NA	NA	NA	NA	NA	NA	NA	NA	NA
54	2006	0	0	0	NA	NA	NA	NA	NA	NA	NA	NA	NA	NA	NA	NA
54	2007	NA	NA	NA	NA	NA	NA	NA	NA	NA	NA	NA	NA	NA	NA	NA
54	2008	NA	NA	NA	NA	NA	NA	NA	NA	NA	NA	NA	NA	NA	NA	NA
54	2009	NA	NA	NA	NA	NA	NA	NA	NA	NA	NA	NA	NA	NA	NA	NA
54	2010	NA	NA	NA	NA	NA	NA	NA	NA	NA	NA	NA	NA	NA	NA	NA
54	2011	NA	NA	NA	NA	NA	NA	NA	NA	NA	NA	NA	NA	NA	NA	NA
54	2012	NA	NA	NA	NA	NA	NA	NA	NA	NA	NA	NA	NA	NA	NA	NA
54	2013	NA	NA	NA	NA	NA	NA	NA	NA	NA	NA	NA	NA	NA	NA	NA
54	2014	NA	NA	NA	NA	NA	NA	NA	NA	NA	NA	NA	NA	NA	NA	NA
55	1990	NA	NA	NA	NA	NA	NA	NA	NA	NA	NA	NA	NA	NA	NA	NA
55	1991	NA	NA	NA	NA	NA	NA	NA	NA	NA	NA	NA	NA	NA	NA	NA
55	1992	0	0	0	NA	NA	NA	NA	NA	NA	NA	NA	NA	NA	NA	NA
55	1993	0	0	0	0	0	NA	NA	NA	NA	NA	NA	NA	NA	NA	NA
55	1994	0	0	0	NA	NA	NA	NA	NA	NA	NA	NA	NA	NA	NA	NA
55	1995	NA	NA	NA	NA	NA	NA	NA	NA	NA	NA	NA	NA	NA	NA	NA
55	1996	NA	NA	NA	NA	NA	NA	NA	NA	NA	NA	NA	NA	NA	NA	NA
55	1997	1	NA	NA	NA	NA	NA	NA	NA	NA	NA	NA	NA	NA	NA	NA
55	1998	1	1	NA	NA	NA	NA	NA	NA	NA	NA	NA	NA	NA	NA	NA
55	1999	0	0	0	NA	NA	NA	NA	NA	NA	NA	NA	NA	NA	NA	NA
55	2000	0	1	0	0	0	NA	NA	NA	NA	NA	NA	NA	NA	NA	NA
55	2001	0	0	0	NA	NA	NA	NA	NA	NA	NA	NA	NA	NA	NA	NA
55	2002	NA	NA	NA	NA	NA	NA	NA	NA	NA	NA	NA	NA	NA	NA	NA
55	2003	NA	NA	NA	NA	NA	NA	NA	NA	NA	NA	NA	NA	NA	NA	NA
55	2004	NA	NA	NA	NA	NA	NA	NA	NA	NA	NA	NA	NA	NA	NA	NA
55	2005	NA	NA	NA	NA	NA	NA	NA	NA	NA	NA	NA	NA	NA	NA	NA
55	2006	NA	NA	NA	NA	NA	NA	NA	NA	NA	NA	NA	NA	NA	NA	NA
55	2007	NA	NA	NA	NA	NA	NA	NA	NA	NA	NA	NA	NA	NA	NA	NA
55	2008	NA	NA	NA	NA	NA	NA	NA	NA	NA	NA	NA	NA	NA	NA	NA
55	2009	NA	NA	NA	NA	NA	NA	NA	NA	NA	NA	NA	NA	NA	NA	NA
55	2010	NA	NA	NA	NA	NA	NA	NA	NA	NA	NA	NA	NA	NA	NA	NA
55	2011	NA	NA	NA	NA	NA	NA	NA	NA	NA	NA	NA	NA	NA	NA	NA
55	2012	NA	NA	NA	NA	NA	NA	NA	NA	NA	NA	NA	NA	NA	NA	NA
55	2013	NA	NA	NA	NA	NA	NA	NA	NA	NA	NA	NA	NA	NA	NA	NA
55	2014	NA	NA	NA	NA	NA	NA	NA	NA	NA	NA	NA	NA	NA	NA	NA
56	1990	NA	NA	NA	NA	NA	NA	NA	NA	NA	NA	NA	NA	NA	NA	NA
56	1991	1	1	0	NA	NA	NA	NA	NA	NA	NA	NA	NA	NA	NA	NA
56	1992	0	0	0	0	0	0	0	NA	NA	NA	NA	NA	NA	NA	NA
56	1993	0	0	1	1	0	1	0	0	NA	NA	NA	NA	NA	NA	NA
56	1994	0	0	0	0	1	0	0	NA	NA	NA	NA	NA	NA	NA	NA
56	1995	1	0	0	0	1	0	NA	NA	NA	NA	NA	NA	NA	NA	NA
56	1996	0	1	1	1	NA	NA	NA	NA	NA	NA	NA	NA	NA	NA	NA
56	1997	0	0	0	0	0	NA	NA	NA	NA	NA	NA	NA	NA	NA	NA
56	1998	0	0	0	0	0	NA	NA	NA	NA	NA	NA	NA	NA	NA	NA
56	1999	0	0	0	NA	NA	NA	NA	NA	NA	NA	NA	NA	NA	NA	NA
56	2000	0	0	0	1	0	NA	NA	NA	NA	NA	NA	NA	NA	NA	NA
56	2001	NA	NA	NA	NA	NA	NA	NA	NA	NA	NA	NA	NA	NA	NA	NA
56	2002	NA	NA	NA	NA	NA	NA	NA	NA	NA	NA	NA	NA	NA	NA	NA
56	2003	NA	NA	NA	NA	NA	NA	NA	NA	NA	NA	NA	NA	NA	NA	NA
56	2004	NA	NA	NA	NA	NA	NA	NA	NA	NA	NA	NA	NA	NA	NA	NA
56	2005	NA	NA	NA	NA	NA	NA	NA	NA	NA	NA	NA	NA	NA	NA	NA
56	2006	NA	NA	NA	NA	NA	NA	NA	NA	NA	NA	NA	NA	NA	NA	NA
56	2007	NA	NA	NA	NA	NA	NA	NA	NA	NA	NA	NA	NA	NA	NA	NA
56	2008	NA	NA	NA	NA	NA	NA	NA	NA	NA	NA	NA	NA	NA	NA	NA
56	2009	NA	NA	NA	NA	NA	NA	NA	NA	NA	NA	NA	NA	NA	NA	NA
56	2010	NA	NA	NA	NA	NA	NA	NA	NA	NA	NA	NA	NA	NA	NA	NA
56	2011	NA	NA	NA	NA	NA	NA	NA	NA	NA	NA	NA	NA	NA	NA	NA
56	2012	NA	NA	NA	NA	NA	NA	NA	NA	NA	NA	NA	NA	NA	NA	NA
56	2013	NA	NA	NA	NA	NA	NA	NA	NA	NA	NA	NA	NA	NA	NA	NA
56	2014	NA	NA	NA	NA	NA	NA	NA	NA	NA	NA	NA	NA	NA	NA	NA
57	1990	NA	NA	NA	NA	NA	NA	NA	NA	NA	NA	NA	NA	NA	NA	NA
57	1991	NA	NA	NA	NA	NA	NA	NA	NA	NA	NA	NA	NA	NA	NA	NA
57	1992	1	1	1	NA	NA	NA	NA	NA	NA	NA	NA	NA	NA	NA	NA
57	1993	1	1	1	NA	NA	NA	NA	NA	NA	NA	NA	NA	NA	NA	NA
57	1994	0	0	0	0	1	NA	NA	NA	NA	NA	NA	NA	NA	NA	NA
57	1995	0	1	1	1	NA	NA	NA	NA	NA	NA	NA	NA	NA	NA	NA
57	1996	1	1	1	NA	NA	NA	NA	NA	NA	NA	NA	NA	NA	NA	NA
57	1997	0	1	1	NA	NA	NA	NA	NA	NA	NA	NA	NA	NA	NA	NA
57	1998	0	0	0	0	0	NA	NA	NA	NA	NA	NA	NA	NA	NA	NA
57	1999	0	0	0	1	1	NA	NA	NA	NA	NA	NA	NA	NA	NA	NA
57	2000	1	1	NA	NA	NA	NA	NA	NA	NA	NA	NA	NA	NA	NA	NA
57	2001	1	1	1	NA	NA	NA	NA	NA	NA	NA	NA	NA	NA	NA	NA
57	2002	1	1	1	NA	NA	NA	NA	NA	NA	NA	NA	NA	NA	NA	NA
57	2003	1	1	NA	NA	NA	NA	NA	NA	NA	NA	NA	NA	NA	NA	NA
57	2004	1	1	NA	NA	NA	NA	NA	NA	NA	NA	NA	NA	NA	NA	NA
57	2005	1	NA	NA	NA	NA	NA	NA	NA	NA	NA	NA	NA	NA	NA	NA
57	2006	1	1	NA	NA	NA	NA	NA	NA	NA	NA	NA	NA	NA	NA	NA
57	2007	1	1	1	0	0	NA	NA	NA	NA	NA	NA	NA	NA	NA	NA
57	2008	1	1	1	1	NA	NA	NA	NA	NA	NA	NA	NA	NA	NA	NA
57	2009	0	1	1	1	1	NA	NA	NA	NA	NA	NA	NA	NA	NA	NA
57	2010	0	1	1	NA	NA	NA	NA	NA	NA	NA	NA	NA	NA	NA	NA
57	2011	0	NA	NA	NA	NA	NA	NA	NA	NA	NA	NA	NA	NA	NA	NA
57	2012	0	0	0	0	NA	NA	NA	NA	NA	NA	NA	NA	NA	NA	NA
57	2013	1	0	NA	NA	NA	NA	NA	NA	NA	NA	NA	NA	NA	NA	NA
57	2014	1	1	NA	NA	NA	NA	NA	NA	NA	NA	NA	NA	NA	NA	NA
58	1990	NA	NA	NA	NA	NA	NA	NA	NA	NA	NA	NA	NA	NA	NA	NA
58	1991	1	NA	NA	NA	NA	NA	NA	NA	NA	NA	NA	NA	NA	NA	NA
58	1992	1	0	1	1	1	1	0	NA	NA	NA	NA	NA	NA	NA	NA
58	1993	1	0	1	1	1	1	NA	NA	NA	NA	NA	NA	NA	NA	NA
58	1994	1	1	1	NA	NA	NA	NA	NA	NA	NA	NA	NA	NA	NA	NA
58	1995	1	1	1	NA	NA	NA	NA	NA	NA	NA	NA	NA	NA	NA	NA
58	1996	1	1	NA	NA	NA	NA	NA	NA	NA	NA	NA	NA	NA	NA	NA
58	1997	1	1	NA	NA	NA	NA	NA	NA	NA	NA	NA	NA	NA	NA	NA
58	1998	1	1	NA	NA	NA	NA	NA	NA	NA	NA	NA	NA	NA	NA	NA
58	1999	0	0	0	0	0	1	1	0	NA	NA	NA	NA	NA	NA	NA
58	2000	0	1	0	1	0	0	0	NA	NA	NA	NA	NA	NA	NA	NA
58	2001	1	1	1	NA	NA	NA	NA	NA	NA	NA	NA	NA	NA	NA	NA
58	2002	1	1	1	1	NA	NA	NA	NA	NA	NA	NA	NA	NA	NA	NA
58	2003	0	0	1	NA	NA	NA	NA	NA	NA	NA	NA	NA	NA	NA	NA
58	2004	1	0	0	NA	NA	NA	NA	NA	NA	NA	NA	NA	NA	NA	NA
58	2005	0	0	NA	NA	NA	NA	NA	NA	NA	NA	NA	NA	NA	NA	NA
58	2006	1	1	1	NA	NA	NA	NA	NA	NA	NA	NA	NA	NA	NA	NA
58	2007	1	1	1	0	NA	NA	NA	NA	NA	NA	NA	NA	NA	NA	NA
58	2008	1	1	NA	NA	NA	NA	NA	NA	NA	NA	NA	NA	NA	NA	NA
58	2009	0	NA	NA	NA	NA	NA	NA	NA	NA	NA	NA	NA	NA	NA	NA
58	2010	1	1	1	NA	NA	NA	NA	NA	NA	NA	NA	NA	NA	NA	NA
58	2011	0	1	1	1	NA	NA	NA	NA	NA	NA	NA	NA	NA	NA	NA
58	2012	0	0	NA	NA	NA	NA	NA	NA	NA	NA	NA	NA	NA	NA	NA
58	2013	1	NA	NA	NA	NA	NA	NA	NA	NA	NA	NA	NA	NA	NA	NA
58	2014	1	NA	NA	NA	NA	NA	NA	NA	NA	NA	NA	NA	NA	NA	NA
59	1990	NA	NA	NA	NA	NA	NA	NA	NA	NA	NA	NA	NA	NA	NA	NA
59	1991	NA	NA	NA	NA	NA	NA	NA	NA	NA	NA	NA	NA	NA	NA	NA
59	1992	1	1	1	0	1	NA	NA	NA	NA	NA	NA	NA	NA	NA	NA
59	1993	0	0	1	0	0	0	1	0	0	0	NA	NA	NA	NA	NA
59	1994	1	0	1	NA	NA	NA	NA	NA	NA	NA	NA	NA	NA	NA	NA
59	1995	1	1	0	0	1	NA	NA	NA	NA	NA	NA	NA	NA	NA	NA
59	1996	0	0	0	0	0	0	NA	NA	NA	NA	NA	NA	NA	NA	NA
59	1997	0	1	0	0	0	0	NA	NA	NA	NA	NA	NA	NA	NA	NA
59	1998	1	1	NA	NA	NA	NA	NA	NA	NA	NA	NA	NA	NA	NA	NA
59	1999	1	1	1	0	NA	NA	NA	NA	NA	NA	NA	NA	NA	NA	NA
59	2000	1	1	1	1	NA	NA	NA	NA	NA	NA	NA	NA	NA	NA	NA
59	2001	1	1	1	NA	NA	NA	NA	NA	NA	NA	NA	NA	NA	NA	NA
59	2002	1	1	1	1	1	NA	NA	NA	NA	NA	NA	NA	NA	NA	NA
59	2003	1	1	1	NA	NA	NA	NA	NA	NA	NA	NA	NA	NA	NA	NA
59	2004	1	0	0	NA	NA	NA	NA	NA	NA	NA	NA	NA	NA	NA	NA
59	2005	1	1	0	0	NA	NA	NA	NA	NA	NA	NA	NA	NA	NA	NA
59	2006	1	0	0	NA	NA	NA	NA	NA	NA	NA	NA	NA	NA	NA	NA
59	2007	1	0	NA	NA	NA	NA	NA	NA	NA	NA	NA	NA	NA	NA	NA
59	2008	1	1	1	0	NA	NA	NA	NA	NA	NA	NA	NA	NA	NA	NA
59	2009	1	1	1	1	0	NA	NA	NA	NA	NA	NA	NA	NA	NA	NA
59	2010	1	1	NA	NA	NA	NA	NA	NA	NA	NA	NA	NA	NA	NA	NA
59	2011	NA	NA	NA	NA	NA	NA	NA	NA	NA	NA	NA	NA	NA	NA	NA
59	2012	NA	NA	NA	NA	NA	NA	NA	NA	NA	NA	NA	NA	NA	NA	NA
59	2013	NA	NA	NA	NA	NA	NA	NA	NA	NA	NA	NA	NA	NA	NA	NA
59	2014	NA	NA	NA	NA	NA	NA	NA	NA	NA	NA	NA	NA	NA	NA	NA
60	1990	NA	NA	NA	NA	NA	NA	NA	NA	NA	NA	NA	NA	NA	NA	NA
60	1991	NA	NA	NA	NA	NA	NA	NA	NA	NA	NA	NA	NA	NA	NA	NA
60	1992	NA	NA	NA	NA	NA	NA	NA	NA	NA	NA	NA	NA	NA	NA	NA
60	1993	NA	NA	NA	NA	NA	NA	NA	NA	NA	NA	NA	NA	NA	NA	NA
60	1994	NA	NA	NA	NA	NA	NA	NA	NA	NA	NA	NA	NA	NA	NA	NA
60	1995	NA	NA	NA	NA	NA	NA	NA	NA	NA	NA	NA	NA	NA	NA	NA
60	1996	NA	NA	NA	NA	NA	NA	NA	NA	NA	NA	NA	NA	NA	NA	NA
60	1997	NA	NA	NA	NA	NA	NA	NA	NA	NA	NA	NA	NA	NA	NA	NA
60	1998	NA	NA	NA	NA	NA	NA	NA	NA	NA	NA	NA	NA	NA	NA	NA
60	1999	NA	NA	NA	NA	NA	NA	NA	NA	NA	NA	NA	NA	NA	NA	NA
60	2000	0	0	0	0	0	NA	NA	NA	NA	NA	NA	NA	NA	NA	NA
60	2001	0	0	0	0	0	1	NA	NA	NA	NA	NA	NA	NA	NA	NA
60	2002	0	1	0	NA	NA	NA	NA	NA	NA	NA	NA	NA	NA	NA	NA
60	2003	0	1	NA	NA	NA	NA	NA	NA	NA	NA	NA	NA	NA	NA	NA
60	2004	NA	NA	NA	NA	NA	NA	NA	NA	NA	NA	NA	NA	NA	NA	NA
60	2005	0	NA	NA	NA	NA	NA	NA	NA	NA	NA	NA	NA	NA	NA	NA
60	2006	NA	NA	NA	NA	NA	NA	NA	NA	NA	NA	NA	NA	NA	NA	NA
60	2007	0	NA	NA	NA	NA	NA	NA	NA	NA	NA	NA	NA	NA	NA	NA
60	2008	NA	NA	NA	NA	NA	NA	NA	NA	NA	NA	NA	NA	NA	NA	NA
60	2009	0	1	NA	NA	NA	NA	NA	NA	NA	NA	NA	NA	NA	NA	NA
60	2010	1	1	NA	NA	NA	NA	NA	NA	NA	NA	NA	NA	NA	NA	NA
60	2011	NA	NA	NA	NA	NA	NA	NA	NA	NA	NA	NA	NA	NA	NA	NA
60	2012	1	NA	NA	NA	NA	NA	NA	NA	NA	NA	NA	NA	NA	NA	NA
60	2013	1	NA	NA	NA	NA	NA	NA	NA	NA	NA	NA	NA	NA	NA	NA
60	2014	1	1	NA	NA	NA	NA	NA	NA	NA	NA	NA	NA	NA	NA	NA
61	1990	NA	NA	NA	NA	NA	NA	NA	NA	NA	NA	NA	NA	NA	NA	NA
61	1991	NA	NA	NA	NA	NA	NA	NA	NA	NA	NA	NA	NA	NA	NA	NA
61	1992	1	1	NA	NA	NA	NA	NA	NA	NA	NA	NA	NA	NA	NA	NA
61	1993	1	1	1	1	1	1	NA	NA	NA	NA	NA	NA	NA	NA	NA
61	1994	1	0	0	0	1	NA	NA	NA	NA	NA	NA	NA	NA	NA	NA
61	1995	0	1	1	1	1	1	NA	NA	NA	NA	NA	NA	NA	NA	NA
61	1996	1	1	NA	NA	NA	NA	NA	NA	NA	NA	NA	NA	NA	NA	NA
61	1997	1	1	1	1	0	1	1	1	NA	NA	NA	NA	NA	NA	NA
61	1998	1	0	0	1	1	1	NA	NA	NA	NA	NA	NA	NA	NA	NA
61	1999	1	1	NA	NA	NA	NA	NA	NA	NA	NA	NA	NA	NA	NA	NA
61	2000	1	1	1	NA	NA	NA	NA	NA	NA	NA	NA	NA	NA	NA	NA
61	2001	0	0	0	0	0	0	NA	NA	NA	NA	NA	NA	NA	NA	NA
61	2002	1	1	1	NA	NA	NA	NA	NA	NA	NA	NA	NA	NA	NA	NA
61	2003	1	1	1	NA	NA	NA	NA	NA	NA	NA	NA	NA	NA	NA	NA
61	2004	1	1	NA	NA	NA	NA	NA	NA	NA	NA	NA	NA	NA	NA	NA
61	2005	1	1	0	1	NA	NA	NA	NA	NA	NA	NA	NA	NA	NA	NA
61	2006	1	0	0	NA	NA	NA	NA	NA	NA	NA	NA	NA	NA	NA	NA
61	2007	NA	NA	NA	NA	NA	NA	NA	NA	NA	NA	NA	NA	NA	NA	NA
61	2008	0	NA	NA	NA	NA	NA	NA	NA	NA	NA	NA	NA	NA	NA	NA
61	2009	1	1	NA	NA	NA	NA	NA	NA	NA	NA	NA	NA	NA	NA	NA
61	2010	1	1	1	1	1	1	NA	NA	NA	NA	NA	NA	NA	NA	NA
61	2011	1	1	1	NA	NA	NA	NA	NA	NA	NA	NA	NA	NA	NA	NA
61	2012	0	NA	NA	NA	NA	NA	NA	NA	NA	NA	NA	NA	NA	NA	NA
61	2013	0	1	1	NA	NA	NA	NA	NA	NA	NA	NA	NA	NA	NA	NA
61	2014	1	1	1	1	NA	NA	NA	NA	NA	NA	NA	NA	NA	NA	NA
62	1990	NA	NA	NA	NA	NA	NA	NA	NA	NA	NA	NA	NA	NA	NA	NA
62	1991	1	1	0	0	NA	NA	NA	NA	NA	NA	NA	NA	NA	NA	NA
62	1992	0	1	0	0	1	0	0	NA	NA	NA	NA	NA	NA	NA	NA
62	1993	0	0	0	0	0	NA	NA	NA	NA	NA	NA	NA	NA	NA	NA
62	1994	1	1	1	NA	NA	NA	NA	NA	NA	NA	NA	NA	NA	NA	NA
62	1995	0	1	1	NA	NA	NA	NA	NA	NA	NA	NA	NA	NA	NA	NA
62	1996	1	1	NA	NA	NA	NA	NA	NA	NA	NA	NA	NA	NA	NA	NA
62	1997	0	1	1	NA	NA	NA	NA	NA	NA	NA	NA	NA	NA	NA	NA
62	1998	1	1	NA	NA	NA	NA	NA	NA	NA	NA	NA	NA	NA	NA	NA
62	1999	1	1	1	1	NA	NA	NA	NA	NA	NA	NA	NA	NA	NA	NA
62	2000	1	1	0	0	0	1	NA	NA	NA	NA	NA	NA	NA	NA	NA
62	2001	1	1	NA	NA	NA	NA	NA	NA	NA	NA	NA	NA	NA	NA	NA
62	2002	0	0	0	0	0	NA	NA	NA	NA	NA	NA	NA	NA	NA	NA
62	2003	0	0	1	0	0	1	NA	NA	NA	NA	NA	NA	NA	NA	NA
62	2004	1	1	1	1	1	NA	NA	NA	NA	NA	NA	NA	NA	NA	NA
62	2005	1	0	0	0	0	NA	NA	NA	NA	NA	NA	NA	NA	NA	NA
62	2006	1	1	NA	NA	NA	NA	NA	NA	NA	NA	NA	NA	NA	NA	NA
62	2007	1	1	NA	NA	NA	NA	NA	NA	NA	NA	NA	NA	NA	NA	NA
62	2008	1	NA	NA	NA	NA	NA	NA	NA	NA	NA	NA	NA	NA	NA	NA
62	2009	0	1	NA	NA	NA	NA	NA	NA	NA	NA	NA	NA	NA	NA	NA
62	2010	1	0	NA	NA	NA	NA	NA	NA	NA	NA	NA	NA	NA	NA	NA
62	2011	0	NA	NA	NA	NA	NA	NA	NA	NA	NA	NA	NA	NA	NA	NA
62	2012	NA	NA	NA	NA	NA	NA	NA	NA	NA	NA	NA	NA	NA	NA	NA
62	2013	0	0	0	NA	NA	NA	NA	NA	NA	NA	NA	NA	NA	NA	NA
62	2014	0	0	1	0	NA	NA	NA	NA	NA	NA	NA	NA	NA	NA	NA
63	1990	NA	NA	NA	NA	NA	NA	NA	NA	NA	NA	NA	NA	NA	NA	NA
63	1991	NA	NA	NA	NA	NA	NA	NA	NA	NA	NA	NA	NA	NA	NA	NA
63	1992	0	0	0	NA	NA	NA	NA	NA	NA	NA	NA	NA	NA	NA	NA
63	1993	0	0	0	0	NA	NA	NA	NA	NA	NA	NA	NA	NA	NA	NA
63	1994	NA	NA	NA	NA	NA	NA	NA	NA	NA	NA	NA	NA	NA	NA	NA
63	1995	0	NA	NA	NA	NA	NA	NA	NA	NA	NA	NA	NA	NA	NA	NA
63	1996	NA	NA	NA	NA	NA	NA	NA	NA	NA	NA	NA	NA	NA	NA	NA
63	1997	NA	NA	NA	NA	NA	NA	NA	NA	NA	NA	NA	NA	NA	NA	NA
63	1998	1	0	1	1	0	NA	NA	NA	NA	NA	NA	NA	NA	NA	NA
63	1999	1	1	1	NA	NA	NA	NA	NA	NA	NA	NA	NA	NA	NA	NA
63	2000	1	1	NA	NA	NA	NA	NA	NA	NA	NA	NA	NA	NA	NA	NA
63	2001	1	1	1	1	NA	NA	NA	NA	NA	NA	NA	NA	NA	NA	NA
63	2002	1	1	1	1	NA	NA	NA	NA	NA	NA	NA	NA	NA	NA	NA
63	2003	1	1	NA	NA	NA	NA	NA	NA	NA	NA	NA	NA	NA	NA	NA
63	2004	1	1	NA	NA	NA	NA	NA	NA	NA	NA	NA	NA	NA	NA	NA
63	2005	1	1	1	NA	NA	NA	NA	NA	NA	NA	NA	NA	NA	NA	NA
63	2006	1	1	0	NA	NA	NA	NA	NA	NA	NA	NA	NA	NA	NA	NA
63	2007	1	0	NA	NA	NA	NA	NA	NA	NA	NA	NA	NA	NA	NA	NA
63	2008	1	1	1	0	NA	NA	NA	NA	NA	NA	NA	NA	NA	NA	NA
63	2009	0	NA	NA	NA	NA	NA	NA	NA	NA	NA	NA	NA	NA	NA	NA
63	2010	0	0	NA	NA	NA	NA	NA	NA	NA	NA	NA	NA	NA	NA	NA
63	2011	1	NA	NA	NA	NA	NA	NA	NA	NA	NA	NA	NA	NA	NA	NA
63	2012	1	1	NA	NA	NA	NA	NA	NA	NA	NA	NA	NA	NA	NA	NA
63	2013	1	1	0	NA	NA	NA	NA	NA	NA	NA	NA	NA	NA	NA	NA
63	2014	1	0	NA	NA	NA	NA	NA	NA	NA	NA	NA	NA	NA	NA	NA
64	1990	NA	NA	NA	NA	NA	NA	NA	NA	NA	NA	NA	NA	NA	NA	NA
64	1991	NA	NA	NA	NA	NA	NA	NA	NA	NA	NA	NA	NA	NA	NA	NA
64	1992	1	0	1	1	NA	NA	NA	NA	NA	NA	NA	NA	NA	NA	NA
64	1993	0	1	NA	NA	NA	NA	NA	NA	NA	NA	NA	NA	NA	NA	NA
64	1994	1	1	1	1	NA	NA	NA	NA	NA	NA	NA	NA	NA	NA	NA
64	1995	1	1	1	0	1	0	0	1	NA	NA	NA	NA	NA	NA	NA
64	1996	1	1	1	NA	NA	NA	NA	NA	NA	NA	NA	NA	NA	NA	NA
64	1997	1	1	1	NA	NA	NA	NA	NA	NA	NA	NA	NA	NA	NA	NA
64	1998	1	1	1	1	NA	NA	NA	NA	NA	NA	NA	NA	NA	NA	NA
64	1999	1	1	NA	NA	NA	NA	NA	NA	NA	NA	NA	NA	NA	NA	NA
64	2000	1	1	NA	NA	NA	NA	NA	NA	NA	NA	NA	NA	NA	NA	NA
64	2001	1	1	1	NA	NA	NA	NA	NA	NA	NA	NA	NA	NA	NA	NA
64	2002	1	1	1	NA	NA	NA	NA	NA	NA	NA	NA	NA	NA	NA	NA
64	2003	1	1	1	1	NA	NA	NA	NA	NA	NA	NA	NA	NA	NA	NA
64	2004	0	1	1	NA	NA	NA	NA	NA	NA	NA	NA	NA	NA	NA	NA
64	2005	1	1	NA	NA	NA	NA	NA	NA	NA	NA	NA	NA	NA	NA	NA
64	2006	1	1	NA	NA	NA	NA	NA	NA	NA	NA	NA	NA	NA	NA	NA
64	2007	1	1	NA	NA	NA	NA	NA	NA	NA	NA	NA	NA	NA	NA	NA
64	2008	NA	NA	NA	NA	NA	NA	NA	NA	NA	NA	NA	NA	NA	NA	NA
64	2009	1	1	NA	NA	NA	NA	NA	NA	NA	NA	NA	NA	NA	NA	NA
64	2010	1	NA	NA	NA	NA	NA	NA	NA	NA	NA	NA	NA	NA	NA	NA
64	2011	NA	NA	NA	NA	NA	NA	NA	NA	NA	NA	NA	NA	NA	NA	NA
64	2012	NA	NA	NA	NA	NA	NA	NA	NA	NA	NA	NA	NA	NA	NA	NA
64	2013	1	NA	NA	NA	NA	NA	NA	NA	NA	NA	NA	NA	NA	NA	NA
64	2014	NA	NA	NA	NA	NA	NA	NA	NA	NA	NA	NA	NA	NA	NA	NA
65	1990	NA	NA	NA	NA	NA	NA	NA	NA	NA	NA	NA	NA	NA	NA	NA
65	1991	1	NA	NA	NA	NA	NA	NA	NA	NA	NA	NA	NA	NA	NA	NA
65	1992	1	0	0	1	0	0	1	NA	NA	NA	NA	NA	NA	NA	NA
65	1993	1	0	0	0	0	0	0	NA	NA	NA	NA	NA	NA	NA	NA
65	1994	0	0	0	NA	NA	NA	NA	NA	NA	NA	NA	NA	NA	NA	NA
65	1995	NA	NA	NA	NA	NA	NA	NA	NA	NA	NA	NA	NA	NA	NA	NA
65	1996	NA	NA	NA	NA	NA	NA	NA	NA	NA	NA	NA	NA	NA	NA	NA
65	1997	0	1	1	1	NA	NA	NA	NA	NA	NA	NA	NA	NA	NA	NA
65	1998	1	NA	NA	NA	NA	NA	NA	NA	NA	NA	NA	NA	NA	NA	NA
65	1999	1	1	1	NA	NA	NA	NA	NA	NA	NA	NA	NA	NA	NA	NA
65	2000	0	1	1	1	1	NA	NA	NA	NA	NA	NA	NA	NA	NA	NA
65	2001	1	1	1	1	0	1	NA	NA	NA	NA	NA	NA	NA	NA	NA
65	2002	1	1	1	1	NA	NA	NA	NA	NA	NA	NA	NA	NA	NA	NA
65	2003	1	1	NA	NA	NA	NA	NA	NA	NA	NA	NA	NA	NA	NA	NA
65	2004	0	1	0	NA	NA	NA	NA	NA	NA	NA	NA	NA	NA	NA	NA
65	2005	1	1	1	NA	NA	NA	NA	NA	NA	NA	NA	NA	NA	NA	NA
65	2006	1	0	1	NA	NA	NA	NA	NA	NA	NA	NA	NA	NA	NA	NA
65	2007	0	1	0	1	1	NA	NA	NA	NA	NA	NA	NA	NA	NA	NA
65	2008	1	1	0	NA	NA	NA	NA	NA	NA	NA	NA	NA	NA	NA	NA
65	2009	0	0	NA	NA	NA	NA	NA	NA	NA	NA	NA	NA	NA	NA	NA
65	2010	1	1	1	1	NA	NA	NA	NA	NA	NA	NA	NA	NA	NA	NA
65	2011	0	NA	NA	NA	NA	NA	NA	NA	NA	NA	NA	NA	NA	NA	NA
65	2012	0	NA	NA	NA	NA	NA	NA	NA	NA	NA	NA	NA	NA	NA	NA
65	2013	0	NA	NA	NA	NA	NA	NA	NA	NA	NA	NA	NA	NA	NA	NA
65	2014	0	NA	NA	NA	NA	NA	NA	NA	NA	NA	NA	NA	NA	NA	NA
66	1990	NA	NA	NA	NA	NA	NA	NA	NA	NA	NA	NA	NA	NA	NA	NA
66	1991	NA	NA	NA	NA	NA	NA	NA	NA	NA	NA	NA	NA	NA	NA	NA
66	1992	1	0	0	0	NA	NA	NA	NA	NA	NA	NA	NA	NA	NA	NA
66	1993	NA	NA	NA	NA	NA	NA	NA	NA	NA	NA	NA	NA	NA	NA	NA
66	1994	NA	NA	NA	NA	NA	NA	NA	NA	NA	NA	NA	NA	NA	NA	NA
66	1995	NA	NA	NA	NA	NA	NA	NA	NA	NA	NA	NA	NA	NA	NA	NA
66	1996	NA	NA	NA	NA	NA	NA	NA	NA	NA	NA	NA	NA	NA	NA	NA
66	1997	NA	NA	NA	NA	NA	NA	NA	NA	NA	NA	NA	NA	NA	NA	NA
66	1998	1	0	NA	NA	NA	NA	NA	NA	NA	NA	NA	NA	NA	NA	NA
66	1999	NA	NA	NA	NA	NA	NA	NA	NA	NA	NA	NA	NA	NA	NA	NA
66	2000	1	1	1	1	NA	NA	NA	NA	NA	NA	NA	NA	NA	NA	NA
66	2001	NA	NA	NA	NA	NA	NA	NA	NA	NA	NA	NA	NA	NA	NA	NA
66	2002	1	NA	NA	NA	NA	NA	NA	NA	NA	NA	NA	NA	NA	NA	NA
66	2003	1	1	1	1	NA	NA	NA	NA	NA	NA	NA	NA	NA	NA	NA
66	2004	1	1	1	1	NA	NA	NA	NA	NA	NA	NA	NA	NA	NA	NA
66	2005	1	0	NA	NA	NA	NA	NA	NA	NA	NA	NA	NA	NA	NA	NA
66	2006	1	NA	NA	NA	NA	NA	NA	NA	NA	NA	NA	NA	NA	NA	NA
66	2007	1	1	1	1	NA	NA	NA	NA	NA	NA	NA	NA	NA	NA	NA
66	2008	1	1	1	1	0	NA	NA	NA	NA	NA	NA	NA	NA	NA	NA
66	2009	1	0	NA	NA	NA	NA	NA	NA	NA	NA	NA	NA	NA	NA	NA
66	2010	1	1	NA	NA	NA	NA	NA	NA	NA	NA	NA	NA	NA	NA	NA
66	2011	1	0	NA	NA	NA	NA	NA	NA	NA	NA	NA	NA	NA	NA	NA
66	2012	1	NA	NA	NA	NA	NA	NA	NA	NA	NA	NA	NA	NA	NA	NA
66	2013	1	NA	NA	NA	NA	NA	NA	NA	NA	NA	NA	NA	NA	NA	NA
66	2014	1	1	1	1	NA	NA	NA	NA	NA	NA	NA	NA	NA	NA	NA
67	1990	NA	NA	NA	NA	NA	NA	NA	NA	NA	NA	NA	NA	NA	NA	NA
67	1991	NA	NA	NA	NA	NA	NA	NA	NA	NA	NA	NA	NA	NA	NA	NA
67	1992	NA	NA	NA	NA	NA	NA	NA	NA	NA	NA	NA	NA	NA	NA	NA
67	1993	NA	NA	NA	NA	NA	NA	NA	NA	NA	NA	NA	NA	NA	NA	NA
67	1994	NA	NA	NA	NA	NA	NA	NA	NA	NA	NA	NA	NA	NA	NA	NA
67	1995	NA	NA	NA	NA	NA	NA	NA	NA	NA	NA	NA	NA	NA	NA	NA
67	1996	NA	NA	NA	NA	NA	NA	NA	NA	NA	NA	NA	NA	NA	NA	NA
67	1997	1	1	1	1	NA	NA	NA	NA	NA	NA	NA	NA	NA	NA	NA
67	1998	1	0	1	1	1	1	NA	NA	NA	NA	NA	NA	NA	NA	NA
67	1999	1	1	1	NA	NA	NA	NA	NA	NA	NA	NA	NA	NA	NA	NA
67	2000	1	1	1	NA	NA	NA	NA	NA	NA	NA	NA	NA	NA	NA	NA
67	2001	1	NA	NA	NA	NA	NA	NA	NA	NA	NA	NA	NA	NA	NA	NA
67	2002	0	0	NA	NA	NA	NA	NA	NA	NA	NA	NA	NA	NA	NA	NA
67	2003	0	0	0	NA	NA	NA	NA	NA	NA	NA	NA	NA	NA	NA	NA
67	2004	0	NA	NA	NA	NA	NA	NA	NA	NA	NA	NA	NA	NA	NA	NA
67	2005	0	0	0	NA	NA	NA	NA	NA	NA	NA	NA	NA	NA	NA	NA
67	2006	1	NA	NA	NA	NA	NA	NA	NA	NA	NA	NA	NA	NA	NA	NA
67	2007	NA	NA	NA	NA	NA	NA	NA	NA	NA	NA	NA	NA	NA	NA	NA
67	2008	NA	NA	NA	NA	NA	NA	NA	NA	NA	NA	NA	NA	NA	NA	NA
67	2009	NA	NA	NA	NA	NA	NA	NA	NA	NA	NA	NA	NA	NA	NA	NA
67	2010	NA	NA	NA	NA	NA	NA	NA	NA	NA	NA	NA	NA	NA	NA	NA
67	2011	NA	NA	NA	NA	NA	NA	NA	NA	NA	NA	NA	NA	NA	NA	NA
67	2012	NA	NA	NA	NA	NA	NA	NA	NA	NA	NA	NA	NA	NA	NA	NA
67	2013	NA	NA	NA	NA	NA	NA	NA	NA	NA	NA	NA	NA	NA	NA	NA
67	2014	NA	NA	NA	NA	NA	NA	NA	NA	NA	NA	NA	NA	NA	NA	NA
68	1990	NA	NA	NA	NA	NA	NA	NA	NA	NA	NA	NA	NA	NA	NA	NA
68	1991	NA	NA	NA	NA	NA	NA	NA	NA	NA	NA	NA	NA	NA	NA	NA
68	1992	NA	NA	NA	NA	NA	NA	NA	NA	NA	NA	NA	NA	NA	NA	NA
68	1993	NA	NA	NA	NA	NA	NA	NA	NA	NA	NA	NA	NA	NA	NA	NA
68	1994	NA	NA	NA	NA	NA	NA	NA	NA	NA	NA	NA	NA	NA	NA	NA
68	1995	NA	NA	NA	NA	NA	NA	NA	NA	NA	NA	NA	NA	NA	NA	NA
68	1996	1	0	1	NA	NA	NA	NA	NA	NA	NA	NA	NA	NA	NA	NA
68	1997	0	0	1	0	1	NA	NA	NA	NA	NA	NA	NA	NA	NA	NA
68	1998	0	0	0	NA	NA	NA	NA	NA	NA	NA	NA	NA	NA	NA	NA
68	1999	0	0	0	0	NA	NA	NA	NA	NA	NA	NA	NA	NA	NA	NA
68	2000	1	0	0	0	0	NA	NA	NA	NA	NA	NA	NA	NA	NA	NA
68	2001	NA	NA	NA	NA	NA	NA	NA	NA	NA	NA	NA	NA	NA	NA	NA
68	2002	NA	NA	NA	NA	NA	NA	NA	NA	NA	NA	NA	NA	NA	NA	NA
68	2003	NA	NA	NA	NA	NA	NA	NA	NA	NA	NA	NA	NA	NA	NA	NA
68	2004	NA	NA	NA	NA	NA	NA	NA	NA	NA	NA	NA	NA	NA	NA	NA
68	2005	NA	NA	NA	NA	NA	NA	NA	NA	NA	NA	NA	NA	NA	NA	NA
68	2006	NA	NA	NA	NA	NA	NA	NA	NA	NA	NA	NA	NA	NA	NA	NA
68	2007	NA	NA	NA	NA	NA	NA	NA	NA	NA	NA	NA	NA	NA	NA	NA
68	2008	NA	NA	NA	NA	NA	NA	NA	NA	NA	NA	NA	NA	NA	NA	NA
68	2009	NA	NA	NA	NA	NA	NA	NA	NA	NA	NA	NA	NA	NA	NA	NA
68	2010	NA	NA	NA	NA	NA	NA	NA	NA	NA	NA	NA	NA	NA	NA	NA
68	2011	NA	NA	NA	NA	NA	NA	NA	NA	NA	NA	NA	NA	NA	NA	NA
68	2012	NA	NA	NA	NA	NA	NA	NA	NA	NA	NA	NA	NA	NA	NA	NA
68	2013	NA	NA	NA	NA	NA	NA	NA	NA	NA	NA	NA	NA	NA	NA	NA
68	2014	NA	NA	NA	NA	NA	NA	NA	NA	NA	NA	NA	NA	NA	NA	NA
69	1990	NA	NA	NA	NA	NA	NA	NA	NA	NA	NA	NA	NA	NA	NA	NA
69	1991	NA	NA	NA	NA	NA	NA	NA	NA	NA	NA	NA	NA	NA	NA	NA
69	1992	1	1	1	1	NA	NA	NA	NA	NA	NA	NA	NA	NA	NA	NA
69	1993	1	0	1	NA	NA	NA	NA	NA	NA	NA	NA	NA	NA	NA	NA
69	1994	1	1	NA	NA	NA	NA	NA	NA	NA	NA	NA	NA	NA	NA	NA
69	1995	1	1	NA	NA	NA	NA	NA	NA	NA	NA	NA	NA	NA	NA	NA
69	1996	0	1	1	NA	NA	NA	NA	NA	NA	NA	NA	NA	NA	NA	NA
69	1997	1	1	1	1	NA	NA	NA	NA	NA	NA	NA	NA	NA	NA	NA
69	1998	1	1	1	NA	NA	NA	NA	NA	NA	NA	NA	NA	NA	NA	NA
69	1999	0	1	1	NA	NA	NA	NA	NA	NA	NA	NA	NA	NA	NA	NA
69	2000	1	1	NA	NA	NA	NA	NA	NA	NA	NA	NA	NA	NA	NA	NA
69	2001	1	1	1	NA	NA	NA	NA	NA	NA	NA	NA	NA	NA	NA	NA
69	2002	1	NA	NA	NA	NA	NA	NA	NA	NA	NA	NA	NA	NA	NA	NA
69	2003	NA	NA	NA	NA	NA	NA	NA	NA	NA	NA	NA	NA	NA	NA	NA
69	2004	NA	NA	NA	NA	NA	NA	NA	NA	NA	NA	NA	NA	NA	NA	NA
69	2005	NA	NA	NA	NA	NA	NA	NA	NA	NA	NA	NA	NA	NA	NA	NA
69	2006	NA	NA	NA	NA	NA	NA	NA	NA	NA	NA	NA	NA	NA	NA	NA
69	2007	NA	NA	NA	NA	NA	NA	NA	NA	NA	NA	NA	NA	NA	NA	NA
69	2008	NA	NA	NA	NA	NA	NA	NA	NA	NA	NA	NA	NA	NA	NA	NA
69	2009	NA	NA	NA	NA	NA	NA	NA	NA	NA	NA	NA	NA	NA	NA	NA
69	2010	NA	NA	NA	NA	NA	NA	NA	NA	NA	NA	NA	NA	NA	NA	NA
69	2011	NA	NA	NA	NA	NA	NA	NA	NA	NA	NA	NA	NA	NA	NA	NA
69	2012	NA	NA	NA	NA	NA	NA	NA	NA	NA	NA	NA	NA	NA	NA	NA
69	2013	NA	NA	NA	NA	NA	NA	NA	NA	NA	NA	NA	NA	NA	NA	NA
69	2014	NA	NA	NA	NA	NA	NA	NA	NA	NA	NA	NA	NA	NA	NA	NA
70	1990	NA	NA	NA	NA	NA	NA	NA	NA	NA	NA	NA	NA	NA	NA	NA
70	1991	NA	NA	NA	NA	NA	NA	NA	NA	NA	NA	NA	NA	NA	NA	NA
70	1992	1	1	NA	NA	NA	NA	NA	NA	NA	NA	NA	NA	NA	NA	NA
70	1993	1	1	1	0	1	1	1	1	0	1	1	1	0	1	1
70	1994	0	1	1	1	NA	NA	NA	NA	NA	NA	NA	NA	NA	NA	NA
70	1995	1	1	1	1	NA	NA	NA	NA	NA	NA	NA	NA	NA	NA	NA
70	1996	1	1	1	NA	NA	NA	NA	NA	NA	NA	NA	NA	NA	NA	NA
70	1997	1	1	1	NA	NA	NA	NA	NA	NA	NA	NA	NA	NA	NA	NA
70	1998	1	1	1	0	NA	NA	NA	NA	NA	NA	NA	NA	NA	NA	NA
70	1999	0	1	0	1	NA	NA	NA	NA	NA	NA	NA	NA	NA	NA	NA
70	2000	1	1	1	1	NA	NA	NA	NA	NA	NA	NA	NA	NA	NA	NA
70	2001	1	1	1	1	NA	NA	NA	NA	NA	NA	NA	NA	NA	NA	NA
70	2002	1	1	0	1	NA	NA	NA	NA	NA	NA	NA	NA	NA	NA	NA
70	2003	1	1	1	NA	NA	NA	NA	NA	NA	NA	NA	NA	NA	NA	NA
70	2004	1	1	1	NA	NA	NA	NA	NA	NA	NA	NA	NA	NA	NA	NA
70	2005	0	1	1	1	1	NA	NA	NA	NA	NA	NA	NA	NA	NA	NA
70	2006	1	1	1	NA	NA	NA	NA	NA	NA	NA	NA	NA	NA	NA	NA
70	2007	1	1	0	0	NA	NA	NA	NA	NA	NA	NA	NA	NA	NA	NA
70	2008	1	1	1	1	NA	NA	NA	NA	NA	NA	NA	NA	NA	NA	NA
70	2009	1	1	NA	NA	NA	NA	NA	NA	NA	NA	NA	NA	NA	NA	NA
70	2010	1	1	1	1	NA	NA	NA	NA	NA	NA	NA	NA	NA	NA	NA
70	2011	1	0	1	NA	NA	NA	NA	NA	NA	NA	NA	NA	NA	NA	NA
70	2012	1	1	NA	NA	NA	NA	NA	NA	NA	NA	NA	NA	NA	NA	NA
70	2013	1	0	1	NA	NA	NA	NA	NA	NA	NA	NA	NA	NA	NA	NA
70	2014	0	1	NA	NA	NA	NA	NA	NA	NA	NA	NA	NA	NA	NA	NA
71	1990	NA	NA	NA	NA	NA	NA	NA	NA	NA	NA	NA	NA	NA	NA	NA
71	1991	NA	NA	NA	NA	NA	NA	NA	NA	NA	NA	NA	NA	NA	NA	NA
71	1992	1	1	1	1	1	0	0	0	NA	NA	NA	NA	NA	NA	NA
71	1993	0	0	0	0	0	NA	NA	NA	NA	NA	NA	NA	NA	NA	NA
71	1994	NA	NA	NA	NA	NA	NA	NA	NA	NA	NA	NA	NA	NA	NA	NA
71	1995	NA	NA	NA	NA	NA	NA	NA	NA	NA	NA	NA	NA	NA	NA	NA
71	1996	NA	NA	NA	NA	NA	NA	NA	NA	NA	NA	NA	NA	NA	NA	NA
71	1997	NA	NA	NA	NA	NA	NA	NA	NA	NA	NA	NA	NA	NA	NA	NA
71	1998	NA	NA	NA	NA	NA	NA	NA	NA	NA	NA	NA	NA	NA	NA	NA
71	1999	NA	NA	NA	NA	NA	NA	NA	NA	NA	NA	NA	NA	NA	NA	NA
71	2000	NA	NA	NA	NA	NA	NA	NA	NA	NA	NA	NA	NA	NA	NA	NA
71	2001	1	NA	NA	NA	NA	NA	NA	NA	NA	NA	NA	NA	NA	NA	NA
71	2002	0	0	1	NA	NA	NA	NA	NA	NA	NA	NA	NA	NA	NA	NA
71	2003	NA	NA	NA	NA	NA	NA	NA	NA	NA	NA	NA	NA	NA	NA	NA
71	2004	0	1	NA	NA	NA	NA	NA	NA	NA	NA	NA	NA	NA	NA	NA
71	2005	0	0	NA	NA	NA	NA	NA	NA	NA	NA	NA	NA	NA	NA	NA
71	2006	1	NA	NA	NA	NA	NA	NA	NA	NA	NA	NA	NA	NA	NA	NA
71	2007	NA	NA	NA	NA	NA	NA	NA	NA	NA	NA	NA	NA	NA	NA	NA
71	2008	NA	NA	NA	NA	NA	NA	NA	NA	NA	NA	NA	NA	NA	NA	NA
71	2009	NA	NA	NA	NA	NA	NA	NA	NA	NA	NA	NA	NA	NA	NA	NA
71	2010	NA	NA	NA	NA	NA	NA	NA	NA	NA	NA	NA	NA	NA	NA	NA
71	2011	NA	NA	NA	NA	NA	NA	NA	NA	NA	NA	NA	NA	NA	NA	NA
71	2012	NA	NA	NA	NA	NA	NA	NA	NA	NA	NA	NA	NA	NA	NA	NA
71	2013	NA	NA	NA	NA	NA	NA	NA	NA	NA	NA	NA	NA	NA	NA	NA
71	2014	NA	NA	NA	NA	NA	NA	NA	NA	NA	NA	NA	NA	NA	NA	NA
72	1990	NA	NA	NA	NA	NA	NA	NA	NA	NA	NA	NA	NA	NA	NA	NA
72	1991	NA	NA	NA	NA	NA	NA	NA	NA	NA	NA	NA	NA	NA	NA	NA
72	1992	1	1	NA	NA	NA	NA	NA	NA	NA	NA	NA	NA	NA	NA	NA
72	1993	1	1	1	1	1	1	1	NA	NA	NA	NA	NA	NA	NA	NA
72	1994	1	1	NA	NA	NA	NA	NA	NA	NA	NA	NA	NA	NA	NA	NA
72	1995	1	1	NA	NA	NA	NA	NA	NA	NA	NA	NA	NA	NA	NA	NA
72	1996	1	1	NA	NA	NA	NA	NA	NA	NA	NA	NA	NA	NA	NA	NA
72	1997	1	0	1	NA	NA	NA	NA	NA	NA	NA	NA	NA	NA	NA	NA
72	1998	1	NA	NA	NA	NA	NA	NA	NA	NA	NA	NA	NA	NA	NA	NA
72	1999	1	1	NA	NA	NA	NA	NA	NA	NA	NA	NA	NA	NA	NA	NA
72	2000	1	1	1	1	NA	NA	NA	NA	NA	NA	NA	NA	NA	NA	NA
72	2001	1	1	1	NA	NA	NA	NA	NA	NA	NA	NA	NA	NA	NA	NA
72	2002	1	1	1	NA	NA	NA	NA	NA	NA	NA	NA	NA	NA	NA	NA
72	2003	1	1	NA	NA	NA	NA	NA	NA	NA	NA	NA	NA	NA	NA	NA
72	2004	1	1	NA	NA	NA	NA	NA	NA	NA	NA	NA	NA	NA	NA	NA
72	2005	1	1	NA	NA	NA	NA	NA	NA	NA	NA	NA	NA	NA	NA	NA
72	2006	1	1	NA	NA	NA	NA	NA	NA	NA	NA	NA	NA	NA	NA	NA
72	2007	0	1	1	NA	NA	NA	NA	NA	NA	NA	NA	NA	NA	NA	NA
72	2008	1	1	1	1	NA	NA	NA	NA	NA	NA	NA	NA	NA	NA	NA
72	2009	1	1	1	NA	NA	NA	NA	NA	NA	NA	NA	NA	NA	NA	NA
72	2010	0	1	NA	NA	NA	NA	NA	NA	NA	NA	NA	NA	NA	NA	NA
72	2011	1	1	1	NA	NA	NA	NA	NA	NA	NA	NA	NA	NA	NA	NA
72	2012	1	NA	NA	NA	NA	NA	NA	NA	NA	NA	NA	NA	NA	NA	NA
72	2013	0	1	NA	NA	NA	NA	NA	NA	NA	NA	NA	NA	NA	NA	NA
72	2014	0	0	1	1	0	NA	NA	NA	NA	NA	NA	NA	NA	NA	NA
73	1990	NA	NA	NA	NA	NA	NA	NA	NA	NA	NA	NA	NA	NA	NA	NA
73	1991	NA	NA	NA	NA	NA	NA	NA	NA	NA	NA	NA	NA	NA	NA	NA
73	1992	1	1	1	NA	NA	NA	NA	NA	NA	NA	NA	NA	NA	NA	NA
73	1993	0	1	1	NA	NA	NA	NA	NA	NA	NA	NA	NA	NA	NA	NA
73	1994	0	0	0	0	0	0	0	0	0	NA	NA	NA	NA	NA	NA
73	1995	0	0	1	1	0	0	1	0	NA	NA	NA	NA	NA	NA	NA
73	1996	0	NA	NA	NA	NA	NA	NA	NA	NA	NA	NA	NA	NA	NA	NA
73	1997	0	0	0	0	0	NA	NA	NA	NA	NA	NA	NA	NA	NA	NA
73	1998	0	0	0	0	0	NA	NA	NA	NA	NA	NA	NA	NA	NA	NA
73	1999	0	0	0	0	1	NA	NA	NA	NA	NA	NA	NA	NA	NA	NA
73	2000	0	0	1	1	0	0	NA	NA	NA	NA	NA	NA	NA	NA	NA
73	2001	0	0	1	1	0	0	0	NA	NA	NA	NA	NA	NA	NA	NA
73	2002	1	1	1	NA	NA	NA	NA	NA	NA	NA	NA	NA	NA	NA	NA
73	2003	0	0	1	0	0	0	NA	NA	NA	NA	NA	NA	NA	NA	NA
73	2004	0	0	0	NA	NA	NA	NA	NA	NA	NA	NA	NA	NA	NA	NA
73	2005	NA	NA	NA	NA	NA	NA	NA	NA	NA	NA	NA	NA	NA	NA	NA
73	2006	0	NA	NA	NA	NA	NA	NA	NA	NA	NA	NA	NA	NA	NA	NA
73	2007	0	0	NA	NA	NA	NA	NA	NA	NA	NA	NA	NA	NA	NA	NA
73	2008	NA	NA	NA	NA	NA	NA	NA	NA	NA	NA	NA	NA	NA	NA	NA
73	2009	NA	NA	NA	NA	NA	NA	NA	NA	NA	NA	NA	NA	NA	NA	NA
73	2010	NA	NA	NA	NA	NA	NA	NA	NA	NA	NA	NA	NA	NA	NA	NA
73	2011	0	0	NA	NA	NA	NA	NA	NA	NA	NA	NA	NA	NA	NA	NA
73	2012	NA	NA	NA	NA	NA	NA	NA	NA	NA	NA	NA	NA	NA	NA	NA
73	2013	0	NA	NA	NA	NA	NA	NA	NA	NA	NA	NA	NA	NA	NA	NA
73	2014	1	1	1	NA	NA	NA	NA	NA	NA	NA	NA	NA	NA	NA	NA
74	1990	NA	NA	NA	NA	NA	NA	NA	NA	NA	NA	NA	NA	NA	NA	NA
74	1991	NA	NA	NA	NA	NA	NA	NA	NA	NA	NA	NA	NA	NA	NA	NA
74	1992	1	NA	NA	NA	NA	NA	NA	NA	NA	NA	NA	NA	NA	NA	NA
74	1993	1	1	NA	NA	NA	NA	NA	NA	NA	NA	NA	NA	NA	NA	NA
74	1994	1	1	NA	NA	NA	NA	NA	NA	NA	NA	NA	NA	NA	NA	NA
74	1995	1	1	1	1	NA	NA	NA	NA	NA	NA	NA	NA	NA	NA	NA
74	1996	1	1	1	NA	NA	NA	NA	NA	NA	NA	NA	NA	NA	NA	NA
74	1997	1	1	NA	NA	NA	NA	NA	NA	NA	NA	NA	NA	NA	NA	NA
74	1998	1	0	0	0	NA	NA	NA	NA	NA	NA	NA	NA	NA	NA	NA
74	1999	1	1	1	NA	NA	NA	NA	NA	NA	NA	NA	NA	NA	NA	NA
74	2000	0	0	0	0	0	0	NA	NA	NA	NA	NA	NA	NA	NA	NA
74	2001	0	0	0	0	0	NA	NA	NA	NA	NA	NA	NA	NA	NA	NA
74	2002	0	0	NA	NA	NA	NA	NA	NA	NA	NA	NA	NA	NA	NA	NA
74	2003	1	1	1	NA	NA	NA	NA	NA	NA	NA	NA	NA	NA	NA	NA
74	2004	1	0	0	NA	NA	NA	NA	NA	NA	NA	NA	NA	NA	NA	NA
74	2005	1	1	NA	NA	NA	NA	NA	NA	NA	NA	NA	NA	NA	NA	NA
74	2006	1	1	NA	NA	NA	NA	NA	NA	NA	NA	NA	NA	NA	NA	NA
74	2007	1	1	1	1	1	NA	NA	NA	NA	NA	NA	NA	NA	NA	NA
74	2008	1	1	NA	NA	NA	NA	NA	NA	NA	NA	NA	NA	NA	NA	NA
74	2009	1	1	NA	NA	NA	NA	NA	NA	NA	NA	NA	NA	NA	NA	NA
74	2010	1	1	0	NA	NA	NA	NA	NA	NA	NA	NA	NA	NA	NA	NA
74	2011	1	1	NA	NA	NA	NA	NA	NA	NA	NA	NA	NA	NA	NA	NA
74	2012	1	1	NA	NA	NA	NA	NA	NA	NA	NA	NA	NA	NA	NA	NA
74	2013	1	1	1	1	NA	NA	NA	NA	NA	NA	NA	NA	NA	NA	NA
74	2014	0	1	1	NA	NA	NA	NA	NA	NA	NA	NA	NA	NA	NA	NA
75	1990	NA	NA	NA	NA	NA	NA	NA	NA	NA	NA	NA	NA	NA	NA	NA
75	1991	NA	NA	NA	NA	NA	NA	NA	NA	NA	NA	NA	NA	NA	NA	NA
75	1992	NA	NA	NA	NA	NA	NA	NA	NA	NA	NA	NA	NA	NA	NA	NA
75	1993	0	1	NA	NA	NA	NA	NA	NA	NA	NA	NA	NA	NA	NA	NA
75	1994	1	1	1	NA	NA	NA	NA	NA	NA	NA	NA	NA	NA	NA	NA
75	1995	0	1	0	1	0	1	NA	NA	NA	NA	NA	NA	NA	NA	NA
75	1996	1	1	NA	NA	NA	NA	NA	NA	NA	NA	NA	NA	NA	NA	NA
75	1997	0	1	1	1	1	NA	NA	NA	NA	NA	NA	NA	NA	NA	NA
75	1998	1	0	1	1	1	1	1	NA	NA	NA	NA	NA	NA	NA	NA
75	1999	1	1	0	0	1	NA	NA	NA	NA	NA	NA	NA	NA	NA	NA
75	2000	1	1	0	0	0	0	1	NA	NA	NA	NA	NA	NA	NA	NA
75	2001	1	1	NA	NA	NA	NA	NA	NA	NA	NA	NA	NA	NA	NA	NA
75	2002	0	0	NA	NA	NA	NA	NA	NA	NA	NA	NA	NA	NA	NA	NA
75	2003	1	0	0	NA	NA	NA	NA	NA	NA	NA	NA	NA	NA	NA	NA
75	2004	0	NA	NA	NA	NA	NA	NA	NA	NA	NA	NA	NA	NA	NA	NA
75	2005	1	0	1	NA	NA	NA	NA	NA	NA	NA	NA	NA	NA	NA	NA
75	2006	1	0	1	NA	NA	NA	NA	NA	NA	NA	NA	NA	NA	NA	NA
75	2007	1	NA	NA	NA	NA	NA	NA	NA	NA	NA	NA	NA	NA	NA	NA
75	2008	1	NA	NA	NA	NA	NA	NA	NA	NA	NA	NA	NA	NA	NA	NA
75	2009	1	NA	NA	NA	NA	NA	NA	NA	NA	NA	NA	NA	NA	NA	NA
75	2010	1	1	1	NA	NA	NA	NA	NA	NA	NA	NA	NA	NA	NA	NA
75	2011	1	NA	NA	NA	NA	NA	NA	NA	NA	NA	NA	NA	NA	NA	NA
75	2012	0	NA	NA	NA	NA	NA	NA	NA	NA	NA	NA	NA	NA	NA	NA
75	2013	1	1	1	1	NA	NA	NA	NA	NA	NA	NA	NA	NA	NA	NA
75	2014	0	NA	NA	NA	NA	NA	NA	NA	NA	NA	NA	NA	NA	NA	NA
76	1990	NA	NA	NA	NA	NA	NA	NA	NA	NA	NA	NA	NA	NA	NA	NA
76	1991	NA	NA	NA	NA	NA	NA	NA	NA	NA	NA	NA	NA	NA	NA	NA
76	1992	NA	NA	NA	NA	NA	NA	NA	NA	NA	NA	NA	NA	NA	NA	NA
76	1993	0	0	1	1	1	1	1	NA	NA	NA	NA	NA	NA	NA	NA
76	1994	0	0	1	0	0	NA	NA	NA	NA	NA	NA	NA	NA	NA	NA
76	1995	1	0	0	0	1	1	0	NA	NA	NA	NA	NA	NA	NA	NA
76	1996	0	1	0	0	0	NA	NA	NA	NA	NA	NA	NA	NA	NA	NA
76	1997	1	1	1	1	NA	NA	NA	NA	NA	NA	NA	NA	NA	NA	NA
76	1998	1	0	1	1	NA	NA	NA	NA	NA	NA	NA	NA	NA	NA	NA
76	1999	1	0	0	1	1	NA	NA	NA	NA	NA	NA	NA	NA	NA	NA
76	2000	1	1	1	NA	NA	NA	NA	NA	NA	NA	NA	NA	NA	NA	NA
76	2001	1	1	1	1	1	1	NA	NA	NA	NA	NA	NA	NA	NA	NA
76	2002	0	1	1	NA	NA	NA	NA	NA	NA	NA	NA	NA	NA	NA	NA
76	2003	1	NA	NA	NA	NA	NA	NA	NA	NA	NA	NA	NA	NA	NA	NA
76	2004	1	1	NA	NA	NA	NA	NA	NA	NA	NA	NA	NA	NA	NA	NA
76	2005	1	1	NA	NA	NA	NA	NA	NA	NA	NA	NA	NA	NA	NA	NA
76	2006	0	1	1	NA	NA	NA	NA	NA	NA	NA	NA	NA	NA	NA	NA
76	2007	1	1	1	NA	NA	NA	NA	NA	NA	NA	NA	NA	NA	NA	NA
76	2008	1	1	1	NA	NA	NA	NA	NA	NA	NA	NA	NA	NA	NA	NA
76	2009	0	1	1	1	NA	NA	NA	NA	NA	NA	NA	NA	NA	NA	NA
76	2010	1	1	1	1	NA	NA	NA	NA	NA	NA	NA	NA	NA	NA	NA
76	2011	1	NA	NA	NA	NA	NA	NA	NA	NA	NA	NA	NA	NA	NA	NA
76	2012	1	1	NA	NA	NA	NA	NA	NA	NA	NA	NA	NA	NA	NA	NA
76	2013	0	1	NA	NA	NA	NA	NA	NA	NA	NA	NA	NA	NA	NA	NA
76	2014	1	1	NA	NA	NA	NA	NA	NA	NA	NA	NA	NA	NA	NA	NA
77	1990	1	0	0	0	0	1	0	1	0	NA	NA	NA	NA	NA	NA
77	1991	NA	NA	NA	NA	NA	NA	NA	NA	NA	NA	NA	NA	NA	NA	NA
77	1992	1	NA	NA	NA	NA	NA	NA	NA	NA	NA	NA	NA	NA	NA	NA
77	1993	1	0	0	NA	NA	NA	NA	NA	NA	NA	NA	NA	NA	NA	NA
77	1994	NA	NA	NA	NA	NA	NA	NA	NA	NA	NA	NA	NA	NA	NA	NA
77	1995	1	1	NA	NA	NA	NA	NA	NA	NA	NA	NA	NA	NA	NA	NA
77	1996	1	1	1	1	NA	NA	NA	NA	NA	NA	NA	NA	NA	NA	NA
77	1997	1	1	NA	NA	NA	NA	NA	NA	NA	NA	NA	NA	NA	NA	NA
77	1998	1	1	1	1	1	NA	NA	NA	NA	NA	NA	NA	NA	NA	NA
77	1999	1	1	NA	NA	NA	NA	NA	NA	NA	NA	NA	NA	NA	NA	NA
77	2000	1	1	1	NA	NA	NA	NA	NA	NA	NA	NA	NA	NA	NA	NA
77	2001	1	1	NA	NA	NA	NA	NA	NA	NA	NA	NA	NA	NA	NA	NA
77	2002	1	1	NA	NA	NA	NA	NA	NA	NA	NA	NA	NA	NA	NA	NA
77	2003	1	1	NA	NA	NA	NA	NA	NA	NA	NA	NA	NA	NA	NA	NA
77	2004	1	1	NA	NA	NA	NA	NA	NA	NA	NA	NA	NA	NA	NA	NA
77	2005	1	1	1	NA	NA	NA	NA	NA	NA	NA	NA	NA	NA	NA	NA
77	2006	1	1	1	1	NA	NA	NA	NA	NA	NA	NA	NA	NA	NA	NA
77	2007	NA	NA	NA	NA	NA	NA	NA	NA	NA	NA	NA	NA	NA	NA	NA
77	2008	NA	NA	NA	NA	NA	NA	NA	NA	NA	NA	NA	NA	NA	NA	NA
77	2009	NA	NA	NA	NA	NA	NA	NA	NA	NA	NA	NA	NA	NA	NA	NA
77	2010	NA	NA	NA	NA	NA	NA	NA	NA	NA	NA	NA	NA	NA	NA	NA
77	2011	NA	NA	NA	NA	NA	NA	NA	NA	NA	NA	NA	NA	NA	NA	NA
77	2012	NA	NA	NA	NA	NA	NA	NA	NA	NA	NA	NA	NA	NA	NA	NA
77	2013	NA	NA	NA	NA	NA	NA	NA	NA	NA	NA	NA	NA	NA	NA	NA
77	2014	NA	NA	NA	NA	NA	NA	NA	NA	NA	NA	NA	NA	NA	NA	NA
78	1990	NA	NA	NA	NA	NA	NA	NA	NA	NA	NA	NA	NA	NA	NA	NA
78	1991	NA	NA	NA	NA	NA	NA	NA	NA	NA	NA	NA	NA	NA	NA	NA
78	1992	NA	NA	NA	NA	NA	NA	NA	NA	NA	NA	NA	NA	NA	NA	NA
78	1993	NA	NA	NA	NA	NA	NA	NA	NA	NA	NA	NA	NA	NA	NA	NA
78	1994	NA	NA	NA	NA	NA	NA	NA	NA	NA	NA	NA	NA	NA	NA	NA
78	1995	NA	NA	NA	NA	NA	NA	NA	NA	NA	NA	NA	NA	NA	NA	NA
78	1996	NA	NA	NA	NA	NA	NA	NA	NA	NA	NA	NA	NA	NA	NA	NA
78	1997	1	NA	NA	NA	NA	NA	NA	NA	NA	NA	NA	NA	NA	NA	NA
78	1998	0	1	1	1	1	NA	NA	NA	NA	NA	NA	NA	NA	NA	NA
78	1999	1	1	NA	NA	NA	NA	NA	NA	NA	NA	NA	NA	NA	NA	NA
78	2000	1	NA	NA	NA	NA	NA	NA	NA	NA	NA	NA	NA	NA	NA	NA
78	2001	NA	NA	NA	NA	NA	NA	NA	NA	NA	NA	NA	NA	NA	NA	NA
78	2002	NA	NA	NA	NA	NA	NA	NA	NA	NA	NA	NA	NA	NA	NA	NA
78	2003	NA	NA	NA	NA	NA	NA	NA	NA	NA	NA	NA	NA	NA	NA	NA
78	2004	NA	NA	NA	NA	NA	NA	NA	NA	NA	NA	NA	NA	NA	NA	NA
78	2005	NA	NA	NA	NA	NA	NA	NA	NA	NA	NA	NA	NA	NA	NA	NA
78	2006	NA	NA	NA	NA	NA	NA	NA	NA	NA	NA	NA	NA	NA	NA	NA
78	2007	NA	NA	NA	NA	NA	NA	NA	NA	NA	NA	NA	NA	NA	NA	NA
78	2008	NA	NA	NA	NA	NA	NA	NA	NA	NA	NA	NA	NA	NA	NA	NA
78	2009	NA	NA	NA	NA	NA	NA	NA	NA	NA	NA	NA	NA	NA	NA	NA
78	2010	NA	NA	NA	NA	NA	NA	NA	NA	NA	NA	NA	NA	NA	NA	NA
78	2011	NA	NA	NA	NA	NA	NA	NA	NA	NA	NA	NA	NA	NA	NA	NA
78	2012	NA	NA	NA	NA	NA	NA	NA	NA	NA	NA	NA	NA	NA	NA	NA
78	2013	NA	NA	NA	NA	NA	NA	NA	NA	NA	NA	NA	NA	NA	NA	NA
78	2014	NA	NA	NA	NA	NA	NA	NA	NA	NA	NA	NA	NA	NA	NA	NA
79	1990	NA	NA	NA	NA	NA	NA	NA	NA	NA	NA	NA	NA	NA	NA	NA
79	1991	NA	NA	NA	NA	NA	NA	NA	NA	NA	NA	NA	NA	NA	NA	NA
79	1992	NA	NA	NA	NA	NA	NA	NA	NA	NA	NA	NA	NA	NA	NA	NA
79	1993	1	1	1	1	NA	NA	NA	NA	NA	NA	NA	NA	NA	NA	NA
79	1994	0	0	0	0	0	NA	NA	NA	NA	NA	NA	NA	NA	NA	NA
79	1995	1	0	1	1	1	NA	NA	NA	NA	NA	NA	NA	NA	NA	NA
79	1996	1	1	1	NA	NA	NA	NA	NA	NA	NA	NA	NA	NA	NA	NA
79	1997	1	1	1	NA	NA	NA	NA	NA	NA	NA	NA	NA	NA	NA	NA
79	1998	1	1	1	NA	NA	NA	NA	NA	NA	NA	NA	NA	NA	NA	NA
79	1999	1	1	1	NA	NA	NA	NA	NA	NA	NA	NA	NA	NA	NA	NA
79	2000	1	1	1	1	NA	NA	NA	NA	NA	NA	NA	NA	NA	NA	NA
79	2001	1	1	NA	NA	NA	NA	NA	NA	NA	NA	NA	NA	NA	NA	NA
79	2002	1	1	1	1	NA	NA	NA	NA	NA	NA	NA	NA	NA	NA	NA
79	2003	1	0	1	NA	NA	NA	NA	NA	NA	NA	NA	NA	NA	NA	NA
79	2004	1	1	NA	NA	NA	NA	NA	NA	NA	NA	NA	NA	NA	NA	NA
79	2005	1	1	0	1	NA	NA	NA	NA	NA	NA	NA	NA	NA	NA	NA
79	2006	1	1	1	NA	NA	NA	NA	NA	NA	NA	NA	NA	NA	NA	NA
79	2007	NA	NA	NA	NA	NA	NA	NA	NA	NA	NA	NA	NA	NA	NA	NA
79	2008	NA	NA	NA	NA	NA	NA	NA	NA	NA	NA	NA	NA	NA	NA	NA
79	2009	NA	NA	NA	NA	NA	NA	NA	NA	NA	NA	NA	NA	NA	NA	NA
79	2010	NA	NA	NA	NA	NA	NA	NA	NA	NA	NA	NA	NA	NA	NA	NA
79	2011	NA	NA	NA	NA	NA	NA	NA	NA	NA	NA	NA	NA	NA	NA	NA
79	2012	NA	NA	NA	NA	NA	NA	NA	NA	NA	NA	NA	NA	NA	NA	NA
79	2013	NA	NA	NA	NA	NA	NA	NA	NA	NA	NA	NA	NA	NA	NA	NA
79	2014	NA	NA	NA	NA	NA	NA	NA	NA	NA	NA	NA	NA	NA	NA	NA
80	1990	NA	NA	NA	NA	NA	NA	NA	NA	NA	NA	NA	NA	NA	NA	NA
80	1991	NA	NA	NA	NA	NA	NA	NA	NA	NA	NA	NA	NA	NA	NA	NA
80	1992	NA	NA	NA	NA	NA	NA	NA	NA	NA	NA	NA	NA	NA	NA	NA
80	1993	1	0	0	0	0	NA	NA	NA	NA	NA	NA	NA	NA	NA	NA
80	1994	1	0	1	NA	NA	NA	NA	NA	NA	NA	NA	NA	NA	NA	NA
80	1995	0	1	1	1	1	1	NA	NA	NA	NA	NA	NA	NA	NA	NA
80	1996	1	1	NA	NA	NA	NA	NA	NA	NA	NA	NA	NA	NA	NA	NA
80	1997	1	1	1	NA	NA	NA	NA	NA	NA	NA	NA	NA	NA	NA	NA
80	1998	1	1	1	NA	NA	NA	NA	NA	NA	NA	NA	NA	NA	NA	NA
80	1999	1	1	1	NA	NA	NA	NA	NA	NA	NA	NA	NA	NA	NA	NA
80	2000	1	1	NA	NA	NA	NA	NA	NA	NA	NA	NA	NA	NA	NA	NA
80	2001	1	1	1	1	1	0	NA	NA	NA	NA	NA	NA	NA	NA	NA
80	2002	1	1	NA	NA	NA	NA	NA	NA	NA	NA	NA	NA	NA	NA	NA
80	2003	0	1	1	1	NA	NA	NA	NA	NA	NA	NA	NA	NA	NA	NA
80	2004	1	1	NA	NA	NA	NA	NA	NA	NA	NA	NA	NA	NA	NA	NA
80	2005	1	1	1	NA	NA	NA	NA	NA	NA	NA	NA	NA	NA	NA	NA
80	2006	1	1	1	1	1	1	NA	NA	NA	NA	NA	NA	NA	NA	NA
80	2007	1	1	1	NA	NA	NA	NA	NA	NA	NA	NA	NA	NA	NA	NA
80	2008	1	1	NA	NA	NA	NA	NA	NA	NA	NA	NA	NA	NA	NA	NA
80	2009	1	0	NA	NA	NA	NA	NA	NA	NA	NA	NA	NA	NA	NA	NA
80	2010	1	0	1	NA	NA	NA	NA	NA	NA	NA	NA	NA	NA	NA	NA
80	2011	0	0	0	NA	NA	NA	NA	NA	NA	NA	NA	NA	NA	NA	NA
80	2012	1	0	1	NA	NA	NA	NA	NA	NA	NA	NA	NA	NA	NA	NA
80	2013	1	1	NA	NA	NA	NA	NA	NA	NA	NA	NA	NA	NA	NA	NA
[truncated: 601 more rows]

## Sheet: Pair
SITE	Year	v01	v02	v03	v04	v05	v06	v07	v08	v09	v10	v11	v12	v13	v14	v15
1	1990	0	0	0	1	0	0	NA	NA	NA	NA	NA	NA	NA	NA	NA
1	1991	1	0	1	0	NA	NA	NA	NA	NA	NA	NA	NA	NA	NA	NA
1	1992	1	0	0	0	0	0	NA	NA	NA	NA	NA	NA	NA	NA	NA
1	1993	0	0	0	0	0	0	0	1	NA	NA	NA	NA	NA	NA	NA
1	1994	1	NA	NA	NA	NA	NA	NA	NA	NA	NA	NA	NA	NA	NA	NA
1	1995	0	1	0	0	0	0	0	NA	NA	NA	NA	NA	NA	NA	NA
1	1996	1	0	0	0	NA	NA	NA	NA	NA	NA	NA	NA	NA	NA	NA
1	1997	0	0	1	0	0	NA	NA	NA	NA	NA	NA	NA	NA	NA	NA
1	1998	1	0	0	0	0	NA	NA	NA	NA	NA	NA	NA	NA	NA	NA
1	1999	0	0	0	1	0	1	NA	NA	NA	NA	NA	NA	NA	NA	NA
1	2000	0	1	1	1	NA	NA	NA	NA	NA	NA	NA	NA	NA	NA	NA
1	2001	1	1	1	NA	NA	NA	NA	NA	NA	NA	NA	NA	NA	NA	NA
1	2002	1	NA	NA	NA	NA	NA	NA	NA	NA	NA	NA	NA	NA	NA	NA
1	2003	0	0	0	NA	NA	NA	NA	NA	NA	NA	NA	NA	NA	NA	NA
1	2004	1	NA	NA	NA	NA	NA	NA	NA	NA	NA	NA	NA	NA	NA	NA
1	2005	NA	NA	NA	NA	NA	NA	NA	NA	NA	NA	NA	NA	NA	NA	NA
1	2006	NA	NA	NA	NA	NA	NA	NA	NA	NA	NA	NA	NA	NA	NA	NA
1	2007	NA	NA	NA	NA	NA	NA	NA	NA	NA	NA	NA	NA	NA	NA	NA
1	2008	NA	NA	NA	NA	NA	NA	NA	NA	NA	NA	NA	NA	NA	NA	NA
1	2009	NA	NA	NA	NA	NA	NA	NA	NA	NA	NA	NA	NA	NA	NA	NA
1	2010	NA	NA	NA	NA	NA	NA	NA	NA	NA	NA	NA	NA	NA	NA	NA
1	2011	NA	NA	NA	NA	NA	NA	NA	NA	NA	NA	NA	NA	NA	NA	NA
1	2012	NA	NA	NA	NA	NA	NA	NA	NA	NA	NA	NA	NA	NA	NA	NA
1	2013	NA	NA	NA	NA	NA	NA	NA	NA	NA	NA	NA	NA	NA	NA	NA
1	2014	NA	NA	NA	NA	NA	NA	NA	NA	NA	NA	NA	NA	NA	NA	NA
2	1990	0	1	1	1	NA	NA	NA	NA	NA	NA	NA	NA	NA	NA	NA
2	1991	1	1	1	NA	NA	NA	NA	NA	NA	NA	NA	NA	NA	NA	NA
2	1992	1	0	NA	NA	NA	NA	NA	NA	NA	NA	NA	NA	NA	NA	NA
2	1993	1	0	1	0	1	0	NA	NA	NA	NA	NA	NA	NA	NA	NA
2	1994	0	0	0	0	NA	NA	NA	NA	NA	NA	NA	NA	NA	NA	NA
2	1995	0	0	0	0	0	0	NA	NA	NA	NA	NA	NA	NA	NA	NA
2	1996	0	0	0	0	0	NA	NA	NA	NA	NA	NA	NA	NA	NA	NA
2	1997	0	0	0	0	0	NA	NA	NA	NA	NA	NA	NA	NA	NA	NA
2	1998	0	0	0	0	0	NA	NA	NA	NA	NA	NA	NA	NA	NA	NA
2	1999	1	1	1	NA	NA	NA	NA	NA	NA	NA	NA	NA	NA	NA	NA
2	2000	0	0	1	0	NA	NA	NA	NA	NA	NA	NA	NA	NA	NA	NA
2	2001	1	1	NA	NA	NA	NA	NA	NA	NA	NA	NA	NA	NA	NA	NA
2	2002	0	NA	NA	NA	NA	NA	NA	NA	NA	NA	NA	NA	NA	NA	NA
2	2003	NA	NA	NA	NA	NA	NA	NA	NA	NA	NA	NA	NA	NA	NA	NA
2	2004	0	NA	NA	NA	NA	NA	NA	NA	NA	NA	NA	NA	NA	NA	NA
2	2005	NA	NA	NA	NA	NA	NA	NA	NA	NA	NA	NA	NA	NA	NA	NA
2	2006	NA	NA	NA	NA	NA	NA	NA	NA	NA	NA	NA	NA	NA	NA	NA
2	2007	NA	NA	NA	NA	NA	NA	NA	NA	NA	NA	NA	NA	NA	NA	NA
2	2008	NA	NA	NA	NA	NA	NA	NA	NA	NA	NA	NA	NA	NA	NA	NA
2	2009	NA	NA	NA	NA	NA	NA	NA	NA	NA	NA	NA	NA	NA	NA	NA
2	2010	NA	NA	NA	NA	NA	NA	NA	NA	NA	NA	NA	NA	NA	NA	NA
2	2011	NA	NA	NA	NA	NA	NA	NA	NA	NA	NA	NA	NA	NA	NA	NA
2	2012	NA	NA	NA	NA	NA	NA	NA	NA	NA	NA	NA	NA	NA	NA	NA
2	2013	NA	NA	NA	NA	NA	NA	NA	NA	NA	NA	NA	NA	NA	NA	NA
2	2014	NA	NA	NA	NA	NA	NA	NA	NA	NA	NA	NA	NA	NA	NA	NA
3	1990	0	1	1	NA	NA	NA	NA	NA	NA	NA	NA	NA	NA	NA	NA
3	1991	1	1	1	1	NA	NA	NA	NA	NA	NA	NA	NA	NA	NA	NA
3	1992	0	1	1	1	NA	NA	NA	NA	NA	NA	NA	NA	NA	NA	NA
3	1993	1	1	NA	NA	NA	NA	NA	NA	NA	NA	NA	NA	NA	NA	NA
3	1994	1	1	0	NA	NA	NA	NA	NA	NA	NA	NA	NA	NA	NA	NA
3	1995	0	1	0	NA	NA	NA	NA	NA	NA	NA	NA	NA	NA	NA	NA
3	1996	1	1	1	NA	NA	NA	NA	NA	NA	NA	NA	NA	NA	NA	NA
3	1997	0	1	0	0	1	1	NA	NA	NA	NA	NA	NA	NA	NA	NA
3	1998	0	0	0	0	NA	NA	NA	NA	NA	NA	NA	NA	NA	NA	NA
3	1999	0	0	0	0	0	NA	NA	NA	NA	NA	NA	NA	NA	NA	NA
3	2000	0	1	1	0	NA	NA	NA	NA	NA	NA	NA	NA	NA	NA	NA
3	2001	0	1	1	NA	NA	NA	NA	NA	NA	NA	NA	NA	NA	NA	NA
3	2002	1	0	NA	NA	NA	NA	NA	NA	NA	NA	NA	NA	NA	NA	NA
3	2003	0	0	0	0	0	NA	NA	NA	NA	NA	NA	NA	NA	NA	NA
3	2004	0	0	0	0	NA	NA	NA	NA	NA	NA	NA	NA	NA	NA	NA
3	2005	0	0	NA	NA	NA	NA	NA	NA	NA	NA	NA	NA	NA	NA	NA
3	2006	0	NA	NA	NA	NA	NA	NA	NA	NA	NA	NA	NA	NA	NA	NA
3	2007	NA	NA	NA	NA	NA	NA	NA	NA	NA	NA	NA	NA	NA	NA	NA
3	2008	NA	NA	NA	NA	NA	NA	NA	NA	NA	NA	NA	NA	NA	NA	NA
3	2009	NA	NA	NA	NA	NA	NA	NA	NA	NA	NA	NA	NA	NA	NA	NA
3	2010	NA	NA	NA	NA	NA	NA	NA	NA	NA	NA	NA	NA	NA	NA	NA
3	2011	NA	NA	NA	NA	NA	NA	NA	NA	NA	NA	NA	NA	NA	NA	NA
3	2012	NA	NA	NA	NA	NA	NA	NA	NA	NA	NA	NA	NA	NA	NA	NA
3	2013	NA	NA	NA	NA	NA	NA	NA	NA	NA	NA	NA	NA	NA	NA	NA
3	2014	NA	NA	NA	NA	NA	NA	NA	NA	NA	NA	NA	NA	NA	NA	NA
4	1990	1	1	0	0	NA	NA	NA	NA	NA	NA	NA	NA	NA	NA	NA
4	1991	0	0	0	0	0	1	1	0	0	NA	NA	NA	NA	NA	NA
4	1992	1	0	1	NA	NA	NA	NA	NA	NA	NA	NA	NA	NA	NA	NA
4	1993	1	0	0	0	0	0	0	0	NA	NA	NA	NA	NA	NA	NA
4	1994	1	1	1	0	1	NA	NA	NA	NA	NA	NA	NA	NA	NA	NA
4	1995	0	1	0	0	0	0	0	NA	NA	NA	NA	NA	NA	NA	NA
4	1996	0	0	1	0	1	NA	NA	NA	NA	NA	NA	NA	NA	NA	NA
4	1997	0	1	1	NA	NA	NA	NA	NA	NA	NA	NA	NA	NA	NA	NA
4	1998	1	0	NA	NA	NA	NA	NA	NA	NA	NA	NA	NA	NA	NA	NA
4	1999	0	1	0	NA	NA	NA	NA	NA	NA	NA	NA	NA	NA	NA	NA
4	2000	0	0	0	0	NA	NA	NA	NA	NA	NA	NA	NA	NA	NA	NA
4	2001	1	1	1	0	NA	NA	NA	NA	NA	NA	NA	NA	NA	NA	NA
4	2002	1	1	1	NA	NA	NA	NA	NA	NA	NA	NA	NA	NA	NA	NA
4	2003	0	0	0	NA	NA	NA	NA	NA	NA	NA	NA	NA	NA	NA	NA
4	2004	1	0	NA	NA	NA	NA	NA	NA	NA	NA	NA	NA	NA	NA	NA
4	2005	1	1	NA	NA	NA	NA	NA	NA	NA	NA	NA	NA	NA	NA	NA
4	2006	0	0	NA	NA	NA	NA	NA	NA	NA	NA	NA	NA	NA	NA	NA
4	2007	NA	NA	NA	NA	NA	NA	NA	NA	NA	NA	NA	NA	NA	NA	NA
4	2008	NA	NA	NA	NA	NA	NA	NA	NA	NA	NA	NA	NA	NA	NA	NA
4	2009	NA	NA	NA	NA	NA	NA	NA	NA	NA	NA	NA	NA	NA	NA	NA
4	2010	NA	NA	NA	NA	NA	NA	NA	NA	NA	NA	NA	NA	NA	NA	NA
4	2011	NA	NA	NA	NA	NA	NA	NA	NA	NA	NA	NA	NA	NA	NA	NA
4	2012	NA	NA	NA	NA	NA	NA	NA	NA	NA	NA	NA	NA	NA	NA	NA
4	2013	NA	NA	NA	NA	NA	NA	NA	NA	NA	NA	NA	NA	NA	NA	NA
4	2014	NA	NA	NA	NA	NA	NA	NA	NA	NA	NA	NA	NA	NA	NA	NA
5	1990	0	0	1	1	0	NA	NA	NA	NA	NA	NA	NA	NA	NA	NA
5	1991	0	NA	NA	NA	NA	NA	NA	NA	NA	NA	NA	NA	NA	NA	NA
5	1992	0	0	1	1	1	NA	NA	NA	NA	NA	NA	NA	NA	NA	NA
5	1993	1	1	1	NA	NA	NA	NA	NA	NA	NA	NA	NA	NA	NA	NA
5	1994	0	1	1	0	0	NA	NA	NA	NA	NA	NA	NA	NA	NA	NA
5	1995	0	1	0	1	NA	NA	NA	NA	NA	NA	NA	NA	NA	NA	NA
5	1996	1	NA	NA	NA	NA	NA	NA	NA	NA	NA	NA	NA	NA	NA	NA
5	1997	1	0	0	1	NA	NA	NA	NA	NA	NA	NA	NA	NA	NA	NA
5	1998	0	0	1	NA	NA	NA	NA	NA	NA	NA	NA	NA	NA	NA	NA
5	1999	1	1	NA	NA	NA	NA	NA	NA	NA	NA	NA	NA	NA	NA	NA
5	2000	0	1	0	NA	NA	NA	NA	NA	NA	NA	NA	NA	NA	NA	NA
5	2001	1	1	NA	NA	NA	NA	NA	NA	NA	NA	NA	NA	NA	NA	NA
5	2002	1	1	0	0	NA	NA	NA	NA	NA	NA	NA	NA	NA	NA	NA
5	2003	1	0	0	0	0	NA	NA	NA	NA	NA	NA	NA	NA	NA	NA
5	2004	1	0	NA	NA	NA	NA	NA	NA	NA	NA	NA	NA	NA	NA	NA
5	2005	0	0	0	0	NA	NA	NA	NA	NA	NA	NA	NA	NA	NA	NA
5	2006	0	0	0	NA	NA	NA	NA	NA	NA	NA	NA	NA	NA	NA	NA
5	2007	NA	NA	NA	NA	NA	NA	NA	NA	NA	NA	NA	NA	NA	NA	NA
5	2008	NA	NA	NA	NA	NA	NA	NA	NA	NA	NA	NA	NA	NA	NA	NA
5	2009	NA	NA	NA	NA	NA	NA	NA	NA	NA	NA	NA	NA	NA	NA	NA
5	2010	NA	NA	NA	NA	NA	NA	NA	NA	NA	NA	NA	NA	NA	NA	NA
5	2011	NA	NA	NA	NA	NA	NA	NA	NA	NA	NA	NA	NA	NA	NA	NA
5	2012	NA	NA	NA	NA	NA	NA	NA	NA	NA	NA	NA	NA	NA	NA	NA
5	2013	NA	NA	NA	NA	NA	NA	NA	NA	NA	NA	NA	NA	NA	NA	NA
5	2014	NA	NA	NA	NA	NA	NA	NA	NA	NA	NA	NA	NA	NA	NA	NA
6	1990	0	0	0	NA	NA	NA	NA	NA	NA	NA	NA	NA	NA	NA	NA
6	1991	0	0	0	0	0	1	1	NA	NA	NA	NA	NA	NA	NA	NA
6	1992	1	1	1	1	NA	NA	NA	NA	NA	NA	NA	NA	NA	NA	NA
6	1993	0	0	0	0	NA	NA	NA	NA	NA	NA	NA	NA	NA	NA	NA
6	1994	1	0	0	NA	NA	NA	NA	NA	NA	NA	NA	NA	NA	NA	NA
6	1995	1	NA	NA	NA	NA	NA	NA	NA	NA	NA	NA	NA	NA	NA	NA
6	1996	1	0	NA	NA	NA	NA	NA	NA	NA	NA	NA	NA	NA	NA	NA
6	1997	0	0	0	0	0	NA	NA	NA	NA	NA	NA	NA	NA	NA	NA
6	1998	0	1	1	0	0	1	NA	NA	NA	NA	NA	NA	NA	NA	NA
6	1999	0	0	0	0	NA	NA	NA	NA	NA	NA	NA	NA	NA	NA	NA
6	2000	1	0	0	NA	NA	NA	NA	NA	NA	NA	NA	NA	NA	NA	NA
6	2001	1	1	NA	NA	NA	NA	NA	NA	NA	NA	NA	NA	NA	NA	NA
6	2002	0	1	0	0	1	NA	NA	NA	NA	NA	NA	NA	NA	NA	NA
6	2003	0	0	0	NA	NA	NA	NA	NA	NA	NA	NA	NA	NA	NA	NA
6	2004	1	0	NA	NA	NA	NA	NA	NA	NA	NA	NA	NA	NA	NA	NA
6	2005	0	0	0	0	0	NA	NA	NA	NA	NA	NA	NA	NA	NA	NA
6	2006	0	NA	NA	NA	NA	NA	NA	NA	NA	NA	NA	NA	NA	NA	NA
6	2007	NA	NA	NA	NA	NA	NA	NA	NA	NA	NA	NA	NA	NA	NA	NA
6	2008	NA	NA	NA	NA	NA	NA	NA	NA	NA	NA	NA	NA	NA	NA	NA
6	2009	NA	NA	NA	NA	NA	NA	NA	NA	NA	NA	NA	NA	NA	NA	NA
6	2010	NA	NA	NA	NA	NA	NA	NA	NA	NA	NA	NA	NA	NA	NA	NA
6	2011	NA	NA	NA	NA	NA	NA	NA	NA	NA	NA	NA	NA	NA	NA	NA
6	2012	NA	NA	NA	NA	NA	NA	NA	NA	NA	NA	NA	NA	NA	NA	NA
6	2013	NA	NA	NA	NA	NA	NA	NA	NA	NA	NA	NA	NA	NA	NA	NA
6	2014	NA	NA	NA	NA	NA	NA	NA	NA	NA	NA	NA	NA	NA	NA	NA
7	1990	0	0	1	1	NA	NA	NA	NA	NA	NA	NA	NA	NA	NA	NA
7	1991	1	1	0	1	0	1	NA	NA	NA	NA	NA	NA	NA	NA	NA
7	1992	1	1	NA	NA	NA	NA	NA	NA	NA	NA	NA	NA	NA	NA	NA
7	1993	1	1	0	NA	NA	NA	NA	NA	NA	NA	NA	NA	NA	NA	NA
7	1994	1	1	0	NA	NA	NA	NA	NA	NA	NA	NA	NA	NA	NA	NA
7	1995	0	0	0	0	0	0	0	NA	NA	NA	NA	NA	NA	NA	NA
7	1996	0	0	1	NA	NA	NA	NA	NA	NA	NA	NA	NA	NA	NA	NA
7	1997	0	0	0	0	1	1	0	0	NA	NA	NA	NA	NA	NA	NA
7	1998	0	0	0	0	NA	NA	NA	NA	NA	NA	NA	NA	NA	NA	NA
7	1999	0	1	1	NA	NA	NA	NA	NA	NA	NA	NA	NA	NA	NA	NA
7	2000	1	1	NA	NA	NA	NA	NA	NA	NA	NA	NA	NA	NA	NA	NA
7	2001	1	1	0	0	NA	NA	NA	NA	NA	NA	NA	NA	NA	NA	NA
7	2002	1	1	1	NA	NA	NA	NA	NA	NA	NA	NA	NA	NA	NA	NA
7	2003	0	1	NA	NA	NA	NA	NA	NA	NA	NA	NA	NA	NA	NA	NA
7	2004	0	1	0	NA	NA	NA	NA	NA	NA	NA	NA	NA	NA	NA	NA
7	2005	1	1	NA	NA	NA	NA	NA	NA	NA	NA	NA	NA	NA	NA	NA
7	2006	1	0	0	1	NA	NA	NA	NA	NA	NA	NA	NA	NA	NA	NA
7	2007	0	NA	NA	NA	NA	NA	NA	NA	NA	NA	NA	NA	NA	NA	NA
7	2008	0	1	1	1	1	NA	NA	NA	NA	NA	NA	NA	NA	NA	NA
7	2009	1	1	NA	NA	NA	NA	NA	NA	NA	NA	NA	NA	NA	NA	NA
7	2010	1	1	NA	NA	NA	NA	NA	NA	NA	NA	NA	NA	NA	NA	NA
7	2011	1	1	NA	NA	NA	NA	NA	NA	NA	NA	NA	NA	NA	NA	NA
7	2012	1	1	NA	NA	NA	NA	NA	NA	NA	NA	NA	NA	NA	NA	NA
7	2013	1	1	NA	NA	NA	NA	NA	NA	NA	NA	NA	NA	NA	NA	NA
7	2014	0	0	NA	NA	NA	NA	NA	NA	NA	NA	NA	NA	NA	NA	NA
8	1990	0	0	0	1	0	0	0	0	1	0	0	0	0	NA	NA
8	1991	0	1	0	1	NA	NA	NA	NA	NA	NA	NA	NA	NA	NA	NA
8	1992	1	0	1	0	1	1	0	0	1	NA	NA	NA	NA	NA	NA
8	1993	0	0	0	0	0	1	NA	NA	NA	NA	NA	NA	NA	NA	NA
8	1994	0	0	0	NA	NA	NA	NA	NA	NA	NA	NA	NA	NA	NA	NA
8	1995	0	1	0	0	0	0	0	NA	NA	NA	NA	NA	NA	NA	NA
8	1996	1	1	NA	NA	NA	NA	NA	NA	NA	NA	NA	NA	NA	NA	NA
8	1997	0	0	0	0	0	0	0	NA	NA	NA	NA	NA	NA	NA	NA
8	1998	0	0	0	0	0	NA	NA	NA	NA	NA	NA	NA	NA	NA	NA
8	1999	0	1	1	NA	NA	NA	NA	NA	NA	NA	NA	NA	NA	NA	NA
8	2000	1	1	1	NA	NA	NA	NA	NA	NA	NA	NA	NA	NA	NA	NA
8	2001	0	0	0	0	1	NA	NA	NA	NA	NA	NA	NA	NA	NA	NA
8	2002	0	0	0	0	NA	NA	NA	NA	NA	NA	NA	NA	NA	NA	NA
8	2003	0	0	0	0	0	NA	NA	NA	NA	NA	NA	NA	NA	NA	NA
8	2004	0	0	NA	NA	NA	NA	NA	NA	NA	NA	NA	NA	NA	NA	NA
8	2005	1	1	1	1	0	NA	NA	NA	NA	NA	NA	NA	NA	NA	NA
8	2006	1	0	0	NA	NA	NA	NA	NA	NA	NA	NA	NA	NA	NA	NA
8	2007	1	1	0	NA	NA	NA	NA	NA	NA	NA	NA	NA	NA	NA	NA
8	2008	0	NA	NA	NA	NA	NA	NA	NA	NA	NA	NA	NA	NA	NA	NA
8	2009	NA	NA	NA	NA	NA	NA	NA	NA	NA	NA	NA	NA	NA	NA	NA
8	2010	1	0	0	NA	NA	NA	NA	NA	NA	NA	NA	NA	NA	NA	NA
8	2011	0	0	NA	NA	NA	NA	NA	NA	NA	NA	NA	NA	NA	NA	NA
8	2012	1	NA	NA	NA	NA	NA	NA	NA	NA	NA	NA	NA	NA	NA	NA
8	2013	0	1	NA	NA	NA	NA	NA	NA	NA	NA	NA	NA	NA	NA	NA
8	2014	1	1	NA	NA	NA	NA	NA	NA	NA	NA	NA	NA	NA	NA	NA
9	1990	0	0	0	0	0	1	0	NA	NA	NA	NA	NA	NA	NA	NA
9	1991	NA	NA	NA	NA	NA	NA	NA	NA	NA	NA	NA	NA	NA	NA	NA
9	1992	NA	NA	NA	NA	NA	NA	NA	NA	NA	NA	NA	NA	NA	NA	NA
9	1993	1	0	NA	NA	NA	NA	NA	NA	NA	NA	NA	NA	NA	NA	NA
9	1994	0	0	0	0	0	1	0	NA	NA	NA	NA	NA	NA	NA	NA
9	1995	0	1	0	0	0	1	NA	NA	NA	NA	NA	NA	NA	NA	NA
9	1996	0	1	1	1	0	0	NA	NA	NA	NA	NA	NA	NA	NA	NA
9	1997	0	1	1	1	0	NA	NA	NA	NA	NA	NA	NA	NA	NA	NA
9	1998	1	1	NA	NA	NA	NA	NA	NA	NA	NA	NA	NA	NA	NA	NA
9	1999	1	1	NA	NA	NA	NA	NA	NA	NA	NA	NA	NA	NA	NA	NA
9	2000	1	1	1	NA	NA	NA	NA	NA	NA	NA	NA	NA	NA	NA	NA
9	2001	0	0	1	0	NA	NA	NA	NA	NA	NA	NA	NA	NA	NA	NA
9	2002	1	1	NA	NA	NA	NA	NA	NA	NA	NA	NA	NA	NA	NA	NA
9	2003	0	0	NA	NA	NA	NA	NA	NA	NA	NA	NA	NA	NA	NA	NA
9	2004	0	0	0	NA	NA	NA	NA	NA	NA	NA	NA	NA	NA	NA	NA
9	2005	0	NA	NA	NA	NA	NA	NA	NA	NA	NA	NA	NA	NA	NA	NA
9	2006	NA	NA	NA	NA	NA	NA	NA	NA	NA	NA	NA	NA	NA	NA	NA
9	2007	0	NA	NA	NA	NA	NA	NA	NA	NA	NA	NA	NA	NA	NA	NA
9	2008	0	NA	NA	NA	NA	NA	NA	NA	NA	NA	NA	NA	NA	NA	NA
9	2009	1	1	1	1	1	NA	NA	NA	NA	NA	NA	NA	NA	NA	NA
9	2010	0	1	NA	NA	NA	NA	NA	NA	NA	NA	NA	NA	NA	NA	NA
9	2011	0	1	0	0	0	0	NA	NA	NA	NA	NA	NA	NA	NA	NA
9	2012	1	0	NA	NA	NA	NA	NA	NA	NA	NA	NA	NA	NA	NA	NA
9	2013	0	0	NA	NA	NA	NA	NA	NA	NA	NA	NA	NA	NA	NA	NA
9	2014	1	0	NA	NA	NA	NA	NA	NA	NA	NA	NA	NA	NA	NA	NA
10	1990	0	1	1	1	NA	NA	NA	NA	NA	NA	NA	NA	NA	NA	NA
10	1991	1	NA	NA	NA	NA	NA	NA	NA	NA	NA	NA	NA	NA	NA	NA
10	1992	1	0	1	0	1	1	NA	NA	NA	NA	NA	NA	NA	NA	NA
10	1993	0	0	0	0	0	0	NA	NA	NA	NA	NA	NA	NA	NA	NA
10	1994	0	0	0	0	0	0	NA	NA	NA	NA	NA	NA	NA	NA	NA
10	1995	1	0	NA	NA	NA	NA	NA	NA	NA	NA	NA	NA	NA	NA	NA
10	1996	0	0	0	0	0	NA	NA	NA	NA	NA	NA	NA	NA	NA	NA
10	1997	0	0	0	0	0	0	NA	NA	NA	NA	NA	NA	NA	NA	NA
10	1998	1	0	1	0	NA	NA	NA	NA	NA	NA	NA	NA	NA	NA	NA
10	1999	1	0	0	0	NA	NA	NA	NA	NA	NA	NA	NA	NA	NA	NA
10	2000	1	1	0	1	0	NA	NA	NA	NA	NA	NA	NA	NA	NA	NA
10	2001	1	0	1	0	NA	NA	NA	NA	NA	NA	NA	NA	NA	NA	NA
10	2002	1	1	NA	NA	NA	NA	NA	NA	NA	NA	NA	NA	NA	NA	NA
10	2003	0	0	1	NA	NA	NA	NA	NA	NA	NA	NA	NA	NA	NA	NA
10	2004	0	1	0	1	0	0	NA	NA	NA	NA	NA	NA	NA	NA	NA
10	2005	0	0	0	NA	NA	NA	NA	NA	NA	NA	NA	NA	NA	NA	NA
10	2006	0	0	0	NA	NA	NA	NA	NA	NA	NA	NA	NA	NA	NA	NA
10	2007	0	NA	NA	NA	NA	NA	NA	NA	NA	NA	NA	NA	NA	NA	NA
10	2008	NA	NA	NA	NA	NA	NA	NA	NA	NA	NA	NA	NA	NA	NA	NA
10	2009	0	NA	NA	NA	NA	NA	NA	NA	NA	NA	NA	NA	NA	NA	NA
10	2010	0	0	0	NA	NA	NA	NA	NA	NA	NA	NA	NA	NA	NA	NA
10	2011	0	NA	NA	NA	NA	NA	NA	NA	NA	NA	NA	NA	NA	NA	NA
10	2012	0	1	NA	NA	NA	NA	NA	NA	NA	NA	NA	NA	NA	NA	NA
10	2013	0	1	1	NA	NA	NA	NA	NA	NA	NA	NA	NA	NA	NA	NA
10	2014	0	NA	NA	NA	NA	NA	NA	NA	NA	NA	NA	NA	NA	NA	NA
11	1990	0	1	1	0	NA	NA	NA	NA	NA	NA	NA	NA	NA	NA	NA
11	1991	0	0	0	1	1	NA	NA	NA	NA	NA	NA	NA	NA	NA	NA
11	1992	1	0	1	NA	NA	NA	NA	NA	NA	NA	NA	NA	NA	NA	NA
11	1993	0	0	1	1	0	0	NA	NA	NA	NA	NA	NA	NA	NA	NA
11	1994	0	0	0	0	NA	NA	NA	NA	NA	NA	NA	NA	NA	NA	NA
11	1995	0	0	0	0	1	0	1	NA	NA	NA	NA	NA	NA	NA	NA
11	1996	1	1	0	1	NA	NA	NA	NA	NA	NA	NA	NA	NA	NA	NA
11	1997	1	1	1	1	1	1	1	NA	NA	NA	NA	NA	NA	NA	NA
11	1998	0	1	NA	NA	NA	NA	NA	NA	NA	NA	NA	NA	NA	NA	NA
11	1999	0	0	NA	NA	NA	NA	NA	NA	NA	NA	NA	NA	NA	NA	NA
11	2000	1	0	0	NA	NA	NA	NA	NA	NA	NA	NA	NA	NA	NA	NA
11	2001	0	1	1	NA	NA	NA	NA	NA	NA	NA	NA	NA	NA	NA	NA
11	2002	1	0	0	0	0	NA	NA	NA	NA	NA	NA	NA	NA	NA	NA
11	2003	0	0	0	NA	NA	NA	NA	NA	NA	NA	NA	NA	NA	NA	NA
11	2004	NA	NA	NA	NA	NA	NA	NA	NA	NA	NA	NA	NA	NA	NA	NA
11	2005	NA	NA	NA	NA	NA	NA	NA	NA	NA	NA	NA	NA	NA	NA	NA
11	2006	NA	NA	NA	NA	NA	NA	NA	NA	NA	NA	NA	NA	NA	NA	NA
11	2007	0	0	NA	NA	NA	NA	NA	NA	NA	NA	NA	NA	NA	NA	NA
11	2008	0	0	NA	NA	NA	NA	NA	NA	NA	NA	NA	NA	NA	NA	NA
11	2009	NA	NA	NA	NA	NA	NA	NA	NA	NA	NA	NA	NA	NA	NA	NA
11	2010	NA	NA	NA	NA	NA	NA	NA	NA	NA	NA	NA	NA	NA	NA	NA
11	2011	NA	NA	NA	NA	NA	NA	NA	NA	NA	NA	NA	NA	NA	NA	NA
11	2012	NA	NA	NA	NA	NA	NA	NA	NA	NA	NA	NA	NA	NA	NA	NA
11	2013	NA	NA	NA	NA	NA	NA	NA	NA	NA	NA	NA	NA	NA	NA	NA
11	2014	NA	NA	NA	NA	NA	NA	NA	NA	NA	NA	NA	NA	NA	NA	NA
12	1990	0	0	1	1	1	NA	NA	NA	NA	NA	NA	NA	NA	NA	NA
12	1991	1	1	0	NA	NA	NA	NA	NA	NA	NA	NA	NA	NA	NA	NA
12	1992	1	0	NA	NA	NA	NA	NA	NA	NA	NA	NA	NA	NA	NA	NA
12	1993	1	1	NA	NA	NA	NA	NA	NA	NA	NA	NA	NA	NA	NA	NA
12	1994	1	0	NA	NA	NA	NA	NA	NA	NA	NA	NA	NA	NA	NA	NA
12	1995	0	1	0	0	NA	NA	NA	NA	NA	NA	NA	NA	NA	NA	NA
12	1996	1	1	1	NA	NA	NA	NA	NA	NA	NA	NA	NA	NA	NA	NA
12	1997	1	0	1	1	1	1	1	NA	NA	NA	NA	NA	NA	NA	NA
12	1998	0	1	1	NA	NA	NA	NA	NA	NA	NA	NA	NA	NA	NA	NA
12	1999	1	1	1	NA	NA	NA	NA	NA	NA	NA	NA	NA	NA	NA	NA
12	2000	1	1	NA	NA	NA	NA	NA	NA	NA	NA	NA	NA	NA	NA	NA
12	2001	0	1	1	NA	NA	NA	NA	NA	NA	NA	NA	NA	NA	NA	NA
12	2002	1	1	NA	NA	NA	NA	NA	NA	NA	NA	NA	NA	NA	NA	NA
12	2003	1	NA	NA	NA	NA	NA	NA	NA	NA	NA	NA	NA	NA	NA	NA
12	2004	1	1	NA	NA	NA	NA	NA	NA	NA	NA	NA	NA	NA	NA	NA
12	2005	0	0	NA	NA	NA	NA	NA	NA	NA	NA	NA	NA	NA	NA	NA
12	2006	1	0	NA	NA	NA	NA	NA	NA	NA	NA	NA	NA	NA	NA	NA
12	2007	NA	NA	NA	NA	NA	NA	NA	NA	NA	NA	NA	NA	NA	NA	NA
12	2008	NA	NA	NA	NA	NA	NA	NA	NA	NA	NA	NA	NA	NA	NA	NA
12	2009	0	NA	NA	NA	NA	NA	NA	NA	NA	NA	NA	NA	NA	NA	NA
12	2010	0	NA	NA	NA	NA	NA	NA	NA	NA	NA	NA	NA	NA	NA	NA
12	2011	0	NA	NA	NA	NA	NA	NA	NA	NA	NA	NA	NA	NA	NA	NA
12	2012	1	NA	NA	NA	NA	NA	NA	NA	NA	NA	NA	NA	NA	NA	NA
12	2013	NA	NA	NA	NA	NA	NA	NA	NA	NA	NA	NA	NA	NA	NA	NA
12	2014	0	NA	NA	NA	NA	NA	NA	NA	NA	NA	NA	NA	NA	NA	NA
13	1990	0	1	0	0	1	0	1	0	0	0	0	NA	NA	NA	NA
13	1991	0	1	1	NA	NA	NA	NA	NA	NA	NA	NA	NA	NA	NA	NA
13	1992	0	0	0	0	0	0	1	0	1	0	NA	NA	NA	NA	NA
13	1993	0	1	0	1	1	0	1	0	NA	NA	NA	NA	NA	NA	NA
13	1994	0	0	0	0	0	NA	NA	NA	NA	NA	NA	NA	NA	NA	NA
13	1995	0	0	1	0	0	1	0	0	1	NA	NA	NA	NA	NA	NA
13	1996	1	1	1	1	NA	NA	NA	NA	NA	NA	NA	NA	NA	NA	NA
13	1997	1	1	1	NA	NA	NA	NA	NA	NA	NA	NA	NA	NA	NA	NA
13	1998	1	0	NA	NA	NA	NA	NA	NA	NA	NA	NA	NA	NA	NA	NA
13	1999	0	0	0	0	0	0	NA	NA	NA	NA	NA	NA	NA	NA	NA
13	2000	0	0	0	0	0	NA	NA	NA	NA	NA	NA	NA	NA	NA	NA
13	2001	0	0	0	0	NA	NA	NA	NA	NA	NA	NA	NA	NA	NA	NA
13	2002	0	0	1	0	NA	NA	NA	NA	NA	NA	NA	NA	NA	NA	NA
13	2003	0	0	0	0	NA	NA	NA	NA	NA	NA	NA	NA	NA	NA	NA
13	2004	NA	NA	NA	NA	NA	NA	NA	NA	NA	NA	NA	NA	NA	NA	NA
13	2005	NA	NA	NA	NA	NA	NA	NA	NA	NA	NA	NA	NA	NA	NA	NA
13	2006	NA	NA	NA	NA	NA	NA	NA	NA	NA	NA	NA	NA	NA	NA	NA
13	2007	1	NA	NA	NA	NA	NA	NA	NA	NA	NA	NA	NA	NA	NA	NA
13	2008	NA	NA	NA	NA	NA	NA	NA	NA	NA	NA	NA	NA	NA	NA	NA
13	2009	NA	NA	NA	NA	NA	NA	NA	NA	NA	NA	NA	NA	NA	NA	NA
13	2010	NA	NA	NA	NA	NA	NA	NA	NA	NA	NA	NA	NA	NA	NA	NA
13	2011	NA	NA	NA	NA	NA	NA	NA	NA	NA	NA	NA	NA	NA	NA	NA
13	2012	0	0	NA	NA	NA	NA	NA	NA	NA	NA	NA	NA	NA	NA	NA
13	2013	NA	NA	NA	NA	NA	NA	NA	NA	NA	NA	NA	NA	NA	NA	NA
13	2014	NA	NA	NA	NA	NA	NA	NA	NA	NA	NA	NA	NA	NA	NA	NA
14	1990	NA	1	0	1	1	NA	NA	NA	NA	NA	NA	NA	NA	NA	NA
14	1991	0	1	1	1	NA	NA	NA	NA	NA	NA	NA	NA	NA	NA	NA
14	1992	1	1	1	NA	NA	NA	NA	NA	NA	NA	NA	NA	NA	NA	NA
14	1993	1	0	1	NA	NA	NA	NA	NA	NA	NA	NA	NA	NA	NA	NA
14	1994	1	0	1	0	NA	NA	NA	NA	NA	NA	NA	NA	NA	NA	NA
14	1995	0	0	0	0	0	0	0	NA	NA	NA	NA	NA	NA	NA	NA
14	1996	0	0	0	0	0	0	NA	NA	NA	NA	NA	NA	NA	NA	NA
14	1997	0	0	1	0	0	NA	NA	NA	NA	NA	NA	NA	NA	NA	NA
14	1998	1	1	0	NA	NA	NA	NA	NA	NA	NA	NA	NA	NA	NA	NA
14	1999	0	0	0	0	0	NA	NA	NA	NA	NA	NA	NA	NA	NA	NA
14	2000	0	0	0	NA	NA	NA	NA	NA	NA	NA	NA	NA	NA	NA	NA
14	2001	0	0	0	NA	NA	NA	NA	NA	NA	NA	NA	NA	NA	NA	NA
14	2002	0	1	NA	NA	NA	NA	NA	NA	NA	NA	NA	NA	NA	NA	NA
14	2003	1	1	NA	NA	NA	NA	NA	NA	NA	NA	NA	NA	NA	NA	NA
14	2004	0	1	NA	NA	NA	NA	NA	NA	NA	NA	NA	NA	NA	NA	NA
14	2005	1	1	NA	NA	NA	NA	NA	NA	NA	NA	NA	NA	NA	NA	NA
14	2006	0	1	NA	NA	NA	NA	NA	NA	NA	NA	NA	NA	NA	NA	NA
14	2007	0	0	NA	NA	NA	NA	NA	NA	NA	NA	NA	NA	NA	NA	NA
14	2008	0	NA	NA	NA	NA	NA	NA	NA	NA	NA	NA	NA	NA	NA	NA
14	2009	0	0	0	NA	NA	NA	NA	NA	NA	NA	NA	NA	NA	NA	NA
14	2010	0	0	0	0	NA	NA	NA	NA	NA	NA	NA	NA	NA	NA	NA
14	2011	0	0	NA	NA	NA	NA	NA	NA	NA	NA	NA	NA	NA	NA	NA
14	2012	NA	NA	NA	NA	NA	NA	NA	NA	NA	NA	NA	NA	NA	NA	NA
14	2013	NA	NA	NA	NA	NA	NA	NA	NA	NA	NA	NA	NA	NA	NA	NA
14	2014	NA	NA	NA	NA	NA	NA	NA	NA	NA	NA	NA	NA	NA	NA	NA
15	1990	0	0	0	0	0	0	0	NA	NA	NA	NA	NA	NA	NA	NA
15	1991	0	0	0	0	0	0	0	NA	NA	NA	NA	NA	NA	NA	NA
15	1992	0	0	0	0	0	NA	NA	NA	NA	NA	NA	NA	NA	NA	NA
15	1993	0	0	0	0	0	0	NA	NA	NA	NA	NA	NA	NA	NA	NA
15	1994	NA	NA	NA	NA	NA	NA	NA	NA	NA	NA	NA	NA	NA	NA	NA
15	1995	NA	NA	NA	NA	NA	NA	NA	NA	NA	NA	NA	NA	NA	NA	NA
15	1996	NA	NA	NA	NA	NA	NA	NA	NA	NA	NA	NA	NA	NA	NA	NA
15	1997	NA	NA	NA	NA	NA	NA	NA	NA	NA	NA	NA	NA	NA	NA	NA
15	1998	NA	NA	NA	NA	NA	NA	NA	NA	NA	NA	NA	NA	NA	NA	NA
15	1999	NA	NA	NA	NA	NA	NA	NA	NA	NA	NA	NA	NA	NA	NA	NA
15	2000	NA	NA	NA	NA	NA	NA	NA	NA	NA	NA	NA	NA	NA	NA	NA
15	2001	0	1	1	0	0	0	1	NA	NA	NA	NA	NA	NA	NA	NA
15	2002	0	0	0	0	NA	NA	NA	NA	NA	NA	NA	NA	NA	NA	NA
15	2003	0	0	0	0	0	NA	NA	NA	NA	NA	NA	NA	NA	NA	NA
15	2004	0	0	0	0	1	1	NA	NA	NA	NA	NA	NA	NA	NA	NA
15	2005	0	0	NA	NA	NA	NA	NA	NA	NA	NA	NA	NA	NA	NA	NA
15	2006	1	0	0	NA	NA	NA	NA	NA	NA	NA	NA	NA	NA	NA	NA
15	2007	0	0	0	1	NA	NA	NA	NA	NA	NA	NA	NA	NA	NA	NA
15	2008	0	1	NA	NA	NA	NA	NA	NA	NA	NA	NA	NA	NA	NA	NA
15	2009	0	0	0	NA	NA	NA	NA	NA	NA	NA	NA	NA	NA	NA	NA
15	2010	1	1	NA	NA	NA	NA	NA	NA	NA	NA	NA	NA	NA	NA	NA
15	2011	0	0	1	0	0	NA	NA	NA	NA	NA	NA	NA	NA	NA	NA
15	2012	1	NA	NA	NA	NA	NA	NA	NA	NA	NA	NA	NA	NA	NA	NA
15	2013	0	0	0	NA	NA	NA	NA	NA	NA	NA	NA	NA	NA	NA	NA
15	2014	0	1	1	NA	NA	NA	NA	NA	NA	NA	NA	NA	NA	NA	NA
16	1990	1	1	0	0	1	0	NA	NA	NA	NA	NA	NA	NA	NA	NA
16	1991	0	0	0	0	1	1	1	0	1	1	NA	NA	NA	NA	NA
16	1992	1	0	0	1	1	NA	NA	NA	NA	NA	NA	NA	NA	NA	NA
16	1993	0	0	0	0	0	0	0	NA	NA	NA	NA	NA	NA	NA	NA
16	1994	0	0	NA	NA	NA	NA	NA	NA	NA	NA	NA	NA	NA	NA	NA
16	1995	0	1	0	1	NA	NA	NA	NA	NA	NA	NA	NA	NA	NA	NA
16	1996	1	1	1	NA	NA	NA	NA	NA	NA	NA	NA	NA	NA	NA	NA
16	1997	0	1	1	1	NA	NA	NA	NA	NA	NA	NA	NA	NA	NA	NA
16	1998	0	0	NA	NA	NA	NA	NA	NA	NA	NA	NA	NA	NA	NA	NA
16	1999	0	0	1	1	NA	NA	NA	NA	NA	NA	NA	NA	NA	NA	NA
16	2000	1	1	1	NA	NA	NA	NA	NA	NA	NA	NA	NA	NA	NA	NA
16	2001	0	1	1	0	NA	NA	NA	NA	NA	NA	NA	NA	NA	NA	NA
16	2002	0	0	0	0	1	NA	NA	NA	NA	NA	NA	NA	NA	NA	NA
16	2003	0	0	1	1	NA	NA	NA	NA	NA	NA	NA	NA	NA	NA	NA
16	2004	1	0	1	NA	NA	NA	NA	NA	NA	NA	NA	NA	NA	NA	NA
16	2005	0	0	1	1	NA	NA	NA	NA	NA	NA	NA	NA	NA	NA	NA
16	2006	0	0	NA	NA	NA	NA	NA	NA	NA	NA	NA	NA	NA	NA	NA
16	2007	0	0	0	NA	NA	NA	NA	NA	NA	NA	NA	NA	NA	NA	NA
16	2008	0	0	NA	NA	NA	NA	NA	NA	NA	NA	NA	NA	NA	NA	NA
16	2009	0	0	0	NA	NA	NA	NA	NA	NA	NA	NA	NA	NA	NA	NA
16	2010	0	0	1	NA	NA	NA	NA	NA	NA	NA	NA	NA	NA	NA	NA
16	2011	0	0	0	NA	NA	NA	NA	NA	NA	NA	NA	NA	NA	NA	NA
16	2012	0	0	0	NA	NA	NA	NA	NA	NA	NA	NA	NA	NA	NA	NA
16	2013	0	1	1	NA	NA	NA	NA	NA	NA	NA	NA	NA	NA	NA	NA
16	2014	0	NA	NA	NA	NA	NA	NA	NA	NA	NA	NA	NA	NA	NA	NA
17	1990	0	1	1	0	0	NA	NA	NA	NA	NA	NA	NA	NA	NA	NA
17	1991	0	0	0	1	1	0	1	1	NA	NA	NA	NA	NA	NA	NA
17	1992	NA	NA	NA	NA	NA	NA	NA	NA	NA	NA	NA	NA	NA	NA	NA
17	1993	1	1	1	1	0	NA	NA	NA	NA	NA	NA	NA	NA	NA	NA
17	1994	1	1	NA	NA	NA	NA	NA	NA	NA	NA	NA	NA	NA	NA	NA
17	1995	1	NA	NA	NA	NA	NA	NA	NA	NA	NA	NA	NA	NA	NA	NA
17	1996	1	NA	NA	NA	NA	NA	NA	NA	NA	NA	NA	NA	NA	NA	NA
17	1997	NA	NA	NA	NA	NA	NA	NA	NA	NA	NA	NA	NA	NA	NA	NA
17	1998	NA	NA	NA	NA	NA	NA	NA	NA	NA	NA	NA	NA	NA	NA	NA
17	1999	NA	NA	NA	NA	NA	NA	NA	NA	NA	NA	NA	NA	NA	NA	NA
17	2000	1	1	NA	NA	NA	NA	NA	NA	NA	NA	NA	NA	NA	NA	NA
17	2001	NA	NA	NA	NA	NA	NA	NA	NA	NA	NA	NA	NA	NA	NA	NA
17	2002	NA	NA	NA	NA	NA	NA	NA	NA	NA	NA	NA	NA	NA	NA	NA
17	2003	NA	NA	NA	NA	NA	NA	NA	NA	NA	NA	NA	NA	NA	NA	NA
17	2004	0	0	0	0	NA	NA	NA	NA	NA	NA	NA	NA	NA	NA	NA
17	2005	0	NA	NA	NA	NA	NA	NA	NA	NA	NA	NA	NA	NA	NA	NA
17	2006	NA	NA	NA	NA	NA	NA	NA	NA	NA	NA	NA	NA	NA	NA	NA
17	2007	NA	NA	NA	NA	NA	NA	NA	NA	NA	NA	NA	NA	NA	NA	NA
17	2008	NA	NA	NA	NA	NA	NA	NA	NA	NA	NA	NA	NA	NA	NA	NA
17	2009	NA	NA	NA	NA	NA	NA	NA	NA	NA	NA	NA	NA	NA	NA	NA
17	2010	0	NA	NA	NA	NA	NA	NA	NA	NA	NA	NA	NA	NA	NA	NA
17	2011	NA	NA	NA	NA	NA	NA	NA	NA	NA	NA	NA	NA	NA	NA	NA
17	2012	0	0	NA	NA	NA	NA	NA	NA	NA	NA	NA	NA	NA	NA	NA
17	2013	NA	NA	NA	NA	NA	NA	NA	NA	NA	NA	NA	NA	NA	NA	NA
17	2014	NA	NA	NA	NA	NA	NA	NA	NA	NA	NA	NA	NA	NA	NA	NA
18	1990	1	1	1	0	NA	NA	NA	NA	NA	NA	NA	NA	NA	NA	NA
18	1991	0	0	1	1	1	0	NA	NA	NA	NA	NA	NA	NA	NA	NA
18	1992	1	1	NA	NA	NA	NA	NA	NA	NA	NA	NA	NA	NA	NA	NA
18	1993	1	1	NA	NA	NA	NA	NA	NA	NA	NA	NA	NA	NA	NA	NA
18	1994	0	1	1	NA	NA	NA	NA	NA	NA	NA	NA	NA	NA	NA	NA
18	1995	0	1	1	NA	NA	NA	NA	NA	NA	NA	NA	NA	NA	NA	NA
18	1996	1	1	1	NA	NA	NA	NA	NA	NA	NA	NA	NA	NA	NA	NA
18	1997	0	1	1	0	NA	NA	NA	NA	NA	NA	NA	NA	NA	NA	NA
18	1998	1	1	1	1	1	NA	NA	NA	NA	NA	NA	NA	NA	NA	NA
18	1999	0	0	1	0	0	NA	NA	NA	NA	NA	NA	NA	NA	NA	NA
18	2000	1	1	NA	NA	NA	NA	NA	NA	NA	NA	NA	NA	NA	NA	NA
18	2001	0	0	0	0	NA	NA	NA	NA	NA	NA	NA	NA	NA	NA	NA
18	2002	0	0	1	NA	NA	NA	NA	NA	NA	NA	NA	NA	NA	NA	NA
18	2003	0	1	0	NA	NA	NA	NA	NA	NA	NA	NA	NA	NA	NA	NA
18	2004	1	1	NA	NA	NA	NA	NA	NA	NA	NA	NA	NA	NA	NA	NA
18	2005	0	1	1	NA	NA	NA	NA	NA	NA	NA	NA	NA	NA	NA	NA
18	2006	0	1	NA	NA	NA	NA	NA	NA	NA	NA	NA	NA	NA	NA	NA
18	2007	0	0	0	NA	NA	NA	NA	NA	NA	NA	NA	NA	NA	NA	NA
18	2008	1	1	0	NA	NA	NA	NA	NA	NA	NA	NA	NA	NA	NA	NA
18	2009	1	NA	NA	NA	NA	NA	NA	NA	NA	NA	NA	NA	NA	NA	NA
18	2010	0	NA	NA	NA	NA	NA	NA	NA	NA	NA	NA	NA	NA	NA	NA
18	2011	1	1	NA	NA	NA	NA	NA	NA	NA	NA	NA	NA	NA	NA	NA
18	2012	1	NA	NA	NA	NA	NA	NA	NA	NA	NA	NA	NA	NA	NA	NA
18	2013	0	NA	NA	NA	NA	NA	NA	NA	NA	NA	NA	NA	NA	NA	NA
18	2014	0	0	0	NA	NA	NA	NA	NA	NA	NA	NA	NA	NA	NA	NA
19	1990	0	0	NA	NA	NA	NA	NA	NA	NA	NA	NA	NA	NA	NA	NA
19	1991	0	1	0	0	1	0	0	NA	NA	NA	NA	NA	NA	NA	NA
19	1992	0	0	NA	NA	NA	NA	NA	NA	NA	NA	NA	NA	NA	NA	NA
19	1993	0	1	0	0	0	0	NA	NA	NA	NA	NA	NA	NA	NA	NA
19	1994	1	0	0	1	0	NA	NA	NA	NA	NA	NA	NA	NA	NA	NA
19	1995	1	0	0	0	0	0	0	NA	NA	NA	NA	NA	NA	NA	NA
19	1996	1	0	0	0	0	NA	NA	NA	NA	NA	NA	NA	NA	NA	NA
19	1997	0	0	1	NA	NA	NA	NA	NA	NA	NA	NA	NA	NA	NA	NA
19	1998	1	1	1	NA	NA	NA	NA	NA	NA	NA	NA	NA	NA	NA	NA
19	1999	0	0	0	0	0	NA	NA	NA	NA	NA	NA	NA	NA	NA	NA
19	2000	0	0	0	0	0	0	NA	NA	NA	NA	NA	NA	NA	NA	NA
19	2001	0	0	0	0	0	NA	NA	NA	NA	NA	NA	NA	NA	NA	NA
19	2002	0	0	0	0	NA	NA	NA	NA	NA	NA	NA	NA	NA	NA	NA
19	2003	0	0	0	0	1	NA	NA	NA	NA	NA	NA	NA	NA	NA	NA
19	2004	0	0	0	0	0	NA	NA	NA	NA	NA	NA	NA	NA	NA	NA
19	2005	0	0	0	0	0	NA	NA	NA	NA	NA	NA	NA	NA	NA	NA
19	2006	0	0	0	NA	NA	NA	NA	NA	NA	NA	NA	NA	NA	NA	NA
19	2007	0	0	0	0	0	NA	NA	NA	NA	NA	NA	NA	NA	NA	NA
19	2008	1	0	0	NA	NA	NA	NA	NA	NA	NA	NA	NA	NA	NA	NA
19	2009	0	0	0	0	NA	NA	NA	NA	NA	NA	NA	NA	NA	NA	NA
19	2010	0	NA	NA	NA	NA	NA	NA	NA	NA	NA	NA	NA	NA	NA	NA
19	2011	0	0	0	0	NA	NA	NA	NA	NA	NA	NA	NA	NA	NA	NA
19	2012	NA	NA	NA	NA	NA	NA	NA	NA	NA	NA	NA	NA	NA	NA	NA
19	2013	1	NA	NA	NA	NA	NA	NA	NA	NA	NA	NA	NA	NA	NA	NA
19	2014	1	NA	NA	NA	NA	NA	NA	NA	NA	NA	NA	NA	NA	NA	NA
20	1990	0	0	1	1	NA	NA	NA	NA	NA	NA	NA	NA	NA	NA	NA
20	1991	0	0	1	1	1	0	0	1	0	0	NA	NA	NA	NA	NA
20	1992	1	1	NA	NA	NA	NA	NA	NA	NA	NA	NA	NA	NA	NA	NA
20	1993	0	0	0	1	NA	NA	NA	NA	NA	NA	NA	NA	NA	NA	NA
20	1994	1	1	NA	NA	NA	NA	NA	NA	NA	NA	NA	NA	NA	NA	NA
20	1995	1	1	NA	NA	NA	NA	NA	NA	NA	NA	NA	NA	NA	NA	NA
20	1996	1	1	NA	NA	NA	NA	NA	NA	NA	NA	NA	NA	NA	NA	NA
20	1997	1	0	0	0	0	NA	NA	NA	NA	NA	NA	NA	NA	NA	NA
20	1998	1	1	NA	NA	NA	NA	NA	NA	NA	NA	NA	NA	NA	NA	NA
20	1999	0	1	0	NA	NA	NA	NA	NA	NA	NA	NA	NA	NA	NA	NA
20	2000	1	1	NA	NA	NA	NA	NA	NA	NA	NA	NA	NA	NA	NA	NA
20	2001	1	1	NA	NA	NA	NA	NA	NA	NA	NA	NA	NA	NA	NA	NA
20	2002	0	1	0	1	NA	NA	NA	NA	NA	NA	NA	NA	NA	NA	NA
20	2003	1	0	NA	NA	NA	NA	NA	NA	NA	NA	NA	NA	NA	NA	NA
20	2004	0	NA	NA	NA	NA	NA	NA	NA	NA	NA	NA	NA	NA	NA	NA
20	2005	1	1	NA	NA	NA	NA	NA	NA	NA	NA	NA	NA	NA	NA	NA
20	2006	0	1	1	0	0	NA	NA	NA	NA	NA	NA	NA	NA	NA	NA
20	2007	0	NA	NA	NA	NA	NA	NA	NA	NA	NA	NA	NA	NA	NA	NA
20	2008	0	0	0	NA	NA	NA	NA	NA	NA	NA	NA	NA	NA	NA	NA
20	2009	NA	NA	NA	NA	NA	NA	NA	NA	NA	NA	NA	NA	NA	NA	NA
20	2010	0	0	NA	NA	NA	NA	NA	NA	NA	NA	NA	NA	NA	NA	NA
20	2011	0	1	1	NA	NA	NA	NA	NA	NA	NA	NA	NA	NA	NA	NA
20	2012	0	1	0	NA	NA	NA	NA	NA	NA	NA	NA	NA	NA	NA	NA
20	2013	1	1	NA	NA	NA	NA	NA	NA	NA	NA	NA	NA	NA	NA	NA
20	2014	0	0	0	NA	NA	NA	NA	NA	NA	NA	NA	NA	NA	NA	NA
21	1990	0	0	0	0	0	0	1	0	1	1	NA	NA	NA	NA	NA
21	1991	0	0	0	0	0	0	1	0	0	NA	NA	NA	NA	NA	NA
21	1992	1	1	0	NA	NA	NA	NA	NA	NA	NA	NA	NA	NA	NA	NA
21	1993	1	0	0	0	0	0	0	0	1	0	1	NA	NA	NA	NA
21	1994	0	0	1	NA	NA	NA	NA	NA	NA	NA	NA	NA	NA	NA	NA
21	1995	0	0	0	0	0	0	1	NA	NA	NA	NA	NA	NA	NA	NA
21	1996	0	1	0	1	NA	NA	NA	NA	NA	NA	NA	NA	NA	NA	NA
21	1997	0	1	NA	NA	NA	NA	NA	NA	NA	NA	NA	NA	NA	NA	NA
21	1998	0	0	0	1	1	1	NA	NA	NA	NA	NA	NA	NA	NA	NA
21	1999	0	0	0	NA	NA	NA	NA	NA	NA	NA	NA	NA	NA	NA	NA
21	2000	1	1	1	1	1	0	NA	NA	NA	NA	NA	NA	NA	NA	NA
21	2001	1	NA	NA	NA	NA	NA	NA	NA	NA	NA	NA	NA	NA	NA	NA
21	2002	1	0	NA	NA	NA	NA	NA	NA	NA	NA	NA	NA	NA	NA	NA
21	2003	0	1	1	0	NA	NA	NA	NA	NA	NA	NA	NA	NA	NA	NA
21	2004	1	0	0	NA	NA	NA	NA	NA	NA	NA	NA	NA	NA	NA	NA
21	2005	1	0	NA	NA	NA	NA	NA	NA	NA	NA	NA	NA	NA	NA	NA
21	2006	0	0	0	0	NA	NA	NA	NA	NA	NA	NA	NA	NA	NA	NA
21	2007	0	0	0	NA	NA	NA	NA	NA	NA	NA	NA	NA	NA	NA	NA
21	2008	1	0	1	0	NA	NA	NA	NA	NA	NA	NA	NA	NA	NA	NA
21	2009	0	0	0	NA	NA	NA	NA	NA	NA	NA	NA	NA	NA	NA	NA
21	2010	1	0	0	NA	NA	NA	NA	NA	NA	NA	NA	NA	NA	NA	NA
21	2011	0	NA	NA	NA	NA	NA	NA	NA	NA	NA	NA	NA	NA	NA	NA
21	2012	0	0	0	0	NA	NA	NA	NA	NA	NA	NA	NA	NA	NA	NA
21	2013	0	0	0	NA	NA	NA	NA	NA	NA	NA	NA	NA	NA	NA	NA
21	2014	0	NA	NA	NA	NA	NA	NA	NA	NA	NA	NA	NA	NA	NA	NA
22	1990	1	1	1	1	1	NA	NA	NA	NA	NA	NA	NA	NA	NA	NA
22	1991	1	1	1	1	1	0	0	0	0	NA	NA	NA	NA	NA	NA
22	1992	1	1	1	1	0	NA	NA	NA	NA	NA	NA	NA	NA	NA	NA
22	1993	1	0	1	NA	NA	NA	NA	NA	NA	NA	NA	NA	NA	NA	NA
22	1994	1	0	1	0	0	NA	NA	NA	NA	NA	NA	NA	NA	NA	NA
22	1995	1	1	NA	NA	NA	NA	NA	NA	NA	NA	NA	NA	NA	NA	NA
22	1996	0	1	1	NA	NA	NA	NA	NA	NA	NA	NA	NA	NA	NA	NA
22	1997	0	0	1	NA	NA	NA	NA	NA	NA	NA	NA	NA	NA	NA	NA
22	1998	1	0	1	0	0	NA	NA	NA	NA	NA	NA	NA	NA	NA	NA
22	1999	0	0	1	NA	NA	NA	NA	NA	NA	NA	NA	NA	NA	NA	NA
22	2000	1	1	1	NA	NA	NA	NA	NA	NA	NA	NA	NA	NA	NA	NA
22	2001	1	1	1	NA	NA	NA	NA	NA	NA	NA	NA	NA	NA	NA	NA
22	2002	1	0	NA	NA	NA	NA	NA	NA	NA	NA	NA	NA	NA	NA	NA
22	2003	1	0	0	1	NA	NA	NA	NA	NA	NA	NA	NA	NA	NA	NA
22	2004	0	0	1	0	0	NA	NA	NA	NA	NA	NA	NA	NA	NA	NA
22	2005	1	0	1	NA	NA	NA	NA	NA	NA	NA	NA	NA	NA	NA	NA
22	2006	1	1	NA	NA	NA	NA	NA	NA	NA	NA	NA	NA	NA	NA	NA
22	2007	0	0	NA	NA	NA	NA	NA	NA	NA	NA	NA	NA	NA	NA	NA
22	2008	0	1	1	1	NA	NA	NA	NA	NA	NA	NA	NA	NA	NA	NA
22	2009	1	1	0	NA	NA	NA	NA	NA	NA	NA	NA	NA	NA	NA	NA
22	2010	0	1	1	NA	NA	NA	NA	NA	NA	NA	NA	NA	NA	NA	NA
22	2011	1	0	NA	NA	NA	NA	NA	NA	NA	NA	NA	NA	NA	NA	NA
22	2012	1	1	NA	NA	NA	NA	NA	NA	NA	NA	NA	NA	NA	NA	NA
22	2013	0	1	1	NA	NA	NA	NA	NA	NA	NA	NA	NA	NA	NA	NA
22	2014	0	1	NA	NA	NA	NA	NA	NA	NA	NA	NA	NA	NA	NA	NA
23	1990	1	1	1	1	1	NA	NA	NA	NA	NA	NA	NA	NA	NA	NA
23	1991	1	0	0	1	1	NA	NA	NA	NA	NA	NA	NA	NA	NA	NA
23	1992	1	1	1	1	NA	NA	NA	NA	NA	NA	NA	NA	NA	NA	NA
23	1993	1	1	NA	NA	NA	NA	NA	NA	NA	NA	NA	NA	NA	NA	NA
23	1994	1	1	NA	NA	NA	NA	NA	NA	NA	NA	NA	NA	NA	NA	NA
23	1995	1	1	NA	NA	NA	NA	NA	NA	NA	NA	NA	NA	NA	NA	NA
23	1996	1	1	1	NA	NA	NA	NA	NA	NA	NA	NA	NA	NA	NA	NA
23	1997	1	1	NA	NA	NA	NA	NA	NA	NA	NA	NA	NA	NA	NA	NA
23	1998	1	1	1	NA	NA	NA	NA	NA	NA	NA	NA	NA	NA	NA	NA
23	1999	0	1	0	0	1	NA	NA	NA	NA	NA	NA	NA	NA	NA	NA
23	2000	1	1	1	NA	NA	NA	NA	NA	NA	NA	NA	NA	NA	NA	NA
23	2001	0	1	1	NA	NA	NA	NA	NA	NA	NA	NA	NA	NA	NA	NA
23	2002	0	0	1	1	NA	NA	NA	NA	NA	NA	NA	NA	NA	NA	NA
23	2003	0	1	NA	NA	NA	NA	NA	NA	NA	NA	NA	NA	NA	NA	NA
23	2004	1	1	NA	NA	NA	NA	NA	NA	NA	NA	NA	NA	NA	NA	NA
23	2005	0	1	NA	NA	NA	NA	NA	NA	NA	NA	NA	NA	NA	NA	NA
23	2006	1	NA	NA	NA	NA	NA	NA	NA	NA	NA	NA	NA	NA	NA	NA
23	2007	0	0	NA	NA	NA	NA	NA	NA	NA	NA	NA	NA	NA	NA	NA
23	2008	1	1	NA	NA	NA	NA	NA	NA	NA	NA	NA	NA	NA	NA	NA
23	2009	1	NA	NA	NA	NA	NA	NA	NA	NA	NA	NA	NA	NA	NA	NA
23	2010	0	NA	NA	NA	NA	NA	NA	NA	NA	NA	NA	NA	NA	NA	NA
23	2011	0	1	NA	NA	NA	NA	NA	NA	NA	NA	NA	NA	NA	NA	NA
23	2012	1	NA	NA	NA	NA	NA	NA	NA	NA	NA	NA	NA	NA	NA	NA
23	2013	1	NA	NA	NA	NA	NA	NA	NA	NA	NA	NA	NA	NA	NA	NA
23	2014	0	0	NA	NA	NA	NA	NA	NA	NA	NA	NA	NA	NA	NA	NA
24	1990	0	0	0	0	0	0	0	0	0	NA	NA	NA	NA	NA	NA
24	1991	0	0	0	NA	NA	NA	NA	NA	NA	NA	NA	NA	NA	NA	NA
24	1992	0	0	1	NA	NA	NA	NA	NA	NA	NA	NA	NA	NA	NA	NA
24	1993	0	0	0	1	NA	NA	NA	NA	NA	NA	NA	NA	NA	NA	NA
24	1994	0	1	NA	NA	NA	NA	NA	NA	NA	NA	NA	NA	NA	NA	NA
24	1995	1	1	NA	NA	NA	NA	NA	NA	NA	NA	NA	NA	NA	NA	NA
24	1996	0	0	0	0	0	NA	NA	NA	NA	NA	NA	NA	NA	NA	NA
24	1997	1	1	1	0	NA	NA	NA	NA	NA	NA	NA	NA	NA	NA	NA
24	1998	0	0	NA	NA	NA	NA	NA	NA	NA	NA	NA	NA	NA	NA	NA
24	1999	0	1	NA	NA	NA	NA	NA	NA	NA	NA	NA	NA	NA	NA	NA
24	2000	1	NA	NA	NA	NA	NA	NA	NA	NA	NA	NA	NA	NA	NA	NA
24	2001	1	0	0	1	0	0	NA	NA	NA	NA	NA	NA	NA	NA	NA
24	2002	1	0	NA	NA	NA	NA	NA	NA	NA	NA	NA	NA	NA	NA	NA
24	2003	1	0	0	NA	NA	NA	NA	NA	NA	NA	NA	NA	NA	NA	NA
24	2004	1	NA	NA	NA	NA	NA	NA	NA	NA	NA	NA	NA	NA	NA	NA
24	2005	0	0	NA	NA	NA	NA	NA	NA	NA	NA	NA	NA	NA	NA	NA
24	2006	0	NA	NA	NA	NA	NA	NA	NA	NA	NA	NA	NA	NA	NA	NA
24	2007	1	0	NA	NA	NA	NA	NA	NA	NA	NA	NA	NA	NA	NA	NA
24	2008	0	0	0	1	NA	NA	NA	NA	NA	NA	NA	NA	NA	NA	NA
24	2009	1	0	NA	NA	NA	NA	NA	NA	NA	NA	NA	NA	NA	NA	NA
24	2010	0	0	NA	NA	NA	NA	NA	NA	NA	NA	NA	NA	NA	NA	NA
24	2011	1	NA	NA	NA	NA	NA	NA	NA	NA	NA	NA	NA	NA	NA	NA
24	2012	0	NA	NA	NA	NA	NA	NA	NA	NA	NA	NA	NA	NA	NA	NA
24	2013	0	NA	NA	NA	NA	NA	NA	NA	NA	NA	NA	NA	NA	NA	NA
24	2014	0	NA	NA	NA	NA	NA	NA	NA	NA	NA	NA	NA	NA	NA	NA
25	1990	0	0	0	0	0	NA	NA	NA	NA	NA	NA	NA	NA	NA	NA
25	1991	0	0	0	0	0	1	1	1	NA	NA	NA	NA	NA	NA	NA
25	1992	0	0	0	1	NA	NA	NA	NA	NA	NA	NA	NA	NA	NA	NA
25	1993	0	0	0	0	0	NA	NA	NA	NA	NA	NA	NA	NA	NA	NA
25	1994	1	NA	NA	NA	NA	NA	NA	NA	NA	NA	NA	NA	NA	NA	NA
25	1995	1	0	NA	NA	NA	NA	NA	NA	NA	NA	NA	NA	NA	NA	NA
25	1996	0	1	0	0	0	0	NA	NA	NA	NA	NA	NA	NA	NA	NA
25	1997	0	1	0	1	NA	NA	NA	NA	NA	NA	NA	NA	NA	NA	NA
25	1998	0	0	0	NA	NA	NA	NA	NA	NA	NA	NA	NA	NA	NA	NA
25	1999	1	0	NA	NA	NA	NA	NA	NA	NA	NA	NA	NA	NA	NA	NA
25	2000	0	1	0	NA	NA	NA	NA	NA	NA	NA	NA	NA	NA	NA	NA
25	2001	0	0	1	0	NA	NA	NA	NA	NA	NA	NA	NA	NA	NA	NA
25	2002	0	0	0	0	1	NA	NA	NA	NA	NA	NA	NA	NA	NA	NA
25	2003	0	1	0	NA	NA	NA	NA	NA	NA	NA	NA	NA	NA	NA	NA
25	2004	0	0	0	NA	NA	NA	NA	NA	NA	NA	NA	NA	NA	NA	NA
25	2005	0	1	NA	NA	NA	NA	NA	NA	NA	NA	NA	NA	NA	NA	NA
25	2006	1	1	NA	NA	NA	NA	NA	NA	NA	NA	NA	NA	NA	NA	NA
25	2007	1	0	0	NA	NA	NA	NA	NA	NA	NA	NA	NA	NA	NA	NA
25	2008	0	0	0	NA	NA	NA	NA	NA	NA	NA	NA	NA	NA	NA	NA
25	2009	1	1	1	1	NA	NA	NA	NA	NA	NA	NA	NA	NA	NA	NA
25	2010	1	0	NA	NA	NA	NA	NA	NA	NA	NA	NA	NA	NA	NA	NA
25	2011	0	0	NA	NA	NA	NA	NA	NA	NA	NA	NA	NA	NA	NA	NA
25	2012	0	0	NA	NA	NA	NA	NA	NA	NA	NA	NA	NA	NA	NA	NA
25	2013	1	0	NA	NA	NA	NA	NA	NA	NA	NA	NA	NA	NA	NA	NA
25	2014	0	0	0	0	NA	NA	NA	NA	NA	NA	NA	NA	NA	NA	NA
26	1990	0	0	0	0	1	0	0	1	0	NA	NA	NA	NA	NA	NA
26	1991	1	1	0	0	0	0	NA	NA	NA	NA	NA	NA	NA	NA	NA
26	1992	0	0	0	0	0	0	0	0	0	0	NA	NA	NA	NA	NA
26	1993	0	0	0	0	0	0	0	NA	NA	NA	NA	NA	NA	NA	NA
26	1994	0	0	0	0	NA	NA	NA	NA	NA	NA	NA	NA	NA	NA	NA
26	1995	0	NA	NA	NA	NA	NA	NA	NA	NA	NA	NA	NA	NA	NA	NA
26	1996	1	0	0	1	NA	NA	NA	NA	NA	NA	NA	NA	NA	NA	NA
26	1997	0	1	0	0	1	0	0	NA	NA	NA	NA	NA	NA	NA	NA
26	1998	1	0	0	NA	NA	NA	NA	NA	NA	NA	NA	NA	NA	NA	NA
26	1999	0	1	0	NA	NA	NA	NA	NA	NA	NA	NA	NA	NA	NA	NA
26	2000	0	0	1	0	NA	NA	NA	NA	NA	NA	NA	NA	NA	NA	NA
26	2001	0	1	1	1	1	NA	NA	NA	NA	NA	NA	NA	NA	NA	NA
26	2002	0	1	0	1	0	NA	NA	NA	NA	NA	NA	NA	NA	NA	NA
26	2003	0	0	1	NA	NA	NA	NA	NA	NA	NA	NA	NA	NA	NA	NA
26	2004	0	1	NA	NA	NA	NA	NA	NA	NA	NA	NA	NA	NA	NA	NA
26	2005	1	1	0	NA	NA	NA	NA	NA	NA	NA	NA	NA	NA	NA	NA
26	2006	1	1	1	NA	NA	NA	NA	NA	NA	NA	NA	NA	NA	NA	NA
26	2007	1	0	NA	NA	NA	NA	NA	NA	NA	NA	NA	NA	NA	NA	NA
26	2008	1	1	0	1	1	NA	NA	NA	NA	NA	NA	NA	NA	NA	NA
26	2009	0	0	1	NA	NA	NA	NA	NA	NA	NA	NA	NA	NA	NA	NA
26	2010	0	0	NA	NA	NA	NA	NA	NA	NA	NA	NA	NA	NA	NA	NA
26	2011	0	1	1	NA	NA	NA	NA	NA	NA	NA	NA	NA	NA	NA	NA
26	2012	0	0	0	NA	NA	NA	NA	NA	NA	NA	NA	NA	NA	NA	NA
26	2013	0	0	NA	NA	NA	NA	NA	NA	NA	NA	NA	NA	NA	NA	NA
26	2014	0	0	1	NA	NA	NA	NA	NA	NA	NA	NA	NA	NA	NA	NA
27	1990	0	0	0	0	0	0	0	0	0	0	NA	NA	NA	NA	NA
27	1991	1	1	1	1	0	1	NA	NA	NA	NA	NA	NA	NA	NA	NA
27	1992	0	1	1	0	NA	NA	NA	NA	NA	NA	NA	NA	NA	NA	NA
27	1993	0	0	1	1	NA	NA	NA	NA	NA	NA	NA	NA	NA	NA	NA
27	1994	1	1	1	NA	NA	NA	NA	NA	NA	NA	NA	NA	NA	NA	NA
27	1995	1	NA	NA	NA	NA	NA	NA	NA	NA	NA	NA	NA	NA	NA	NA
27	1996	0	0	0	0	0	0	0	NA	NA	NA	NA	NA	NA	NA	NA
27	1997	0	0	0	0	1	0	0	0	1	NA	NA	NA	NA	NA	NA
27	1998	0	0	1	0	NA	NA	NA	NA	NA	NA	NA	NA	NA	NA	NA
27	1999	0	0	0	NA	NA	NA	NA	NA	NA	NA	NA	NA	NA	NA	NA
27	2000	1	0	0	0	0	0	NA	NA	NA	NA	NA	NA	NA	NA	NA
27	2001	1	0	1	NA	NA	NA	NA	NA	NA	NA	NA	NA	NA	NA	NA
27	2002	1	0	0	0	NA	NA	NA	NA	NA	NA	NA	NA	NA	NA	NA
27	2003	1	0	0	NA	NA	NA	NA	NA	NA	NA	NA	NA	NA	NA	NA
27	2004	0	0	0	NA	NA	NA	NA	NA	NA	NA	NA	NA	NA	NA	NA
27	2005	0	0	NA	NA	NA	NA	NA	NA	NA	NA	NA	NA	NA	NA	NA
27	2006	0	0	0	1	NA	NA	NA	NA	NA	NA	NA	NA	NA	NA	NA
27	2007	0	0	NA	NA	NA	NA	NA	NA	NA	NA	NA	NA	NA	NA	NA
27	2008	0	NA	NA	NA	NA	NA	NA	NA	NA	NA	NA	NA	NA	NA	NA
27	2009	1	NA	NA	NA	NA	NA	NA	NA	NA	NA	NA	NA	NA	NA	NA
27	2010	1	0	NA	NA	NA	NA	NA	NA	NA	NA	NA	NA	NA	NA	NA
27	2011	0	NA	NA	NA	NA	NA	NA	NA	NA	NA	NA	NA	NA	NA	NA
27	2012	1	0	NA	NA	NA	NA	NA	NA	NA	NA	NA	NA	NA	NA	NA
27	2013	0	0	NA	NA	NA	NA	NA	NA	NA	NA	NA	NA	NA	NA	NA
27	2014	0	0	NA	NA	NA	NA	NA	NA	NA	NA	NA	NA	NA	NA	NA
28	1990	0	1	1	NA	NA	NA	NA	NA	NA	NA	NA	NA	NA	NA	NA
28	1991	1	0	0	NA	NA	NA	NA	NA	NA	NA	NA	NA	NA	NA	NA
28	1992	0	0	0	0	NA	NA	NA	NA	NA	NA	NA	NA	NA	NA	NA
28	1993	0	0	1	NA	NA	NA	NA	NA	NA	NA	NA	NA	NA	NA	NA
28	1994	0	0	0	0	0	0	0	NA	NA	NA	NA	NA	NA	NA	NA
28	1995	0	0	0	0	0	1	1	NA	NA	NA	NA	NA	NA	NA	NA
28	1996	0	1	0	0	0	NA	NA	NA	NA	NA	NA	NA	NA	NA	NA
28	1997	0	0	0	0	0	0	NA	NA	NA	NA	NA	NA	NA	NA	NA
28	1998	0	0	0	0	NA	NA	NA	NA	NA	NA	NA	NA	NA	NA	NA
28	1999	0	0	0	0	NA	NA	NA	NA	NA	NA	NA	NA	NA	NA	NA
28	2000	0	0	0	1	NA	NA	NA	NA	NA	NA	NA	NA	NA	NA	NA
28	2001	1	0	NA	NA	NA	NA	NA	NA	NA	NA	NA	NA	NA	NA	NA
28	2002	0	0	0	0	NA	NA	NA	NA	NA	NA	NA	NA	NA	NA	NA
28	2003	0	0	NA	NA	NA	NA	NA	NA	NA	NA	NA	NA	NA	NA	NA
28	2004	0	1	0	1	NA	NA	NA	NA	NA	NA	NA	NA	NA	NA	NA
28	2005	1	1	1	NA	NA	NA	NA	NA	NA	NA	NA	NA	NA	NA	NA
28	2006	1	1	NA	NA	NA	NA	NA	NA	NA	NA	NA	NA	NA	NA	NA
28	2007	1	0	0	NA	NA	NA	NA	NA	NA	NA	NA	NA	NA	NA	NA
28	2008	1	0	1	1	NA	NA	NA	NA	NA	NA	NA	NA	NA	NA	NA
28	2009	1	0	1	NA	NA	NA	NA	NA	NA	NA	NA	NA	NA	NA	NA
28	2010	1	0	NA	NA	NA	NA	NA	NA	NA	NA	NA	NA	NA	NA	NA
28	2011	1	1	1	NA	NA	NA	NA	NA	NA	NA	NA	NA	NA	NA	NA
28	2012	0	0	NA	NA	NA	NA	NA	NA	NA	NA	NA	NA	NA	NA	NA
28	2013	1	1	NA	NA	NA	NA	NA	NA	NA	NA	NA	NA	NA	NA	NA
28	2014	1	0	NA	NA	NA	NA	NA	NA	NA	NA	NA	NA	NA	NA	NA
29	1990	0	0	0	0	0	0	0	1	0	NA	NA	NA	NA	NA	NA
29	1991	1	0	0	1	NA	NA	NA	NA	NA	NA	NA	NA	NA	NA	NA
29	1992	1	1	0	NA	NA	NA	NA	NA	NA	NA	NA	NA	NA	NA	NA
29	1993	0	1	NA	NA	NA	NA	NA	NA	NA	NA	NA	NA	NA	NA	NA
29	1994	1	NA	NA	NA	NA	NA	NA	NA	NA	NA	NA	NA	NA	NA	NA
29	1995	1	NA	NA	NA	NA	NA	NA	NA	NA	NA	NA	NA	NA	NA	NA
29	1996	0	1	NA	NA	NA	NA	NA	NA	NA	NA	NA	NA	NA	NA	NA
29	1997	0	1	0	0	1	NA	NA	NA	NA	NA	NA	NA	NA	NA	NA
29	1998	0	0	0	0	NA	NA	NA	NA	NA	NA	NA	NA	NA	NA	NA
29	1999	0	1	0	1	NA	NA	NA	NA	NA	NA	NA	NA	NA	NA	NA
29	2000	1	0	NA	NA	NA	NA	NA	NA	NA	NA	NA	NA	NA	NA	NA
29	2001	1	1	NA	NA	NA	NA	NA	NA	NA	NA	NA	NA	NA	NA	NA
29	2002	0	1	1	NA	NA	NA	NA	NA	NA	NA	NA	NA	NA	NA	NA
29	2003	1	0	1	NA	NA	NA	NA	NA	NA	NA	NA	NA	NA	NA	NA
29	2004	0	0	NA	NA	NA	NA	NA	NA	NA	NA	NA	NA	NA	NA	NA
29	2005	1	NA	NA	NA	NA	NA	NA	NA	NA	NA	NA	NA	NA	NA	NA
29	2006	0	1	1	0	0	NA	NA	NA	NA	NA	NA	NA	NA	NA	NA
29	2007	0	0	0	0	0	NA	NA	NA	NA	NA	NA	NA	NA	NA	NA
29	2008	0	0	NA	NA	NA	NA	NA	NA	NA	NA	NA	NA	NA	NA	NA
29	2009	NA	NA	NA	NA	NA	NA	NA	NA	NA	NA	NA	NA	NA	NA	NA
29	2010	0	0	NA	NA	NA	NA	NA	NA	NA	NA	NA	NA	NA	NA	NA
29	2011	NA	NA	NA	NA	NA	NA	NA	NA	NA	NA	NA	NA	NA	NA	NA
29	2012	0	NA	NA	NA	NA	NA	NA	NA	NA	NA	NA	NA	NA	NA	NA
29	2013	0	NA	NA	NA	NA	NA	NA	NA	NA	NA	NA	NA	NA	NA	NA
29	2014	0	NA	NA	NA	NA	NA	NA	NA	NA	NA	NA	NA	NA	NA	NA
30	1990	1	0	0	0	0	NA	NA	NA	NA	NA	NA	NA	NA	NA	NA
30	1991	0	0	1	1	1	NA	NA	NA	NA	NA	NA	NA	NA	NA	NA
30	1992	1	1	0	NA	NA	NA	NA	NA	NA	NA	NA	NA	NA	NA	NA
30	1993	0	0	0	1	1	NA	NA	NA	NA	NA	NA	NA	NA	NA	NA
30	1994	1	0	1	NA	NA	NA	NA	NA	NA	NA	NA	NA	NA	NA	NA
30	1995	0	0	0	0	0	0	0	NA	NA	NA	NA	NA	NA	NA	NA
30	1996	1	1	NA	NA	NA	NA	NA	NA	NA	NA	NA	NA	NA	NA	NA
30	1997	0	0	0	0	0	NA	NA	NA	NA	NA	NA	NA	NA	NA	NA
30	1998	0	0	0	0	0	0	NA	NA	NA	NA	NA	NA	NA	NA	NA
30	1999	0	0	0	0	0	0	NA	NA	NA	NA	NA	NA	NA	NA	NA
30	2000	0	0	0	0	0	0	0	NA	NA	NA	NA	NA	NA	NA	NA
30	2001	0	0	0	0	NA	NA	NA	NA	NA	NA	NA	NA	NA	NA	NA
30	2002	NA	NA	NA	NA	NA	NA	NA	NA	NA	NA	NA	NA	NA	NA	NA
30	2003	NA	NA	NA	NA	NA	NA	NA	NA	NA	NA	NA	NA	NA	NA	NA
30	2004	NA	NA	NA	NA	NA	NA	NA	NA	NA	NA	NA	NA	NA	NA	NA
30	2005	0	0	0	NA	NA	NA	NA	NA	NA	NA	NA	NA	NA	NA	NA
30	2006	NA	NA	NA	NA	NA	NA	NA	NA	NA	NA	NA	NA	NA	NA	NA
30	2007	NA	NA	NA	NA	NA	NA	NA	NA	NA	NA	NA	NA	NA	NA	NA
30	2008	0	NA	NA	NA	NA	NA	NA	NA	NA	NA	NA	NA	NA	NA	NA
30	2009	NA	NA	NA	NA	NA	NA	NA	NA	NA	NA	NA	NA	NA	NA	NA
30	2010	1	1	NA	NA	NA	NA	NA	NA	NA	NA	NA	NA	NA	NA	NA
30	2011	0	0	NA	NA	NA	NA	NA	NA	NA	NA	NA	NA	NA	NA	NA
30	2012	1	0	0	NA	NA	NA	NA	NA	NA	NA	NA	NA	NA	NA	NA
30	2013	0	0	NA	NA	NA	NA	NA	NA	NA	NA	NA	NA	NA	NA	NA
30	2014	1	0	NA	NA	NA	NA	NA	NA	NA	NA	NA	NA	NA	NA	NA
31	1990	0	0	0	0	0	0	NA	NA	NA	NA	NA	NA	NA	NA	NA
31	1991	0	0	0	0	0	1	0	1	0	0	NA	NA	NA	NA	NA
31	1992	1	1	1	0	0	1	NA	NA	NA	NA	NA	NA	NA	NA	NA
31	1993	0	0	1	0	0	0	0	1	NA	NA	NA	NA	NA	NA	NA
31	1994	0	0	0	0	0	0	0	0	NA	NA	NA	NA	NA	NA	NA
31	1995	0	0	1	0	0	0	1	NA	NA	NA	NA	NA	NA	NA	NA
31	1996	0	0	0	1	NA	NA	NA	NA	NA	NA	NA	NA	NA	NA	NA
31	1997	1	1	NA	NA	NA	NA	NA	NA	NA	NA	NA	NA	NA	NA	NA
31	1998	0	0	0	1	NA	NA	NA	NA	NA	NA	NA	NA	NA	NA	NA
31	1999	1	1	NA	NA	NA	NA	NA	NA	NA	NA	NA	NA	NA	NA	NA
31	2000	0	0	0	0	1	NA	NA	NA	NA	NA	NA	NA	NA	NA	NA
31	2001	1	1	NA	NA	NA	NA	NA	NA	NA	NA	NA	NA	NA	NA	NA
31	2002	0	0	0	0	0	NA	NA	NA	NA	NA	NA	NA	NA	NA	NA
31	2003	0	0	NA	NA	NA	NA	NA	NA	NA	NA	NA	NA	NA	NA	NA
31	2004	0	NA	NA	NA	NA	NA	NA	NA	NA	NA	NA	NA	NA	NA	NA
31	2005	0	0	0	NA	NA	NA	NA	NA	NA	NA	NA	NA	NA	NA	NA
31	2006	0	0	NA	NA	NA	NA	NA	NA	NA	NA	NA	NA	NA	NA	NA
31	2007	0	0	1	1	NA	NA	NA	NA	NA	NA	NA	NA	NA	NA	NA
31	2008	0	0	NA	NA	NA	NA	NA	NA	NA	NA	NA	NA	NA	NA	NA
31	2009	0	NA	NA	NA	NA	NA	NA	NA	NA	NA	NA	NA	NA	NA	NA
31	2010	1	1	0	NA	NA	NA	NA	NA	NA	NA	NA	NA	NA	NA	NA
31	2011	0	NA	NA	NA	NA	NA	NA	NA	NA	NA	NA	NA	NA	NA	NA
31	2012	0	0	NA	NA	NA	NA	NA	NA	NA	NA	NA	NA	NA	NA	NA
31	2013	1	NA	NA	NA	NA	NA	NA	NA	NA	NA	NA	NA	NA	NA	NA
31	2014	1	0	0	NA	NA	NA	NA	NA	NA	NA	NA	NA	NA	NA	NA
32	1990	0	1	0	0	1	0	NA	NA	NA	NA	NA	NA	NA	NA	NA
32	1991	0	0	0	0	0	0	0	0	NA	NA	NA	NA	NA	NA	NA
32	1992	0	0	0	1	NA	NA	NA	NA	NA	NA	NA	NA	NA	NA	NA
32	1993	1	1	0	0	0	NA	NA	NA	NA	NA	NA	NA	NA	NA	NA
32	1994	1	0	0	0	0	NA	NA	NA	NA	NA	NA	NA	NA	NA	NA
32	1995	0	1	1	NA	NA	NA	NA	NA	NA	NA	NA	NA	NA	NA	NA
32	1996	0	0	0	0	0	NA	NA	NA	NA	NA	NA	NA	NA	NA	NA
32	1997	0	0	0	0	0	0	NA	NA	NA	NA	NA	NA	NA	NA	NA
32	1998	0	0	0	0	0	0	NA	NA	NA	NA	NA	NA	NA	NA	NA
32	1999	0	0	0	0	0	0	NA	NA	NA	NA	NA	NA	NA	NA	NA
32	2000	0	0	0	0	0	NA	NA	NA	NA	NA	NA	NA	NA	NA	NA
32	2001	0	0	0	0	0	0	NA	NA	NA	NA	NA	NA	NA	NA	NA
32	2002	0	0	0	0	NA	NA	NA	NA	NA	NA	NA	NA	NA	NA	NA
32	2003	0	0	NA	NA	NA	NA	NA	NA	NA	NA	NA	NA	NA	NA	NA
32	2004	NA	NA	NA	NA	NA	NA	NA	NA	NA	NA	NA	NA	NA	NA	NA
32	2005	0	0	NA	NA	NA	NA	NA	NA	NA	NA	NA	NA	NA	NA	NA
32	2006	NA	NA	NA	NA	NA	NA	NA	NA	NA	NA	NA	NA	NA	NA	NA
32	2007	NA	NA	NA	NA	NA	NA	NA	NA	NA	NA	NA	NA	NA	NA	NA
32	2008	NA	NA	NA	NA	NA	NA	NA	NA	NA	NA	NA	NA	NA	NA	NA
32	2009	NA	NA	NA	NA	NA	NA	NA	NA	NA	NA	NA	NA	NA	NA	NA
32	2010	NA	NA	NA	NA	NA	NA	NA	NA	NA	NA	NA	NA	NA	NA	NA
32	2011	NA	NA	NA	NA	NA	NA	NA	NA	NA	NA	NA	NA	NA	NA	NA
32	2012	0	NA	NA	NA	NA	NA	NA	NA	NA	NA	NA	NA	NA	NA	NA
32	2013	0	0	0	NA	NA	NA	NA	NA	NA	NA	NA	NA	NA	NA	NA
32	2014	NA	NA	NA	NA	NA	NA	NA	NA	NA	NA	NA	NA	NA	NA	NA
33	1990	1	1	NA	NA	NA	NA	NA	NA	NA	NA	NA	NA	NA	NA	NA
33	1991	0	1	1	1	0	0	0	NA	NA	NA	NA	NA	NA	NA	NA
33	1992	0	0	0	0	0	NA	NA	NA	NA	NA	NA	NA	NA	NA	NA
33	1993	0	1	0	0	0	1	0	0	0	NA	NA	NA	NA	NA	NA
33	1994	0	1	1	NA	NA	NA	NA	NA	NA	NA	NA	NA	NA	NA	NA
33	1995	0	0	0	0	0	0	0	NA	NA	NA	NA	NA	NA	NA	NA
33	1996	0	0	0	0	NA	NA	NA	NA	NA	NA	NA	NA	NA	NA	NA
33	1997	0	0	0	0	NA	NA	NA	NA	NA	NA	NA	NA	NA	NA	NA
33	1998	1	0	0	0	0	0	1	NA	NA	NA	NA	NA	NA	NA	NA
33	1999	0	0	0	0	0	0	NA	NA	NA	NA	NA	NA	NA	NA	NA
33	2000	1	1	0	0	0	1	0	NA	NA	NA	NA	NA	NA	NA	NA
33	2001	1	0	1	1	1	NA	NA	NA	NA	NA	NA	NA	NA	NA	NA
33	2002	1	1	1	NA	NA	NA	NA	NA	NA	NA	NA	NA	NA	NA	NA
33	2003	0	0	0	1	NA	NA	NA	NA	NA	NA	NA	NA	NA	NA	NA
33	2004	0	1	0	NA	NA	NA	NA	NA	NA	NA	NA	NA	NA	NA	NA
33	2005	0	0	0	NA	NA	NA	NA	NA	NA	NA	NA	NA	NA	NA	NA
33	2006	0	1	1	0	NA	NA	NA	NA	NA	NA	NA	NA	NA	NA	NA
33	2007	0	0	0	0	NA	NA	NA	NA	NA	NA	NA	NA	NA	NA	NA
33	2008	0	0	0	NA	NA	NA	NA	NA	NA	NA	NA	NA	NA	NA	NA
33	2009	0	0	0	NA	NA	NA	NA	NA	NA	NA	NA	NA	NA	NA	NA
33	2010	0	0	NA	NA	NA	NA	NA	NA	NA	NA	NA	NA	NA	NA	NA
33	2011	0	1	0	NA	NA	NA	NA	NA	NA	NA	NA	NA	NA	NA	NA
33	2012	1	0	1	NA	NA	NA	NA	NA	NA	NA	NA	NA	NA	NA	NA
33	2013	1	0	0	NA	NA	NA	NA	NA	NA	NA	NA	NA	NA	NA	NA
33	2014	0	0	NA	NA	NA	NA	NA	NA	NA	NA	NA	NA	NA	NA	NA
34	1990	0	0	0	0	0	0	0	0	NA	NA	NA	NA	NA	NA	NA
34	1991	0	0	0	1	0	NA	NA	NA	NA	NA	NA	NA	NA	NA	NA
34	1992	0	NA	NA	NA	NA	NA	NA	NA	NA	NA	NA	NA	NA	NA	NA
34	1993	0	NA	NA	NA	NA	NA	NA	NA	NA	NA	NA	NA	NA	NA	NA
34	1994	NA	NA	NA	NA	NA	NA	NA	NA	NA	NA	NA	NA	NA	NA	NA
34	1995	0	0	0	0	NA	NA	NA	NA	NA	NA	NA	NA	NA	NA	NA
34	1996	0	0	NA	NA	NA	NA	NA	NA	NA	NA	NA	NA	NA	NA	NA
34	1997	0	0	0	0	0	0	NA	NA	NA	NA	NA	NA	NA	NA	NA
34	1998	0	0	0	0	0	NA	NA	NA	NA	NA	NA	NA	NA	NA	NA
34	1999	1	1	0	0	0	0	NA	NA	NA	NA	NA	NA	NA	NA	NA
34	2000	0	0	1	0	1	0	0	0	NA	NA	NA	NA	NA	NA	NA
34	2001	0	0	0	0	NA	NA	NA	NA	NA	NA	NA	NA	NA	NA	NA
34	2002	0	1	1	NA	NA	NA	NA	NA	NA	NA	NA	NA	NA	NA	NA
34	2003	0	0	0	0	NA	NA	NA	NA	NA	NA	NA	NA	NA	NA	NA
34	2004	0	0	1	NA	NA	NA	NA	NA	NA	NA	NA	NA	NA	NA	NA
34	2005	0	1	NA	NA	NA	NA	NA	NA	NA	NA	NA	NA	NA	NA	NA
34	2006	1	1	NA	NA	NA	NA	NA	NA	NA	NA	NA	NA	NA	NA	NA
34	2007	0	0	1	NA	NA	NA	NA	NA	NA	NA	NA	NA	NA	NA	NA
34	2008	0	0	NA	NA	NA	NA	NA	NA	NA	NA	NA	NA	NA	NA	NA
34	2009	0	1	NA	NA	NA	NA	NA	NA	NA	NA	NA	NA	NA	NA	NA
34	2010	0	NA	NA	NA	NA	NA	NA	NA	NA	NA	NA	NA	NA	NA	NA
34	2011	0	0	1	NA	NA	NA	NA	NA	NA	NA	NA	NA	NA	NA	NA
34	2012	0	1	NA	NA	NA	NA	NA	NA	NA	NA	NA	NA	NA	NA	NA
34	2013	0	0	NA	NA	NA	NA	NA	NA	NA	NA	NA	NA	NA	NA	NA
34	2014	0	NA	NA	NA	NA	NA	NA	NA	NA	NA	NA	NA	NA	NA	NA
35	1990	1	0	0	0	0	0	NA	NA	NA	NA	NA	NA	NA	NA	NA
35	1991	1	0	1	1	1	1	1	0	NA	NA	NA	NA	NA	NA	NA
35	1992	1	1	1	1	NA	NA	NA	NA	NA	NA	NA	NA	NA	NA	NA
35	1993	1	1	NA	NA	NA	NA	NA	NA	NA	NA	NA	NA	NA	NA	NA
35	1994	1	1	1	0	1	1	NA	NA	NA	NA	NA	NA	NA	NA	NA
35	1995	1	1	1	1	NA	NA	NA	NA	NA	NA	NA	NA	NA	NA	NA
35	1996	1	1	NA	NA	NA	NA	NA	NA	NA	NA	NA	NA	NA	NA	NA
35	1997	1	1	NA	NA	NA	NA	NA	NA	NA	NA	NA	NA	NA	NA	NA
35	1998	0	1	NA	NA	NA	NA	NA	NA	NA	NA	NA	NA	NA	NA	NA
35	1999	0	0	1	NA	NA	NA	NA	NA	NA	NA	NA	NA	NA	NA	NA
35	2000	1	0	NA	NA	NA	NA	NA	NA	NA	NA	NA	NA	NA	NA	NA
35	2001	1	0	1	NA	NA	NA	NA	NA	NA	NA	NA	NA	NA	NA	NA
35	2002	1	1	0	0	NA	NA	NA	NA	NA	NA	NA	NA	NA	NA	NA
35	2003	0	0	NA	NA	NA	NA	NA	NA	NA	NA	NA	NA	NA	NA	NA
35	2004	0	0	0	NA	NA	NA	NA	NA	NA	NA	NA	NA	NA	NA	NA
35	2005	1	1	NA	NA	NA	NA	NA	NA	NA	NA	NA	NA	NA	NA	NA
35	2006	0	0	NA	NA	NA	NA	NA	NA	NA	NA	NA	NA	NA	NA	NA
35	2007	0	0	1	0	0	0	NA	NA	NA	NA	NA	NA	NA	NA	NA
35	2008	0	1	1	NA	NA	NA	NA	NA	NA	NA	NA	NA	NA	NA	NA
35	2009	0	0	0	NA	NA	NA	NA	NA	NA	NA	NA	NA	NA	NA	NA
35	2010	0	NA	NA	NA	NA	NA	NA	NA	NA	NA	NA	NA	NA	NA	NA
35	2011	1	1	NA	NA	NA	NA	NA	NA	NA	NA	NA	NA	NA	NA	NA
35	2012	1	1	NA	NA	NA	NA	NA	NA	NA	NA	NA	NA	NA	NA	NA
35	2013	1	0	NA	NA	NA	NA	NA	NA	NA	NA	NA	NA	NA	NA	NA
35	2014	1	1	NA	NA	NA	NA	NA	NA	NA	NA	NA	NA	NA	NA	NA
36	1990	1	0	1	NA	NA	NA	NA	NA	NA	NA	NA	NA	NA	NA	NA
36	1991	0	0	1	1	1	1	0	1	1	1	NA	NA	NA	NA	NA
36	1992	1	1	NA	NA	NA	NA	NA	NA	NA	NA	NA	NA	NA	NA	NA
36	1993	0	0	0	0	0	NA	NA	NA	NA	NA	NA	NA	NA	NA	NA
36	1994	0	0	0	NA	NA	NA	NA	NA	NA	NA	NA	NA	NA	NA	NA
36	1995	0	1	0	0	0	0	0	NA	NA	NA	NA	NA	NA	NA	NA
36	1996	0	0	0	0	NA	NA	NA	NA	NA	NA	NA	NA	NA	NA	NA
36	1997	0	0	0	0	0	0	NA	NA	NA	NA	NA	NA	NA	NA	NA
36	1998	0	0	0	0	1	NA	NA	NA	NA	NA	NA	NA	NA	NA	NA
36	1999	0	0	0	0	NA	NA	NA	NA	NA	NA	NA	NA	NA	NA	NA
36	2000	0	0	0	1	0	NA	NA	NA	NA	NA	NA	NA	NA	NA	NA
36	2001	0	0	1	NA	NA	NA	NA	NA	NA	NA	NA	NA	NA	NA	NA
36	2002	0	0	0	0	NA	NA	NA	NA	NA	NA	NA	NA	NA	NA	NA
36	2003	0	0	0	0	NA	NA	NA	NA	NA	NA	NA	NA	NA	NA	NA
36	2004	0	0	0	0	NA	NA	NA	NA	NA	NA	NA	NA	NA	NA	NA
36	2005	0	NA	NA	NA	NA	NA	NA	NA	NA	NA	NA	NA	NA	NA	NA
36	2006	0	0	0	NA	NA	NA	NA	NA	NA	NA	NA	NA	NA	NA	NA
36	2007	NA	NA	NA	NA	NA	NA	NA	NA	NA	NA	NA	NA	NA	NA	NA
36	2008	NA	NA	NA	NA	NA	NA	NA	NA	NA	NA	NA	NA	NA	NA	NA
36	2009	NA	NA	NA	NA	NA	NA	NA	NA	NA	NA	NA	NA	NA	NA	NA
36	2010	NA	NA	NA	NA	NA	NA	NA	NA	NA	NA	NA	NA	NA	NA	NA
36	2011	0	0	NA	NA	NA	NA	NA	NA	NA	NA	NA	NA	NA	NA	NA
36	2012	NA	NA	NA	NA	NA	NA	NA	NA	NA	NA	NA	NA	NA	NA	NA
36	2013	0	0	NA	NA	NA	NA	NA	NA	NA	NA	NA	NA	NA	NA	NA
36	2014	0	NA	NA	NA	NA	NA	NA	NA	NA	NA	NA	NA	NA	NA	NA
37	1990	NA	NA	NA	NA	NA	NA	NA	NA	NA	NA	NA	NA	NA	NA	NA
37	1991	1	1	0	1	1	NA	NA	NA	NA	NA	NA	NA	NA	NA	NA
37	1992	1	0	1	0	1	0	NA	NA	NA	NA	NA	NA	NA	NA	NA
37	1993	0	0	0	1	0	0	0	1	NA	NA	NA	NA	NA	NA	NA
37	1994	1	0	1	0	NA	NA	NA	NA	NA	NA	NA	NA	NA	NA	NA
37	1995	0	0	NA	NA	NA	NA	NA	NA	NA	NA	NA	NA	NA	NA	NA
37	1996	0	1	NA	NA	NA	NA	NA	NA	NA	NA	NA	NA	NA	NA	NA
37	1997	1	0	1	1	NA	NA	NA	NA	NA	NA	NA	NA	NA	NA	NA
37	1998	0	0	0	1	1	1	1	1	0	NA	NA	NA	NA	NA	NA
37	1999	0	0	0	NA	NA	NA	NA	NA	NA	NA	NA	NA	NA	NA	NA
37	2000	1	1	1	NA	NA	NA	NA	NA	NA	NA	NA	NA	NA	NA	NA
37	2001	0	1	1	NA	NA	NA	NA	NA	NA	NA	NA	NA	NA	NA	NA
37	2002	1	0	0	0	NA	NA	NA	NA	NA	NA	NA	NA	NA	NA	NA
37	2003	1	1	1	NA	NA	NA	NA	NA	NA	NA	NA	NA	NA	NA	NA
37	2004	1	1	1	1	1	NA	NA	NA	NA	NA	NA	NA	NA	NA	NA
37	2005	1	1	1	0	NA	NA	NA	NA	NA	NA	NA	NA	NA	NA	NA
37	2006	1	1	1	1	1	NA	NA	NA	NA	NA	NA	NA	NA	NA	NA
37	2007	0	1	0	NA	NA	NA	NA	NA	NA	NA	NA	NA	NA	NA	NA
37	2008	1	1	NA	NA	NA	NA	NA	NA	NA	NA	NA	NA	NA	NA	NA
37	2009	1	1	0	NA	NA	NA	NA	NA	NA	NA	NA	NA	NA	NA	NA
37	2010	1	1	1	NA	NA	NA	NA	NA	NA	NA	NA	NA	NA	NA	NA
37	2011	0	0	NA	NA	NA	NA	NA	NA	NA	NA	NA	NA	NA	NA	NA
37	2012	0	0	NA	NA	NA	NA	NA	NA	NA	NA	NA	NA	NA	NA	NA
37	2013	1	0	0	NA	NA	NA	NA	NA	NA	NA	NA	NA	NA	NA	NA
37	2014	1	1	NA	NA	NA	NA	NA	NA	NA	NA	NA	NA	NA	NA	NA
38	1990	NA	NA	NA	NA	NA	NA	NA	NA	NA	NA	NA	NA	NA	NA	NA
38	1991	0	1	1	0	NA	NA	NA	NA	NA	NA	NA	NA	NA	NA	NA
38	1992	1	0	0	0	0	NA	NA	NA	NA	NA	NA	NA	NA	NA	NA
38	1993	0	0	1	1	0	0	NA	NA	NA	NA	NA	NA	NA	NA	NA
38	1994	0	0	0	1	0	0	0	NA	NA	NA	NA	NA	NA	NA	NA
38	1995	0	0	0	0	0	0	0	NA	NA	NA	NA	NA	NA	NA	NA
38	1996	0	0	0	1	NA	NA	NA	NA	NA	NA	NA	NA	NA	NA	NA
38	1997	0	0	1	0	0	0	0	NA	NA	NA	NA	NA	NA	NA	NA
38	1998	0	0	1	0	1	1	0	NA	NA	NA	NA	NA	NA	NA	NA
38	1999	1	0	1	NA	NA	NA	NA	NA	NA	NA	NA	NA	NA	NA	NA
38	2000	0	0	0	0	0	0	0	0	NA	NA	NA	NA	NA	NA	NA
38	2001	0	1	1	1	1	0	0	NA	NA	NA	NA	NA	NA	NA	NA
38	2002	1	1	NA	NA	NA	NA	NA	NA	NA	NA	NA	NA	NA	NA	NA
38	2003	0	1	0	NA	NA	NA	NA	NA	NA	NA	NA	NA	NA	NA	NA
38	2004	0	0	1	0	1	NA	NA	NA	NA	NA	NA	NA	NA	NA	NA
38	2005	0	NA	NA	NA	NA	NA	NA	NA	NA	NA	NA	NA	NA	NA	NA
38	2006	0	0	NA	NA	NA	NA	NA	NA	NA	NA	NA	NA	NA	NA	NA
38	2007	0	0	1	NA	NA	NA	NA	NA	NA	NA	NA	NA	NA	NA	NA
38	2008	1	1	1	0	0	0	NA	NA	NA	NA	NA	NA	NA	NA	NA
38	2009	0	0	1	NA	NA	NA	NA	NA	NA	NA	NA	NA	NA	NA	NA
38	2010	1	0	1	NA	NA	NA	NA	NA	NA	NA	NA	NA	NA	NA	NA
38	2011	1	1	0	1	NA	NA	NA	NA	NA	NA	NA	NA	NA	NA	NA
38	2012	0	0	0	NA	NA	NA	NA	NA	NA	NA	NA	NA	NA	NA	NA
38	2013	0	1	0	0	NA	NA	NA	NA	NA	NA	NA	NA	NA	NA	NA
38	2014	1	1	1	NA	NA	NA	NA	NA	NA	NA	NA	NA	NA	NA	NA
39	1990	NA	NA	NA	NA	NA	NA	NA	NA	NA	NA	NA	NA	NA	NA	NA
39	1991	0	1	1	1	0	0	1	NA	NA	NA	NA	NA	NA	NA	NA
39	1992	1	1	1	0	NA	NA	NA	NA	NA	NA	NA	NA	NA	NA	NA
39	1993	0	0	0	0	0	0	0	0	NA	NA	NA	NA	NA	NA	NA
39	1994	0	0	0	1	0	1	0	NA	NA	NA	NA	NA	NA	NA	NA
39	1995	0	0	1	1	NA	NA	NA	NA	NA	NA	NA	NA	NA	NA	NA
39	1996	0	0	1	0	0	NA	NA	NA	NA	NA	NA	NA	NA	NA	NA
39	1997	0	0	0	0	0	NA	NA	NA	NA	NA	NA	NA	NA	NA	NA
39	1998	0	1	NA	NA	NA	NA	NA	NA	NA	NA	NA	NA	NA	NA	NA
39	1999	0	0	0	0	NA	NA	NA	NA	NA	NA	NA	NA	NA	NA	NA
39	2000	0	0	0	0	0	0	0	0	NA	NA	NA	NA	NA	NA	NA
39	2001	0	0	0	0	0	1	0	0	NA	NA	NA	NA	NA	NA	NA
39	2002	0	0	0	0	NA	NA	NA	NA	NA	NA	NA	NA	NA	NA	NA
39	2003	1	1	1	1	NA	NA	NA	NA	NA	NA	NA	NA	NA	NA	NA
39	2004	1	1	0	1	NA	NA	NA	NA	NA	NA	NA	NA	NA	NA	NA
39	2005	0	NA	NA	NA	NA	NA	NA	NA	NA	NA	NA	NA	NA	NA	NA
39	2006	0	NA	NA	NA	NA	NA	NA	NA	NA	NA	NA	NA	NA	NA	NA
39	2007	NA	NA	NA	NA	NA	NA	NA	NA	NA	NA	NA	NA	NA	NA	NA
39	2008	0	1	1	NA	NA	NA	NA	NA	NA	NA	NA	NA	NA	NA	NA
39	2009	NA	NA	NA	NA	NA	NA	NA	NA	NA	NA	NA	NA	NA	NA	NA
39	2010	NA	NA	NA	NA	NA	NA	NA	NA	NA	NA	NA	NA	NA	NA	NA
39	2011	NA	NA	NA	NA	NA	NA	NA	NA	NA	NA	NA	NA	NA	NA	NA
39	2012	NA	NA	NA	NA	NA	NA	NA	NA	NA	NA	NA	NA	NA	NA	NA
39	2013	NA	NA	NA	NA	NA	NA	NA	NA	NA	NA	NA	NA	NA	NA	NA
39	2014	NA	NA	NA	NA	NA	NA	NA	NA	NA	NA	NA	NA	NA	NA	NA
40	1990	NA	NA	NA	NA	NA	NA	NA	NA	NA	NA	NA	NA	NA	NA	NA
40	1991	1	1	0	1	1	NA	NA	NA	NA	NA	NA	NA	NA	NA	NA
40	1992	0	1	NA	NA	NA	NA	NA	NA	NA	NA	NA	NA	NA	NA	NA
40	1993	1	0	NA	NA	NA	NA	NA	NA	NA	NA	NA	NA	NA	NA	NA
40	1994	1	1	0	0	0	1	NA	NA	NA	NA	NA	NA	NA	NA	NA
40	1995	1	1	NA	NA	NA	NA	NA	NA	NA	NA	NA	NA	NA	NA	NA
40	1996	0	0	0	1	NA	NA	NA	NA	NA	NA	NA	NA	NA	NA	NA
40	1997	0	1	0	1	1	NA	NA	NA	NA	NA	NA	NA	NA	NA	NA
40	1998	1	1	NA	NA	NA	NA	NA	NA	NA	NA	NA	NA	NA	NA	NA
40	1999	1	1	1	NA	NA	NA	NA	NA	NA	NA	NA	NA	NA	NA	NA
40	2000	0	1	1	0	NA	NA	NA	NA	NA	NA	NA	NA	NA	NA	NA
40	2001	1	1	0	1	NA	NA	NA	NA	NA	NA	NA	NA	NA	NA	NA
40	2002	1	1	1	1	NA	NA	NA	NA	NA	NA	NA	NA	NA	NA	NA
40	2003	0	1	0	NA	NA	NA	NA	NA	NA	NA	NA	NA	NA	NA	NA
40	2004	1	1	1	NA	NA	NA	NA	NA	NA	NA	NA	NA	NA	NA	NA
40	2005	1	1	0	NA	NA	NA	NA	NA	NA	NA	NA	NA	NA	NA	NA
40	2006	0	0	0	NA	NA	NA	NA	NA	NA	NA	NA	NA	NA	NA	NA
40	2007	0	0	NA	NA	NA	NA	NA	NA	NA	NA	NA	NA	NA	NA	NA
40	2008	0	0	1	0	1	NA	NA	NA	NA	NA	NA	NA	NA	NA	NA
40	2009	0	1	0	1	NA	NA	NA	NA	NA	NA	NA	NA	NA	NA	NA
40	2010	1	1	1	NA	NA	NA	NA	NA	NA	NA	NA	NA	NA	NA	NA
40	2011	0	1	NA	NA	NA	NA	NA	NA	NA	NA	NA	NA	NA	NA	NA
40	2012	0	0	0	NA	NA	NA	NA	NA	NA	NA	NA	NA	NA	NA	NA
40	2013	0	0	0	NA	NA	NA	NA	NA	NA	NA	NA	NA	NA	NA	NA
40	2014	1	1	NA	NA	NA	NA	NA	NA	NA	NA	NA	NA	NA	NA	NA
41	1990	NA	NA	NA	NA	NA	NA	NA	NA	NA	NA	NA	NA	NA	NA	NA
41	1991	0	1	0	1	0	0	1	1	1	0	1	1	0	1	NA
41	1992	1	0	0	NA	NA	NA	NA	NA	NA	NA	NA	NA	NA	NA	NA
41	1993	1	0	0	0	0	0	NA	NA	NA	NA	NA	NA	NA	NA	NA
41	1994	0	0	0	0	0	1	NA	NA	NA	NA	NA	NA	NA	NA	NA
41	1995	0	1	1	1	1	1	NA	NA	NA	NA	NA	NA	NA	NA	NA
41	1996	0	1	1	1	NA	NA	NA	NA	NA	NA	NA	NA	NA	NA	NA
41	1997	0	0	NA	NA	NA	NA	NA	NA	NA	NA	NA	NA	NA	NA	NA
41	1998	1	0	0	1	0	NA	NA	NA	NA	NA	NA	NA	NA	NA	NA
41	1999	0	1	NA	NA	NA	NA	NA	NA	NA	NA	NA	NA	NA	NA	NA
41	2000	1	1	NA	NA	NA	NA	NA	NA	NA	NA	NA	NA	NA	NA	NA
41	2001	0	0	1	1	NA	NA	NA	NA	NA	NA	NA	NA	NA	NA	NA
41	2002	0	1	1	NA	NA	NA	NA	NA	NA	NA	NA	NA	NA	NA	NA
41	2003	1	1	NA	NA	NA	NA	NA	NA	NA	NA	NA	NA	NA	NA	NA
41	2004	1	0	0	0	NA	NA	NA	NA	NA	NA	NA	NA	NA	NA	NA
41	2005	0	1	NA	NA	NA	NA	NA	NA	NA	NA	NA	NA	NA	NA	NA
41	2006	0	0	0	0	NA	NA	NA	NA	NA	NA	NA	NA	NA	NA	NA
41	2007	0	0	NA	NA	NA	NA	NA	NA	NA	NA	NA	NA	NA	NA	NA
41	2008	0	0	0	NA	NA	NA	NA	NA	NA	NA	NA	NA	NA	NA	NA
41	2009	0	0	NA	NA	NA	NA	NA	NA	NA	NA	NA	NA	NA	NA	NA
41	2010	0	1	NA	NA	NA	NA	NA	NA	NA	NA	NA	NA	NA	NA	NA
41	2011	0	1	1	NA	NA	NA	NA	NA	NA	NA	NA	NA	NA	NA	NA
41	2012	1	0	NA	NA	NA	NA	NA	NA	NA	NA	NA	NA	NA	NA	NA
41	2013	0	1	NA	NA	NA	NA	NA	NA	NA	NA	NA	NA	NA	NA	NA
41	2014	0	NA	NA	NA	NA	NA	NA	NA	NA	NA	NA	NA	NA	NA	NA
42	1990	NA	NA	NA	NA	NA	NA	NA	NA	NA	NA	NA	NA	NA	NA	NA
42	1991	1	1	1	1	NA	NA	NA	NA	NA	NA	NA	NA	NA	NA	NA
42	1992	1	1	1	1	1	NA	NA	NA	NA	NA	NA	NA	NA	NA	NA
42	1993	1	1	NA	NA	NA	NA	NA	NA	NA	NA	NA	NA	NA	NA	NA
42	1994	1	0	0	NA	NA	NA	NA	NA	NA	NA	NA	NA	NA	NA	NA
42	1995	1	1	1	NA	NA	NA	NA	NA	NA	NA	NA	NA	NA	NA	NA
42	1996	1	1	1	NA	NA	NA	NA	NA	NA	NA	NA	NA	NA	NA	NA
42	1997	0	0	0	0	NA	NA	NA	NA	NA	NA	NA	NA	NA	NA	NA
42	1998	1	0	0	NA	NA	NA	NA	NA	NA	NA	NA	NA	NA	NA	NA
42	1999	1	0	0	0	0	0	NA	NA	NA	NA	NA	NA	NA	NA	NA
42	2000	1	0	0	0	NA	NA	NA	NA	NA	NA	NA	NA	NA	NA	NA
42	2001	0	0	0	1	0	NA	NA	NA	NA	NA	NA	NA	NA	NA	NA
42	2002	0	1	0	1	NA	NA	NA	NA	NA	NA	NA	NA	NA	NA	NA
42	2003	0	0	0	0	0	0	NA	NA	NA	NA	NA	NA	NA	NA	NA
42	2004	0	0	NA	NA	NA	NA	NA	NA	NA	NA	NA	NA	NA	NA	NA
42	2005	1	0	0	NA	NA	NA	NA	NA	NA	NA	NA	NA	NA	NA	NA
42	2006	0	NA	NA	NA	NA	NA	NA	NA	NA	NA	NA	NA	NA	NA	NA
42	2007	NA	NA	NA	NA	NA	NA	NA	NA	NA	NA	NA	NA	NA	NA	NA
42	2008	NA	NA	NA	NA	NA	NA	NA	NA	NA	NA	NA	NA	NA	NA	NA
42	2009	NA	NA	NA	NA	NA	NA	NA	NA	NA	NA	NA	NA	NA	NA	NA
42	2010	NA	NA	NA	NA	NA	NA	NA	NA	NA	NA	NA	NA	NA	NA	NA
42	2011	NA	NA	NA	NA	NA	NA	NA	NA	NA	NA	NA	NA	NA	NA	NA
42	2012	NA	NA	NA	NA	NA	NA	NA	NA	NA	NA	NA	NA	NA	NA	NA
42	2013	NA	NA	NA	NA	NA	NA	NA	NA	NA	NA	NA	NA	NA	NA	NA
42	2014	NA	NA	NA	NA	NA	NA	NA	NA	NA	NA	NA	NA	NA	NA	NA
43	1990	NA	NA	NA	NA	NA	NA	NA	NA	NA	NA	NA	NA	NA	NA	NA
43	1991	1	1	1	1	1	1	NA	NA	NA	NA	NA	NA	NA	NA	NA
43	1992	0	0	0	0	0	1	0	NA	NA	NA	NA	NA	NA	NA	NA
43	1993	1	0	0	0	0	NA	NA	NA	NA	NA	NA	NA	NA	NA	NA
43	1994	1	1	NA	NA	NA	NA	NA	NA	NA	NA	NA	NA	NA	NA	NA
43	1995	0	1	0	0	0	0	NA	NA	NA	NA	NA	NA	NA	NA	NA
43	1996	1	0	1	NA	NA	NA	NA	NA	NA	NA	NA	NA	NA	NA	NA
43	1997	0	0	0	0	0	0	NA	NA	NA	NA	NA	NA	NA	NA	NA
43	1998	0	0	0	0	0	0	0	NA	NA	NA	NA	NA	NA	NA	NA
43	1999	0	0	0	0	NA	NA	NA	NA	NA	NA	NA	NA	NA	NA	NA
43	2000	0	0	0	0	0	1	NA	NA	NA	NA	NA	NA	NA	NA	NA
43	2001	0	0	0	0	NA	NA	NA	NA	NA	NA	NA	NA	NA	NA	NA
43	2002	NA	NA	NA	NA	NA	NA	NA	NA	NA	NA	NA	NA	NA	NA	NA
43	2003	NA	NA	NA	NA	NA	NA	NA	NA	NA	NA	NA	NA	NA	NA	NA
43	2004	NA	NA	NA	NA	NA	NA	NA	NA	NA	NA	NA	NA	NA	NA	NA
43	2005	NA	NA	NA	NA	NA	NA	NA	NA	NA	NA	NA	NA	NA	NA	NA
43	2006	NA	NA	NA	NA	NA	NA	NA	NA	NA	NA	NA	NA	NA	NA	NA
43	2007	NA	NA	NA	NA	NA	NA	NA	NA	NA	NA	NA	NA	NA	NA	NA
43	2008	NA	NA	NA	NA	NA	NA	NA	NA	NA	NA	NA	NA	NA	NA	NA
43	2009	NA	NA	NA	NA	NA	NA	NA	NA	NA	NA	NA	NA	NA	NA	NA
43	2010	NA	NA	NA	NA	NA	NA	NA	NA	NA	NA	NA	NA	NA	NA	NA
43	2011	NA	NA	NA	NA	NA	NA	NA	NA	NA	NA	NA	NA	NA	NA	NA
43	2012	NA	NA	NA	NA	NA	NA	NA	NA	NA	NA	NA	NA	NA	NA	NA
43	2013	NA	NA	NA	NA	NA	NA	NA	NA	NA	NA	NA	NA	NA	NA	NA
43	2014	NA	NA	NA	NA	NA	NA	NA	NA	NA	NA	NA	NA	NA	NA	NA
44	1990	NA	NA	NA	NA	NA	NA	NA	NA	NA	NA	NA	NA	NA	NA	NA
44	1991	1	1	1	1	1	1	1	0	NA	NA	NA	NA	NA	NA	NA
44	1992	0	1	1	0	1	NA	NA	NA	NA	NA	NA	NA	NA	NA	NA
44	1993	1	1	NA	NA	NA	NA	NA	NA	NA	NA	NA	NA	NA	NA	NA
44	1994	0	1	0	0	1	NA	NA	NA	NA	NA	NA	NA	NA	NA	NA
44	1995	1	NA	NA	NA	NA	NA	NA	NA	NA	NA	NA	NA	NA	NA	NA
44	1996	1	1	NA	NA	NA	NA	NA	NA	NA	NA	NA	NA	NA	NA	NA
44	1997	0	1	1	NA	NA	NA	NA	NA	NA	NA	NA	NA	NA	NA	NA
44	1998	1	1	NA	NA	NA	NA	NA	NA	NA	NA	NA	NA	NA	NA	NA
44	1999	1	1	0	NA	NA	NA	NA	NA	NA	NA	NA	NA	NA	NA	NA
44	2000	0	1	1	NA	NA	NA	NA	NA	NA	NA	NA	NA	NA	NA	NA
44	2001	1	1	1	0	NA	NA	NA	NA	NA	NA	NA	NA	NA	NA	NA
44	2002	1	1	1	NA	NA	NA	NA	NA	NA	NA	NA	NA	NA	NA	NA
44	2003	1	1	1	1	NA	NA	NA	NA	NA	NA	NA	NA	NA	NA	NA
44	2004	0	1	NA	NA	NA	NA	NA	NA	NA	NA	NA	NA	NA	NA	NA
44	2005	0	1	NA	NA	NA	NA	NA	NA	NA	NA	NA	NA	NA	NA	NA
44	2006	1	1	1	NA	NA	NA	NA	NA	NA	NA	NA	NA	NA	NA	NA
44	2007	NA	NA	NA	NA	NA	NA	NA	NA	NA	NA	NA	NA	NA	NA	NA
44	2008	NA	NA	NA	NA	NA	NA	NA	NA	NA	NA	NA	NA	NA	NA	NA
44	2009	NA	NA	NA	NA	NA	NA	NA	NA	NA	NA	NA	NA	NA	NA	NA
44	2010	NA	NA	NA	NA	NA	NA	NA	NA	NA	NA	NA	NA	NA	NA	NA
44	2011	NA	NA	NA	NA	NA	NA	NA	NA	NA	NA	NA	NA	NA	NA	NA
44	2012	NA	NA	NA	NA	NA	NA	NA	NA	NA	NA	NA	NA	NA	NA	NA
44	2013	NA	NA	NA	NA	NA	NA	NA	NA	NA	NA	NA	NA	NA	NA	NA
44	2014	NA	NA	NA	NA	NA	NA	NA	NA	NA	NA	NA	NA	NA	NA	NA
45	1990	NA	NA	NA	NA	NA	NA	NA	NA	NA	NA	NA	NA	NA	NA	NA
45	1991	0	0	0	0	0	0	NA	NA	NA	NA	NA	NA	NA	NA	NA
45	1992	0	0	0	1	1	1	NA	NA	NA	NA	NA	NA	NA	NA	NA
45	1993	0	0	1	0	0	0	NA	NA	NA	NA	NA	NA	NA	NA	NA
45	1994	0	0	NA	NA	NA	NA	NA	NA	NA	NA	NA	NA	NA	NA	NA
45	1995	NA	NA	NA	NA	NA	NA	NA	NA	NA	NA	NA	NA	NA	NA	NA
45	1996	NA	NA	NA	NA	NA	NA	NA	NA	NA	NA	NA	NA	NA	NA	NA
45	1997	0	NA	NA	NA	NA	NA	NA	NA	NA	NA	NA	NA	NA	NA	NA
45	1998	NA	NA	NA	NA	NA	NA	NA	NA	NA	NA	NA	NA	NA	NA	NA
45	1999	NA	NA	NA	NA	NA	NA	NA	NA	NA	NA	NA	NA	NA	NA	NA
45	2000	NA	NA	NA	NA	NA	NA	NA	NA	NA	NA	NA	NA	NA	NA	NA
45	2001	NA	NA	NA	NA	NA	NA	NA	NA	NA	NA	NA	NA	NA	NA	NA
45	2002	NA	NA	NA	NA	NA	NA	NA	NA	NA	NA	NA	NA	NA	NA	NA
45	2003	NA	NA	NA	NA	NA	NA	NA	NA	NA	NA	NA	NA	NA	NA	NA
45	2004	NA	NA	NA	NA	NA	NA	NA	NA	NA	NA	NA	NA	NA	NA	NA
45	2005	NA	NA	NA	NA	NA	NA	NA	NA	NA	NA	NA	NA	NA	NA	NA
45	2006	NA	NA	NA	NA	NA	NA	NA	NA	NA	NA	NA	NA	NA	NA	NA
45	2007	NA	NA	NA	NA	NA	NA	NA	NA	NA	NA	NA	NA	NA	NA	NA
45	2008	NA	NA	NA	NA	NA	NA	NA	NA	NA	NA	NA	NA	NA	NA	NA
45	2009	NA	NA	NA	NA	NA	NA	NA	NA	NA	NA	NA	NA	NA	NA	NA
45	2010	NA	NA	NA	NA	NA	NA	NA	NA	NA	NA	NA	NA	NA	NA	NA
45	2011	NA	NA	NA	NA	NA	NA	NA	NA	NA	NA	NA	NA	NA	NA	NA
45	2012	NA	NA	NA	NA	NA	NA	NA	NA	NA	NA	NA	NA	NA	NA	NA
45	2013	NA	NA	NA	NA	NA	NA	NA	NA	NA	NA	NA	NA	NA	NA	NA
45	2014	NA	NA	NA	NA	NA	NA	NA	NA	NA	NA	NA	NA	NA	NA	NA
46	1990	NA	NA	NA	NA	NA	NA	NA	NA	NA	NA	NA	NA	NA	NA	NA
46	1991	1	1	1	1	1	1	0	0	0	0	0	0	NA	NA	NA
46	1992	1	1	0	NA	NA	NA	NA	NA	NA	NA	NA	NA	NA	NA	NA
46	1993	0	0	0	0	0	0	NA	NA	NA	NA	NA	NA	NA	NA	NA
46	1994	0	0	0	0	0	0	NA	NA	NA	NA	NA	NA	NA	NA	NA
46	1995	0	NA	NA	NA	NA	NA	NA	NA	NA	NA	NA	NA	NA	NA	NA
46	1996	0	0	0	0	0	0	0	NA	NA	NA	NA	NA	NA	NA	NA
46	1997	0	0	0	0	0	0	NA	NA	NA	NA	NA	NA	NA	NA	NA
46	1998	NA	NA	NA	NA	NA	NA	NA	NA	NA	NA	NA	NA	NA	NA	NA
46	1999	0	0	0	0	NA	NA	NA	NA	NA	NA	NA	NA	NA	NA	NA
46	2000	0	0	0	0	0	0	NA	NA	NA	NA	NA	NA	NA	NA	NA
46	2001	NA	NA	NA	NA	NA	NA	NA	NA	NA	NA	NA	NA	NA	NA	NA
46	2002	0	NA	NA	NA	NA	NA	NA	NA	NA	NA	NA	NA	NA	NA	NA
46	2003	0	NA	NA	NA	NA	NA	NA	NA	NA	NA	NA	NA	NA	NA	NA
46	2004	1	0	1	NA	NA	NA	NA	NA	NA	NA	NA	NA	NA	NA	NA
46	2005	0	0	1	NA	NA	NA	NA	NA	NA	NA	NA	NA	NA	NA	NA
46	2006	0	0	1	NA	NA	NA	NA	NA	NA	NA	NA	NA	NA	NA	NA
46	2007	1	NA	NA	NA	NA	NA	NA	NA	NA	NA	NA	NA	NA	NA	NA
46	2008	1	NA	NA	NA	NA	NA	NA	NA	NA	NA	NA	NA	NA	NA	NA
46	2009	0	0	NA	NA	NA	NA	NA	NA	NA	NA	NA	NA	NA	NA	NA
46	2010	0	NA	NA	NA	NA	NA	NA	NA	NA	NA	NA	NA	NA	NA	NA
46	2011	0	0	0	NA	NA	NA	NA	NA	NA	NA	NA	NA	NA	NA	NA
46	2012	0	1	1	NA	NA	NA	NA	NA	NA	NA	NA	NA	NA	NA	NA
46	2013	1	1	NA	NA	NA	NA	NA	NA	NA	NA	NA	NA	NA	NA	NA
46	2014	0	0	0	NA	NA	NA	NA	NA	NA	NA	NA	NA	NA	NA	NA
47	1990	NA	NA	NA	NA	NA	NA	NA	NA	NA	NA	NA	NA	NA	NA	NA
47	1991	1	1	1	NA	NA	NA	NA	NA	NA	NA	NA	NA	NA	NA	NA
47	1992	0	1	1	1	NA	NA	NA	NA	NA	NA	NA	NA	NA	NA	NA
47	1993	1	1	NA	NA	NA	NA	NA	NA	NA	NA	NA	NA	NA	NA	NA
47	1994	1	1	1	NA	NA	NA	NA	NA	NA	NA	NA	NA	NA	NA	NA
47	1995	1	0	1	NA	NA	NA	NA	NA	NA	NA	NA	NA	NA	NA	NA
47	1996	0	0	0	1	1	NA	NA	NA	NA	NA	NA	NA	NA	NA	NA
47	1997	0	1	1	0	1	NA	NA	NA	NA	NA	NA	NA	NA	NA	NA
47	1998	0	1	0	0	NA	NA	NA	NA	NA	NA	NA	NA	NA	NA	NA
47	1999	0	0	1	1	NA	NA	NA	NA	NA	NA	NA	NA	NA	NA	NA
47	2000	1	0	NA	NA	NA	NA	NA	NA	NA	NA	NA	NA	NA	NA	NA
47	2001	1	0	NA	NA	NA	NA	NA	NA	NA	NA	NA	NA	NA	NA	NA
47	2002	0	1	NA	NA	NA	NA	NA	NA	NA	NA	NA	NA	NA	NA	NA
47	2003	0	0	0	NA	NA	NA	NA	NA	NA	NA	NA	NA	NA	NA	NA
47	2004	NA	NA	NA	NA	NA	NA	NA	NA	NA	NA	NA	NA	NA	NA	NA
47	2005	NA	NA	NA	NA	NA	NA	NA	NA	NA	NA	NA	NA	NA	NA	NA
47	2006	NA	NA	NA	NA	NA	NA	NA	NA	NA	NA	NA	NA	NA	NA	NA
47	2007	0	NA	NA	NA	NA	NA	NA	NA	NA	NA	NA	NA	NA	NA	NA
47	2008	NA	NA	NA	NA	NA	NA	NA	NA	NA	NA	NA	NA	NA	NA	NA
47	2009	1	0	0	NA	NA	NA	NA	NA	NA	NA	NA	NA	NA	NA	NA
47	2010	NA	NA	NA	NA	NA	NA	NA	NA	NA	NA	NA	NA	NA	NA	NA
47	2011	NA	NA	NA	NA	NA	NA	NA	NA	NA	NA	NA	NA	NA	NA	NA
47	2012	NA	NA	NA	NA	NA	NA	NA	NA	NA	NA	NA	NA	NA	NA	NA
47	2013	NA	NA	NA	NA	NA	NA	NA	NA	NA	NA	NA	NA	NA	NA	NA
47	2014	0	NA	NA	NA	NA	NA	NA	NA	NA	NA	NA	NA	NA	NA	NA
48	1990	NA	NA	NA	NA	NA	NA	NA	NA	NA	NA	NA	NA	NA	NA	NA
48	1991	1	1	0	NA	NA	NA	NA	NA	NA	NA	NA	NA	NA	NA	NA
48	1992	0	1	0	1	0	1	1	0	NA	NA	NA	NA	NA	NA	NA
48	1993	NA	NA	NA	NA	NA	NA	NA	NA	NA	NA	NA	NA	NA	NA	NA
48	1994	NA	NA	NA	NA	NA	NA	NA	NA	NA	NA	NA	NA	NA	NA	NA
48	1995	0	NA	NA	NA	NA	NA	NA	NA	NA	NA	NA	NA	NA	NA	NA
48	1996	1	1	NA	NA	NA	NA	NA	NA	NA	NA	NA	NA	NA	NA	NA
48	1997	1	1	1	NA	NA	NA	NA	NA	NA	NA	NA	NA	NA	NA	NA
48	1998	0	0	0	NA	NA	NA	NA	NA	NA	NA	NA	NA	NA	NA	NA
48	1999	1	1	1	NA	NA	NA	NA	NA	NA	NA	NA	NA	NA	NA	NA
48	2000	1	0	NA	NA	NA	NA	NA	NA	NA	NA	NA	NA	NA	NA	NA
48	2001	0	0	0	1	NA	NA	NA	NA	NA	NA	NA	NA	NA	NA	NA
48	2002	0	0	1	1	0	NA	NA	NA	NA	NA	NA	NA	NA	NA	NA
48	2003	0	0	1	0	NA	NA	NA	NA	NA	NA	NA	NA	NA	NA	NA
48	2004	1	1	0	NA	NA	NA	NA	NA	NA	NA	NA	NA	NA	NA	NA
48	2005	1	0	0	NA	NA	NA	NA	NA	NA	NA	NA	NA	NA	NA	NA
48	2006	0	0	NA	NA	NA	NA	NA	NA	NA	NA	NA	NA	NA	NA	NA
48	2007	0	0	0	1	NA	NA	NA	NA	NA	NA	NA	NA	NA	NA	NA
48	2008	1	0	0	0	NA	NA	NA	NA	NA	NA	NA	NA	NA	NA	NA
48	2009	0	1	0	NA	NA	NA	NA	NA	NA	NA	NA	NA	NA	NA	NA
48	2010	1	1	0	0	0	NA	NA	NA	NA	NA	NA	NA	NA	NA	NA
48	2011	0	0	1	1	NA	NA	NA	NA	NA	NA	NA	NA	NA	NA	NA
48	2012	1	1	0	NA	NA	NA	NA	NA	NA	NA	NA	NA	NA	NA	NA
48	2013	1	1	0	NA	NA	NA	NA	NA	NA	NA	NA	NA	NA	NA	NA
48	2014	0	1	NA	NA	NA	NA	NA	NA	NA	NA	NA	NA	NA	NA	NA
49	1990	NA	NA	NA	NA	NA	NA	NA	NA	NA	NA	NA	NA	NA	NA	NA
49	1991	NA	NA	NA	NA	NA	NA	NA	NA	NA	NA	NA	NA	NA	NA	NA
49	1992	1	NA	NA	NA	NA	NA	NA	NA	NA	NA	NA	NA	NA	NA	NA
49	1993	0	0	NA	NA	NA	NA	NA	NA	NA	NA	NA	NA	NA	NA	NA
49	1994	0	1	NA	NA	NA	NA	NA	NA	NA	NA	NA	NA	NA	NA	NA
49	1995	1	NA	NA	NA	NA	NA	NA	NA	NA	NA	NA	NA	NA	NA	NA
49	1996	1	0	0	NA	NA	NA	NA	NA	NA	NA	NA	NA	NA	NA	NA
49	1997	0	0	0	0	0	NA	NA	NA	NA	NA	NA	NA	NA	NA	NA
49	1998	0	0	0	0	NA	NA	NA	NA	NA	NA	NA	NA	NA	NA	NA
49	1999	0	0	0	0	NA	NA	NA	NA	NA	NA	NA	NA	NA	NA	NA
49	2000	0	0	0	0	0	NA	NA	NA	NA	NA	NA	NA	NA	NA	NA
49	2001	NA	NA	NA	NA	NA	NA	NA	NA	NA	NA	NA	NA	NA	NA	NA
49	2002	NA	NA	NA	NA	NA	NA	NA	NA	NA	NA	NA	NA	NA	NA	NA
49	2003	0	0	0	0	NA	NA	NA	NA	NA	NA	NA	NA	NA	NA	NA
49	2004	0	0	0	NA	NA	NA	NA	NA	NA	NA	NA	NA	NA	NA	NA
49	2005	NA	NA	NA	NA	NA	NA	NA	NA	NA	NA	NA	NA	NA	NA	NA
49	2006	NA	NA	NA	NA	NA	NA	NA	NA	NA	NA	NA	NA	NA	NA	NA
49	2007	NA	NA	NA	NA	NA	NA	NA	NA	NA	NA	NA	NA	NA	NA	NA
49	2008	NA	NA	NA	NA	NA	NA	NA	NA	NA	NA	NA	NA	NA	NA	NA
49	2009	NA	NA	NA	NA	NA	NA	NA	NA	NA	NA	NA	NA	NA	NA	NA
49	2010	NA	NA	NA	NA	NA	NA	NA	NA	NA	NA	NA	NA	NA	NA	NA
49	2011	NA	NA	NA	NA	NA	NA	NA	NA	NA	NA	NA	NA	NA	NA	NA
49	2012	NA	NA	NA	NA	NA	NA	NA	NA	NA	NA	NA	NA	NA	NA	NA
49	2013	NA	NA	NA	NA	NA	NA	NA	NA	NA	NA	NA	NA	NA	NA	NA
49	2014	NA	NA	NA	NA	NA	NA	NA	NA	NA	NA	NA	NA	NA	NA	NA
50	1990	NA	NA	NA	NA	NA	NA	NA	NA	NA	NA	NA	NA	NA	NA	NA
50	1991	NA	NA	NA	NA	NA	NA	NA	NA	NA	NA	NA	NA	NA	NA	NA
50	1992	1	0	NA	NA	NA	NA	NA	NA	NA	NA	NA	NA	NA	NA	NA
50	1993	1	1	NA	NA	NA	NA	NA	NA	NA	NA	NA	NA	NA	NA	NA
50	1994	1	0	0	NA	NA	NA	NA	NA	NA	NA	NA	NA	NA	NA	NA
50	1995	0	0	NA	NA	NA	NA	NA	NA	NA	NA	NA	NA	NA	NA	NA
50	1996	1	1	NA	NA	NA	NA	NA	NA	NA	NA	NA	NA	NA	NA	NA
50	1997	0	0	0	1	1	NA	NA	NA	NA	NA	NA	NA	NA	NA	NA
50	1998	1	1	1	NA	NA	NA	NA	NA	NA	NA	NA	NA	NA	NA	NA
50	1999	0	0	0	0	0	NA	NA	NA	NA	NA	NA	NA	NA	NA	NA
50	2000	1	1	0	NA	NA	NA	NA	NA	NA	NA	NA	NA	NA	NA	NA
50	2001	1	0	NA	NA	NA	NA	NA	NA	NA	NA	NA	NA	NA	NA	NA
50	2002	0	1	1	NA	NA	NA	NA	NA	NA	NA	NA	NA	NA	NA	NA
50	2003	0	0	NA	NA	NA	NA	NA	NA	NA	NA	NA	NA	NA	NA	NA
50	2004	0	0	NA	NA	NA	NA	NA	NA	NA	NA	NA	NA	NA	NA	NA
50	2005	0	NA	NA	NA	NA	NA	NA	NA	NA	NA	NA	NA	NA	NA	NA
50	2006	0	1	NA	NA	NA	NA	NA	NA	NA	NA	NA	NA	NA	NA	NA
50	2007	1	0	NA	NA	NA	NA	NA	NA	NA	NA	NA	NA	NA	NA	NA
50	2008	0	0	0	0	0	NA	NA	NA	NA	NA	NA	NA	NA	NA	NA
50	2009	0	0	0	NA	NA	NA	NA	NA	NA	NA	NA	NA	NA	NA	NA
50	2010	1	1	NA	NA	NA	NA	NA	NA	NA	NA	NA	NA	NA	NA	NA
50	2011	0	0	NA	NA	NA	NA	NA	NA	NA	NA	NA	NA	NA	NA	NA
50	2012	0	0	NA	NA	NA	NA	NA	NA	NA	NA	NA	NA	NA	NA	NA
50	2013	0	0	NA	NA	NA	NA	NA	NA	NA	NA	NA	NA	NA	NA	NA
50	2014	0	0	NA	NA	NA	NA	NA	NA	NA	NA	NA	NA	NA	NA	NA
51	1990	NA	NA	NA	NA	NA	NA	NA	NA	NA	NA	NA	NA	NA	NA	NA
51	1991	NA	NA	NA	NA	NA	NA	NA	NA	NA	NA	NA	NA	NA	NA	NA
51	1992	0	0	0	0	0	0	0	NA	NA	NA	NA	NA	NA	NA	NA
51	1993	0	0	0	0	0	NA	NA	NA	NA	NA	NA	NA	NA	NA	NA
51	1994	0	0	0	1	NA	NA	NA	NA	NA	NA	NA	NA	NA	NA	NA
51	1995	0	0	0	1	NA	NA	NA	NA	NA	NA	NA	NA	NA	NA	NA
51	1996	0	0	0	1	0	NA	NA	NA	NA	NA	NA	NA	NA	NA	NA
51	1997	0	0	0	0	0	NA	NA	NA	NA	NA	NA	NA	NA	NA	NA
51	1998	0	0	0	0	NA	NA	NA	NA	NA	NA	NA	NA	NA	NA	NA
51	1999	0	0	0	NA	NA	NA	NA	NA	NA	NA	NA	NA	NA	NA	NA
51	2000	0	0	0	0	0	0	NA	NA	NA	NA	NA	NA	NA	NA	NA
51	2001	0	0	0	1	0	0	NA	NA	NA	NA	NA	NA	NA	NA	NA
51	2002	1	1	NA	NA	NA	NA	NA	NA	NA	NA	NA	NA	NA	NA	NA
51	2003	0	0	0	NA	NA	NA	NA	NA	NA	NA	NA	NA	NA	NA	NA
51	2004	0	0	NA	NA	NA	NA	NA	NA	NA	NA	NA	NA	NA	NA	NA
51	2005	0	0	NA	NA	NA	NA	NA	NA	NA	NA	NA	NA	NA	NA	NA
51	2006	0	0	0	NA	NA	NA	NA	NA	NA	NA	NA	NA	NA	NA	NA
51	2007	1	0	0	NA	NA	NA	NA	NA	NA	NA	NA	NA	NA	NA	NA
51	2008	0	0	NA	NA	NA	NA	NA	NA	NA	NA	NA	NA	NA	NA	NA
51	2009	NA	NA	NA	NA	NA	NA	NA	NA	NA	NA	NA	NA	NA	NA	NA
51	2010	0	NA	NA	NA	NA	NA	NA	NA	NA	NA	NA	NA	NA	NA	NA
51	2011	0	NA	NA	NA	NA	NA	NA	NA	NA	NA	NA	NA	NA	NA	NA
51	2012	1	1	1	0	0	NA	NA	NA	NA	NA	NA	NA	NA	NA	NA
51	2013	0	0	1	NA	NA	NA	NA	NA	NA	NA	NA	NA	NA	NA	NA
51	2014	0	0	NA	NA	NA	NA	NA	NA	NA	NA	NA	NA	NA	NA	NA
52	1990	NA	NA	NA	NA	NA	NA	NA	NA	NA	NA	NA	NA	NA	NA	NA
52	1991	1	NA	NA	NA	NA	NA	NA	NA	NA	NA	NA	NA	NA	NA	NA
52	1992	1	0	0	NA	NA	NA	NA	NA	NA	NA	NA	NA	NA	NA	NA
52	1993	0	0	0	0	NA	NA	NA	NA	NA	NA	NA	NA	NA	NA	NA
52	1994	0	0	0	0	0	0	NA	NA	NA	NA	NA	NA	NA	NA	NA
52	1995	0	0	0	NA	NA	NA	NA	NA	NA	NA	NA	NA	NA	NA	NA
52	1996	0	0	0	NA	NA	NA	NA	NA	NA	NA	NA	NA	NA	NA	NA
52	1997	1	1	1	0	NA	NA	NA	NA	NA	NA	NA	NA	NA	NA	NA
52	1998	0	0	0	0	NA	NA	NA	NA	NA	NA	NA	NA	NA	NA	NA
52	1999	0	0	0	0	0	NA	NA	NA	NA	NA	NA	NA	NA	NA	NA
52	2000	0	0	0	NA	NA	NA	NA	NA	NA	NA	NA	NA	NA	NA	NA
52	2001	NA	NA	NA	NA	NA	NA	NA	NA	NA	NA	NA	NA	NA	NA	NA
52	2002	0	1	1	NA	NA	NA	NA	NA	NA	NA	NA	NA	NA	NA	NA
52	2003	0	0	NA	NA	NA	NA	NA	NA	NA	NA	NA	NA	NA	NA	NA
52	2004	0	NA	NA	NA	NA	NA	NA	NA	NA	NA	NA	NA	NA	NA	NA
52	2005	0	NA	NA	NA	NA	NA	NA	NA	NA	NA	NA	NA	NA	NA	NA
52	2006	0	NA	NA	NA	NA	NA	NA	NA	NA	NA	NA	NA	NA	NA	NA
52	2007	0	0	NA	NA	NA	NA	NA	NA	NA	NA	NA	NA	NA	NA	NA
52	2008	NA	NA	NA	NA	NA	NA	NA	NA	NA	NA	NA	NA	NA	NA	NA
52	2009	1	0	0	1	NA	NA	NA	NA	NA	NA	NA	NA	NA	NA	NA
52	2010	0	0	NA	NA	NA	NA	NA	NA	NA	NA	NA	NA	NA	NA	NA
52	2011	0	0	NA	NA	NA	NA	NA	NA	NA	NA	NA	NA	NA	NA	NA
52	2012	0	1	NA	NA	NA	NA	NA	NA	NA	NA	NA	NA	NA	NA	NA
52	2013	0	NA	NA	NA	NA	NA	NA	NA	NA	NA	NA	NA	NA	NA	NA
52	2014	0	0	NA	NA	NA	NA	NA	NA	NA	NA	NA	NA	NA	NA	NA
53	1990	NA	NA	NA	NA	NA	NA	NA	NA	NA	NA	NA	NA	NA	NA	NA
53	1991	NA	NA	NA	NA	NA	NA	NA	NA	NA	NA	NA	NA	NA	NA	NA
53	1992	0	1	0	0	NA	NA	NA	NA	NA	NA	NA	NA	NA	NA	NA
53	1993	0	0	0	0	0	1	1	NA	NA	NA	NA	NA	NA	NA	NA
53	1994	0	0	0	0	1	0	0	0	0	NA	NA	NA	NA	NA	NA
53	1995	0	0	0	0	0	0	0	0	0	NA	NA	NA	NA	NA	NA
53	1996	NA	NA	NA	NA	NA	NA	NA	NA	NA	NA	NA	NA	NA	NA	NA
53	1997	NA	NA	NA	NA	NA	NA	NA	NA	NA	NA	NA	NA	NA	NA	NA
53	1998	NA	NA	NA	NA	NA	NA	NA	NA	NA	NA	NA	NA	NA	NA	NA
53	1999	NA	NA	NA	NA	NA	NA	NA	NA	NA	NA	NA	NA	NA	NA	NA
53	2000	1	NA	NA	NA	NA	NA	NA	NA	NA	NA	NA	NA	NA	NA	NA
53	2001	NA	NA	NA	NA	NA	NA	NA	NA	NA	NA	NA	NA	NA	NA	NA
53	2002	NA	NA	NA	NA	NA	NA	NA	NA	NA	NA	NA	NA	NA	NA	NA
53	2003	0	NA	NA	NA	NA	NA	NA	NA	NA	NA	NA	NA	NA	NA	NA
53	2004	NA	NA	NA	NA	NA	NA	NA	NA	NA	NA	NA	NA	NA	NA	NA
53	2005	NA	NA	NA	NA	NA	NA	NA	NA	NA	NA	NA	NA	NA	NA	NA
53	2006	NA	NA	NA	NA	NA	NA	NA	NA	NA	NA	NA	NA	NA	NA	NA
53	2007	NA	NA	NA	NA	NA	NA	NA	NA	NA	NA	NA	NA	NA	NA	NA
53	2008	NA	NA	NA	NA	NA	NA	NA	NA	NA	NA	NA	NA	NA	NA	NA
53	2009	NA	NA	NA	NA	NA	NA	NA	NA	NA	NA	NA	NA	NA	NA	NA
53	2010	NA	NA	NA	NA	NA	NA	NA	NA	NA	NA	NA	NA	NA	NA	NA
53	2011	NA	NA	NA	NA	NA	NA	NA	NA	NA	NA	NA	NA	NA	NA	NA
53	2012	NA	NA	NA	NA	NA	NA	NA	NA	NA	NA	NA	NA	NA	NA	NA
53	2013	NA	NA	NA	NA	NA	NA	NA	NA	NA	NA	NA	NA	NA	NA	NA
53	2014	NA	NA	NA	NA	NA	NA	NA	NA	NA	NA	NA	NA	NA	NA	NA
54	1990	NA	NA	NA	NA	NA	NA	NA	NA	NA	NA	NA	NA	NA	NA	NA
54	1991	NA	NA	NA	NA	NA	NA	NA	NA	NA	NA	NA	NA	NA	NA	NA
54	1992	0	0	1	0	NA	NA	NA	NA	NA	NA	NA	NA	NA	NA	NA
54	1993	0	1	NA	NA	NA	NA	NA	NA	NA	NA	NA	NA	NA	NA	NA
54	1994	NA	NA	NA	NA	NA	NA	NA	NA	NA	NA	NA	NA	NA	NA	NA
54	1995	NA	NA	NA	NA	NA	NA	NA	NA	NA	NA	NA	NA	NA	NA	NA
54	1996	NA	NA	NA	NA	NA	NA	NA	NA	NA	NA	NA	NA	NA	NA	NA
54	1997	NA	NA	NA	NA	NA	NA	NA	NA	NA	NA	NA	NA	NA	NA	NA
54	1998	NA	NA	NA	NA	NA	NA	NA	NA	NA	NA	NA	NA	NA	NA	NA
54	1999	NA	NA	NA	NA	NA	NA	NA	NA	NA	NA	NA	NA	NA	NA	NA
54	2000	1	0	1	0	NA	NA	NA	NA	NA	NA	NA	NA	NA	NA	NA
54	2001	1	1	1	NA	NA	NA	NA	NA	NA	NA	NA	NA	NA	NA	NA
54	2002	0	0	0	0	NA	NA	NA	NA	NA	NA	NA	NA	NA	NA	NA
54	2003	0	0	0	0	NA	NA	NA	NA	NA	NA	NA	NA	NA	NA	NA
54	2004	1	1	NA	NA	NA	NA	NA	NA	NA	NA	NA	NA	NA	NA	NA
54	2005	1	1	NA	NA	NA	NA	NA	NA	NA	NA	NA	NA	NA	NA	NA
54	2006	0	0	0	NA	NA	NA	NA	NA	NA	NA	NA	NA	NA	NA	NA
54	2007	NA	NA	NA	NA	NA	NA	NA	NA	NA	NA	NA	NA	NA	NA	NA
54	2008	NA	NA	NA	NA	NA	NA	NA	NA	NA	NA	NA	NA	NA	NA	NA
54	2009	NA	NA	NA	NA	NA	NA	NA	NA	NA	NA	NA	NA	NA	NA	NA
54	2010	NA	NA	NA	NA	NA	NA	NA	NA	NA	NA	NA	NA	NA	NA	NA
54	2011	NA	NA	NA	NA	NA	NA	NA	NA	NA	NA	NA	NA	NA	NA	NA
54	2012	NA	NA	NA	NA	NA	NA	NA	NA	NA	NA	NA	NA	NA	NA	NA
54	2013	NA	NA	NA	NA	NA	NA	NA	NA	NA	NA	NA	NA	NA	NA	NA
54	2014	NA	NA	NA	NA	NA	NA	NA	NA	NA	NA	NA	NA	NA	NA	NA
55	1990	NA	NA	NA	NA	NA	NA	NA	NA	NA	NA	NA	NA	NA	NA	NA
55	1991	NA	NA	NA	NA	NA	NA	NA	NA	NA	NA	NA	NA	NA	NA	NA
55	1992	0	0	0	NA	NA	NA	NA	NA	NA	NA	NA	NA	NA	NA	NA
55	1993	0	0	0	0	0	NA	NA	NA	NA	NA	NA	NA	NA	NA	NA
55	1994	0	0	0	NA	NA	NA	NA	NA	NA	NA	NA	NA	NA	NA	NA
55	1995	NA	NA	NA	NA	NA	NA	NA	NA	NA	NA	NA	NA	NA	NA	NA
55	1996	NA	NA	NA	NA	NA	NA	NA	NA	NA	NA	NA	NA	NA	NA	NA
55	1997	1	NA	NA	NA	NA	NA	NA	NA	NA	NA	NA	NA	NA	NA	NA
55	1998	1	1	NA	NA	NA	NA	NA	NA	NA	NA	NA	NA	NA	NA	NA
55	1999	0	0	0	NA	NA	NA	NA	NA	NA	NA	NA	NA	NA	NA	NA
55	2000	0	0	0	0	0	NA	NA	NA	NA	NA	NA	NA	NA	NA	NA
55	2001	0	0	0	NA	NA	NA	NA	NA	NA	NA	NA	NA	NA	NA	NA
55	2002	NA	NA	NA	NA	NA	NA	NA	NA	NA	NA	NA	NA	NA	NA	NA
55	2003	NA	NA	NA	NA	NA	NA	NA	NA	NA	NA	NA	NA	NA	NA	NA
55	2004	NA	NA	NA	NA	NA	NA	NA	NA	NA	NA	NA	NA	NA	NA	NA
55	2005	NA	NA	NA	NA	NA	NA	NA	NA	NA	NA	NA	NA	NA	NA	NA
55	2006	NA	NA	NA	NA	NA	NA	NA	NA	NA	NA	NA	NA	NA	NA	NA
55	2007	NA	NA	NA	NA	NA	NA	NA	NA	NA	NA	NA	NA	NA	NA	NA
55	2008	NA	NA	NA	NA	NA	NA	NA	NA	NA	NA	NA	NA	NA	NA	NA
55	2009	NA	NA	NA	NA	NA	NA	NA	NA	NA	NA	NA	NA	NA	NA	NA
55	2010	NA	NA	NA	NA	NA	NA	NA	NA	NA	NA	NA	NA	NA	NA	NA
55	2011	NA	NA	NA	NA	NA	NA	NA	NA	NA	NA	NA	NA	NA	NA	NA
55	2012	NA	NA	NA	NA	NA	NA	NA	NA	NA	NA	NA	NA	NA	NA	NA
55	2013	NA	NA	NA	NA	NA	NA	NA	NA	NA	NA	NA	NA	NA	NA	NA
55	2014	NA	NA	NA	NA	NA	NA	NA	NA	NA	NA	NA	NA	NA	NA	NA
56	1990	NA	NA	NA	NA	NA	NA	NA	NA	NA	NA	NA	NA	NA	NA	NA
56	1991	1	1	0	NA	NA	NA	NA	NA	NA	NA	NA	NA	NA	NA	NA
56	1992	0	0	0	0	0	0	0	NA	NA	NA	NA	NA	NA	NA	NA
56	1993	0	0	0	0	0	0	0	0	NA	NA	NA	NA	NA	NA	NA
56	1994	0	0	0	0	0	0	0	NA	NA	NA	NA	NA	NA	NA	NA
56	1995	0	0	0	0	0	0	NA	NA	NA	NA	NA	NA	NA	NA	NA
56	1996	0	0	0	0	NA	NA	NA	NA	NA	NA	NA	NA	NA	NA	NA
56	1997	0	0	0	0	0	NA	NA	NA	NA	NA	NA	NA	NA	NA	NA
56	1998	0	0	0	0	0	NA	NA	NA	NA	NA	NA	NA	NA	NA	NA
56	1999	0	0	0	NA	NA	NA	NA	NA	NA	NA	NA	NA	NA	NA	NA
56	2000	0	0	0	0	0	NA	NA	NA	NA	NA	NA	NA	NA	NA	NA
56	2001	NA	NA	NA	NA	NA	NA	NA	NA	NA	NA	NA	NA	NA	NA	NA
56	2002	NA	NA	NA	NA	NA	NA	NA	NA	NA	NA	NA	NA	NA	NA	NA
56	2003	NA	NA	NA	NA	NA	NA	NA	NA	NA	NA	NA	NA	NA	NA	NA
56	2004	NA	NA	NA	NA	NA	NA	NA	NA	NA	NA	NA	NA	NA	NA	NA
56	2005	NA	NA	NA	NA	NA	NA	NA	NA	NA	NA	NA	NA	NA	NA	NA
56	2006	NA	NA	NA	NA	NA	NA	NA	NA	NA	NA	NA	NA	NA	NA	NA
56	2007	NA	NA	NA	NA	NA	NA	NA	NA	NA	NA	NA	NA	NA	NA	NA
56	2008	NA	NA	NA	NA	NA	NA	NA	NA	NA	NA	NA	NA	NA	NA	NA
56	2009	NA	NA	NA	NA	NA	NA	NA	NA	NA	NA	NA	NA	NA	NA	NA
56	2010	NA	NA	NA	NA	NA	NA	NA	NA	NA	NA	NA	NA	NA	NA	NA
56	2011	NA	NA	NA	NA	NA	NA	NA	NA	NA	NA	NA	NA	NA	NA	NA
56	2012	NA	NA	NA	NA	NA	NA	NA	NA	NA	NA	NA	NA	NA	NA	NA
56	2013	NA	NA	NA	NA	NA	NA	NA	NA	NA	NA	NA	NA	NA	NA	NA
56	2014	NA	NA	NA	NA	NA	NA	NA	NA	NA	NA	NA	NA	NA	NA	NA
57	1990	NA	NA	NA	NA	NA	NA	NA	NA	NA	NA	NA	NA	NA	NA	NA
57	1991	NA	NA	NA	NA	NA	NA	NA	NA	NA	NA	NA	NA	NA	NA	NA
57	1992	1	1	0	NA	NA	NA	NA	NA	NA	NA	NA	NA	NA	NA	NA
57	1993	0	1	1	NA	NA	NA	NA	NA	NA	NA	NA	NA	NA	NA	NA
57	1994	0	0	0	0	0	NA	NA	NA	NA	NA	NA	NA	NA	NA	NA
57	1995	0	0	1	1	NA	NA	NA	NA	NA	NA	NA	NA	NA	NA	NA
57	1996	1	1	1	NA	NA	NA	NA	NA	NA	NA	NA	NA	NA	NA	NA
57	1997	0	1	0	NA	NA	NA	NA	NA	NA	NA	NA	NA	NA	NA	NA
57	1998	0	0	0	0	0	NA	NA	NA	NA	NA	NA	NA	NA	NA	NA
57	1999	0	0	0	0	0	NA	NA	NA	NA	NA	NA	NA	NA	NA	NA
57	2000	1	1	NA	NA	NA	NA	NA	NA	NA	NA	NA	NA	NA	NA	NA
57	2001	0	1	1	NA	NA	NA	NA	NA	NA	NA	NA	NA	NA	NA	NA
57	2002	1	1	1	NA	NA	NA	NA	NA	NA	NA	NA	NA	NA	NA	NA
57	2003	0	1	NA	NA	NA	NA	NA	NA	NA	NA	NA	NA	NA	NA	NA
57	2004	0	1	NA	NA	NA	NA	NA	NA	NA	NA	NA	NA	NA	NA	NA
57	2005	1	NA	NA	NA	NA	NA	NA	NA	NA	NA	NA	NA	NA	NA	NA
57	2006	1	0	NA	NA	NA	NA	NA	NA	NA	NA	NA	NA	NA	NA	NA
57	2007	0	1	0	0	0	NA	NA	NA	NA	NA	NA	NA	NA	NA	NA
57	2008	0	1	1	0	NA	NA	NA	NA	NA	NA	NA	NA	NA	NA	NA
57	2009	0	0	0	0	1	NA	NA	NA	NA	NA	NA	NA	NA	NA	NA
57	2010	0	0	0	NA	NA	NA	NA	NA	NA	NA	NA	NA	NA	NA	NA
57	2011	0	NA	NA	NA	NA	NA	NA	NA	NA	NA	NA	NA	NA	NA	NA
57	2012	0	0	0	0	NA	NA	NA	NA	NA	NA	NA	NA	NA	NA	NA
57	2013	0	0	NA	NA	NA	NA	NA	NA	NA	NA	NA	NA	NA	NA	NA
57	2014	1	0	NA	NA	NA	NA	NA	NA	NA	NA	NA	NA	NA	NA	NA
58	1990	NA	NA	NA	NA	NA	NA	NA	NA	NA	NA	NA	NA	NA	NA	NA
58	1991	0	NA	NA	NA	NA	NA	NA	NA	NA	NA	NA	NA	NA	NA	NA
58	1992	1	0	0	1	1	0	0	NA	NA	NA	NA	NA	NA	NA	NA
58	1993	1	0	1	1	1	1	NA	NA	NA	NA	NA	NA	NA	NA	NA
58	1994	1	1	0	NA	NA	NA	NA	NA	NA	NA	NA	NA	NA	NA	NA
58	1995	1	1	1	NA	NA	NA	NA	NA	NA	NA	NA	NA	NA	NA	NA
58	1996	1	1	NA	NA	NA	NA	NA	NA	NA	NA	NA	NA	NA	NA	NA
58	1997	1	1	NA	NA	NA	NA	NA	NA	NA	NA	NA	NA	NA	NA	NA
58	1998	1	1	NA	NA	NA	NA	NA	NA	NA	NA	NA	NA	NA	NA	NA
58	1999	0	0	0	0	0	1	0	0	NA	NA	NA	NA	NA	NA	NA
58	2000	0	0	0	0	0	0	0	NA	NA	NA	NA	NA	NA	NA	NA
58	2001	1	1	1	NA	NA	NA	NA	NA	NA	NA	NA	NA	NA	NA	NA
58	2002	0	1	1	1	NA	NA	NA	NA	NA	NA	NA	NA	NA	NA	NA
58	2003	0	0	0	NA	NA	NA	NA	NA	NA	NA	NA	NA	NA	NA	NA
58	2004	1	0	0	NA	NA	NA	NA	NA	NA	NA	NA	NA	NA	NA	NA
58	2005	0	0	NA	NA	NA	NA	NA	NA	NA	NA	NA	NA	NA	NA	NA
58	2006	1	1	1	NA	NA	NA	NA	NA	NA	NA	NA	NA	NA	NA	NA
58	2007	0	0	0	0	NA	NA	NA	NA	NA	NA	NA	NA	NA	NA	NA
58	2008	1	1	NA	NA	NA	NA	NA	NA	NA	NA	NA	NA	NA	NA	NA
58	2009	0	NA	NA	NA	NA	NA	NA	NA	NA	NA	NA	NA	NA	NA	NA
58	2010	1	1	1	NA	NA	NA	NA	NA	NA	NA	NA	NA	NA	NA	NA
58	2011	0	1	1	0	NA	NA	NA	NA	NA	NA	NA	NA	NA	NA	NA
58	2012	0	0	NA	NA	NA	NA	NA	NA	NA	NA	NA	NA	NA	NA	NA
58	2013	0	NA	NA	NA	NA	NA	NA	NA	NA	NA	NA	NA	NA	NA	NA
58	2014	1	NA	NA	NA	NA	NA	NA	NA	NA	NA	NA	NA	NA	NA	NA
59	1990	NA	NA	NA	NA	NA	NA	NA	NA	NA	NA	NA	NA	NA	NA	NA
59	1991	NA	NA	NA	NA	NA	NA	NA	NA	NA	NA	NA	NA	NA	NA	NA
59	1992	1	1	1	0	1	NA	NA	NA	NA	NA	NA	NA	NA	NA	NA
59	1993	0	0	0	0	0	0	0	0	0	0	NA	NA	NA	NA	NA
59	1994	1	0	1	NA	NA	NA	NA	NA	NA	NA	NA	NA	NA	NA	NA
59	1995	1	1	0	0	0	NA	NA	NA	NA	NA	NA	NA	NA	NA	NA
59	1996	0	0	0	0	0	0	NA	NA	NA	NA	NA	NA	NA	NA	NA
59	1997	0	0	0	0	0	0	NA	NA	NA	NA	NA	NA	NA	NA	NA
59	1998	0	0	NA	NA	NA	NA	NA	NA	NA	NA	NA	NA	NA	NA	NA
59	1999	1	1	0	0	NA	NA	NA	NA	NA	NA	NA	NA	NA	NA	NA
59	2000	1	1	0	1	NA	NA	NA	NA	NA	NA	NA	NA	NA	NA	NA
59	2001	1	1	1	NA	NA	NA	NA	NA	NA	NA	NA	NA	NA	NA	NA
59	2002	0	0	0	0	0	NA	NA	NA	NA	NA	NA	NA	NA	NA	NA
59	2003	1	1	0	NA	NA	NA	NA	NA	NA	NA	NA	NA	NA	NA	NA
59	2004	1	0	0	NA	NA	NA	NA	NA	NA	NA	NA	NA	NA	NA	NA
59	2005	1	1	0	0	NA	NA	NA	NA	NA	NA	NA	NA	NA	NA	NA
59	2006	1	0	0	NA	NA	NA	NA	NA	NA	NA	NA	NA	NA	NA	NA
59	2007	0	0	NA	NA	NA	NA	NA	NA	NA	NA	NA	NA	NA	NA	NA
59	2008	1	1	1	0	NA	NA	NA	NA	NA	NA	NA	NA	NA	NA	NA
59	2009	1	0	0	0	0	NA	NA	NA	NA	NA	NA	NA	NA	NA	NA
59	2010	1	0	NA	NA	NA	NA	NA	NA	NA	NA	NA	NA	NA	NA	NA
59	2011	NA	NA	NA	NA	NA	NA	NA	NA	NA	NA	NA	NA	NA	NA	NA
59	2012	NA	NA	NA	NA	NA	NA	NA	NA	NA	NA	NA	NA	NA	NA	NA
59	2013	NA	NA	NA	NA	NA	NA	NA	NA	NA	NA	NA	NA	NA	NA	NA
59	2014	NA	NA	NA	NA	NA	NA	NA	NA	NA	NA	NA	NA	NA	NA	NA
60	1990	NA	NA	NA	NA	NA	NA	NA	NA	NA	NA	NA	NA	NA	NA	NA
60	1991	NA	NA	NA	NA	NA	NA	NA	NA	NA	NA	NA	NA	NA	NA	NA
60	1992	NA	NA	NA	NA	NA	NA	NA	NA	NA	NA	NA	NA	NA	NA	NA
60	1993	NA	NA	NA	NA	NA	NA	NA	NA	NA	NA	NA	NA	NA	NA	NA
60	1994	NA	NA	NA	NA	NA	NA	NA	NA	NA	NA	NA	NA	NA	NA	NA
60	1995	NA	NA	NA	NA	NA	NA	NA	NA	NA	NA	NA	NA	NA	NA	NA
60	1996	NA	NA	NA	NA	NA	NA	NA	NA	NA	NA	NA	NA	NA	NA	NA
60	1997	NA	NA	NA	NA	NA	NA	NA	NA	NA	NA	NA	NA	NA	NA	NA
60	1998	NA	NA	NA	NA	NA	NA	NA	NA	NA	NA	NA	NA	NA	NA	NA
60	1999	NA	NA	NA	NA	NA	NA	NA	NA	NA	NA	NA	NA	NA	NA	NA
60	2000	0	0	0	0	0	NA	NA	NA	NA	NA	NA	NA	NA	NA	NA
60	2001	0	0	0	0	0	1	NA	NA	NA	NA	NA	NA	NA	NA	NA
60	2002	0	0	0	NA	NA	NA	NA	NA	NA	NA	NA	NA	NA	NA	NA
60	2003	0	0	NA	NA	NA	NA	NA	NA	NA	NA	NA	NA	NA	NA	NA
60	2004	NA	NA	NA	NA	NA	NA	NA	NA	NA	NA	NA	NA	NA	NA	NA
60	2005	0	NA	NA	NA	NA	NA	NA	NA	NA	NA	NA	NA	NA	NA	NA
60	2006	NA	NA	NA	NA	NA	NA	NA	NA	NA	NA	NA	NA	NA	NA	NA
60	2007	0	NA	NA	NA	NA	NA	NA	NA	NA	NA	NA	NA	NA	NA	NA
60	2008	NA	NA	NA	NA	NA	NA	NA	NA	NA	NA	NA	NA	NA	NA	NA
60	2009	0	1	NA	NA	NA	NA	NA	NA	NA	NA	NA	NA	NA	NA	NA
60	2010	1	1	NA	NA	NA	NA	NA	NA	NA	NA	NA	NA	NA	NA	NA
60	2011	NA	NA	NA	NA	NA	NA	NA	NA	NA	NA	NA	NA	NA	NA	NA
60	2012	0	NA	NA	NA	NA	NA	NA	NA	NA	NA	NA	NA	NA	NA	NA
60	2013	0	NA	NA	NA	NA	NA	NA	NA	NA	NA	NA	NA	NA	NA	NA
60	2014	0	0	NA	NA	NA	NA	NA	NA	NA	NA	NA	NA	NA	NA	NA
61	1990	NA	NA	NA	NA	NA	NA	NA	NA	NA	NA	NA	NA	NA	NA	NA
61	1991	NA	NA	NA	NA	NA	NA	NA	NA	NA	NA	NA	NA	NA	NA	NA
61	1992	1	1	NA	NA	NA	NA	NA	NA	NA	NA	NA	NA	NA	NA	NA
61	1993	0	1	0	0	0	0	NA	NA	NA	NA	NA	NA	NA	NA	NA
61	1994	1	0	0	0	0	NA	NA	NA	NA	NA	NA	NA	NA	NA	NA
61	1995	0	1	0	0	0	1	NA	NA	NA	NA	NA	NA	NA	NA	NA
61	1996	1	1	NA	NA	NA	NA	NA	NA	NA	NA	NA	NA	NA	NA	NA
61	1997	1	1	0	1	0	0	0	0	NA	NA	NA	NA	NA	NA	NA
61	1998	0	0	0	1	1	1	NA	NA	NA	NA	NA	NA	NA	NA	NA
61	1999	1	1	NA	NA	NA	NA	NA	NA	NA	NA	NA	NA	NA	NA	NA
61	2000	0	0	0	NA	NA	NA	NA	NA	NA	NA	NA	NA	NA	NA	NA
61	2001	0	0	0	0	0	0	NA	NA	NA	NA	NA	NA	NA	NA	NA
61	2002	0	1	0	NA	NA	NA	NA	NA	NA	NA	NA	NA	NA	NA	NA
61	2003	0	0	0	NA	NA	NA	NA	NA	NA	NA	NA	NA	NA	NA	NA
61	2004	1	1	NA	NA	NA	NA	NA	NA	NA	NA	NA	NA	NA	NA	NA
61	2005	0	1	0	0	NA	NA	NA	NA	NA	NA	NA	NA	NA	NA	NA
61	2006	0	0	0	NA	NA	NA	NA	NA	NA	NA	NA	NA	NA	NA	NA
61	2007	NA	NA	NA	NA	NA	NA	NA	NA	NA	NA	NA	NA	NA	NA	NA
61	2008	0	NA	NA	NA	NA	NA	NA	NA	NA	NA	NA	NA	NA	NA	NA
61	2009	1	1	NA	NA	NA	NA	NA	NA	NA	NA	NA	NA	NA	NA	NA
61	2010	1	1	1	1	0	0	NA	NA	NA	NA	NA	NA	NA	NA	NA
61	2011	0	0	1	NA	NA	NA	NA	NA	NA	NA	NA	NA	NA	NA	NA
61	2012	0	NA	NA	NA	NA	NA	NA	NA	NA	NA	NA	NA	NA	NA	NA
61	2013	0	0	0	NA	NA	NA	NA	NA	NA	NA	NA	NA	NA	NA	NA
61	2014	0	1	1	1	NA	NA	NA	NA	NA	NA	NA	NA	NA	NA	NA
62	1990	NA	NA	NA	NA	NA	NA	NA	NA	NA	NA	NA	NA	NA	NA	NA
62	1991	1	1	0	0	NA	NA	NA	NA	NA	NA	NA	NA	NA	NA	NA
62	1992	0	0	0	0	1	0	0	NA	NA	NA	NA	NA	NA	NA	NA
62	1993	0	0	0	0	0	NA	NA	NA	NA	NA	NA	NA	NA	NA	NA
62	1994	1	1	1	NA	NA	NA	NA	NA	NA	NA	NA	NA	NA	NA	NA
62	1995	0	1	1	NA	NA	NA	NA	NA	NA	NA	NA	NA	NA	NA	NA
62	1996	1	1	NA	NA	NA	NA	NA	NA	NA	NA	NA	NA	NA	NA	NA
62	1997	0	1	1	NA	NA	NA	NA	NA	NA	NA	NA	NA	NA	NA	NA
62	1998	1	0	NA	NA	NA	NA	NA	NA	NA	NA	NA	NA	NA	NA	NA
62	1999	1	1	0	0	NA	NA	NA	NA	NA	NA	NA	NA	NA	NA	NA
62	2000	0	1	0	0	0	0	NA	NA	NA	NA	NA	NA	NA	NA	NA
62	2001	1	1	NA	NA	NA	NA	NA	NA	NA	NA	NA	NA	NA	NA	NA
62	2002	0	0	0	0	0	NA	NA	NA	NA	NA	NA	NA	NA	NA	NA
62	2003	0	0	1	0	0	0	NA	NA	NA	NA	NA	NA	NA	NA	NA
62	2004	0	0	0	0	0	NA	NA	NA	NA	NA	NA	NA	NA	NA	NA
62	2005	0	0	0	0	0	NA	NA	NA	NA	NA	NA	NA	NA	NA	NA
62	2006	1	0	NA	NA	NA	NA	NA	NA	NA	NA	NA	NA	NA	NA	NA
62	2007	1	0	NA	NA	NA	NA	NA	NA	NA	NA	NA	NA	NA	NA	NA
62	2008	1	NA	NA	NA	NA	NA	NA	NA	NA	NA	NA	NA	NA	NA	NA
62	2009	0	0	NA	NA	NA	NA	NA	NA	NA	NA	NA	NA	NA	NA	NA
62	2010	0	0	NA	NA	NA	NA	NA	NA	NA	NA	NA	NA	NA	NA	NA
62	2011	0	NA	NA	NA	NA	NA	NA	NA	NA	NA	NA	NA	NA	NA	NA
62	2012	NA	NA	NA	NA	NA	NA	NA	NA	NA	NA	NA	NA	NA	NA	NA
62	2013	0	0	0	NA	NA	NA	NA	NA	NA	NA	NA	NA	NA	NA	NA
62	2014	0	0	1	0	NA	NA	NA	NA	NA	NA	NA	NA	NA	NA	NA
63	1990	NA	NA	NA	NA	NA	NA	NA	NA	NA	NA	NA	NA	NA	NA	NA
63	1991	NA	NA	NA	NA	NA	NA	NA	NA	NA	NA	NA	NA	NA	NA	NA
63	1992	0	0	0	NA	NA	NA	NA	NA	NA	NA	NA	NA	NA	NA	NA
63	1993	0	0	0	0	NA	NA	NA	NA	NA	NA	NA	NA	NA	NA	NA
63	1994	NA	NA	NA	NA	NA	NA	NA	NA	NA	NA	NA	NA	NA	NA	NA
63	1995	0	NA	NA	NA	NA	NA	NA	NA	NA	NA	NA	NA	NA	NA	NA
63	1996	NA	NA	NA	NA	NA	NA	NA	NA	NA	NA	NA	NA	NA	NA	NA
63	1997	NA	NA	NA	NA	NA	NA	NA	NA	NA	NA	NA	NA	NA	NA	NA
63	1998	1	0	1	1	0	NA	NA	NA	NA	NA	NA	NA	NA	NA	NA
63	1999	1	0	1	NA	NA	NA	NA	NA	NA	NA	NA	NA	NA	NA	NA
63	2000	1	1	NA	NA	NA	NA	NA	NA	NA	NA	NA	NA	NA	NA	NA
63	2001	1	1	1	0	NA	NA	NA	NA	NA	NA	NA	NA	NA	NA	NA
63	2002	1	1	1	1	NA	NA	NA	NA	NA	NA	NA	NA	NA	NA	NA
63	2003	0	1	NA	NA	NA	NA	NA	NA	NA	NA	NA	NA	NA	NA	NA
63	2004	0	1	NA	NA	NA	NA	NA	NA	NA	NA	NA	NA	NA	NA	NA
63	2005	0	1	1	NA	NA	NA	NA	NA	NA	NA	NA	NA	NA	NA	NA
63	2006	0	1	0	NA	NA	NA	NA	NA	NA	NA	NA	NA	NA	NA	NA
63	2007	1	0	NA	NA	NA	NA	NA	NA	NA	NA	NA	NA	NA	NA	NA
63	2008	0	1	1	0	NA	NA	NA	NA	NA	NA	NA	NA	NA	NA	NA
63	2009	0	NA	NA	NA	NA	NA	NA	NA	NA	NA	NA	NA	NA	NA	NA
63	2010	0	0	NA	NA	NA	NA	NA	NA	NA	NA	NA	NA	NA	NA	NA
63	2011	0	NA	NA	NA	NA	NA	NA	NA	NA	NA	NA	NA	NA	NA	NA
63	2012	1	0	NA	NA	NA	NA	NA	NA	NA	NA	NA	NA	NA	NA	NA
63	2013	1	1	0	NA	NA	NA	NA	NA	NA	NA	NA	NA	NA	NA	NA
63	2014	0	0	NA	NA	NA	NA	NA	NA	NA	NA	NA	NA	NA	NA	NA
64	1990	NA	NA	NA	NA	NA	NA	NA	NA	NA	NA	NA	NA	NA	NA	NA
64	1991	NA	NA	NA	NA	NA	NA	NA	NA	NA	NA	NA	NA	NA	NA	NA
64	1992	0	0	1	1	NA	NA	NA	NA	NA	NA	NA	NA	NA	NA	NA
64	1993	0	1	NA	NA	NA	NA	NA	NA	NA	NA	NA	NA	NA	NA	NA
64	1994	1	1	1	1	NA	NA	NA	NA	NA	NA	NA	NA	NA	NA	NA
64	1995	1	0	1	0	0	0	0	1	NA	NA	NA	NA	NA	NA	NA
64	1996	0	1	0	NA	NA	NA	NA	NA	NA	NA	NA	NA	NA	NA	NA
64	1997	1	1	1	NA	NA	NA	NA	NA	NA	NA	NA	NA	NA	NA	NA
64	1998	1	1	1	1	NA	NA	NA	NA	NA	NA	NA	NA	NA	NA	NA
64	1999	1	1	NA	NA	NA	NA	NA	NA	NA	NA	NA	NA	NA	NA	NA
64	2000	1	0	NA	NA	NA	NA	NA	NA	NA	NA	NA	NA	NA	NA	NA
64	2001	0	0	1	NA	NA	NA	NA	NA	NA	NA	NA	NA	NA	NA	NA
64	2002	1	0	1	NA	NA	NA	NA	NA	NA	NA	NA	NA	NA	NA	NA
64	2003	1	0	1	1	NA	NA	NA	NA	NA	NA	NA	NA	NA	NA	NA
64	2004	0	1	0	NA	NA	NA	NA	NA	NA	NA	NA	NA	NA	NA	NA
64	2005	0	0	NA	NA	NA	NA	NA	NA	NA	NA	NA	NA	NA	NA	NA
64	2006	0	0	NA	NA	NA	NA	NA	NA	NA	NA	NA	NA	NA	NA	NA
64	2007	0	1	NA	NA	NA	NA	NA	NA	NA	NA	NA	NA	NA	NA	NA
64	2008	NA	NA	NA	NA	NA	NA	NA	NA	NA	NA	NA	NA	NA	NA	NA
64	2009	1	1	NA	NA	NA	NA	NA	NA	NA	NA	NA	NA	NA	NA	NA
64	2010	1	NA	NA	NA	NA	NA	NA	NA	NA	NA	NA	NA	NA	NA	NA
64	2011	NA	NA	NA	NA	NA	NA	NA	NA	NA	NA	NA	NA	NA	NA	NA
64	2012	NA	NA	NA	NA	NA	NA	NA	NA	NA	NA	NA	NA	NA	NA	NA
64	2013	0	NA	NA	NA	NA	NA	NA	NA	NA	NA	NA	NA	NA	NA	NA
64	2014	NA	NA	NA	NA	NA	NA	NA	NA	NA	NA	NA	NA	NA	NA	NA
65	1990	NA	NA	NA	NA	NA	NA	NA	NA	NA	NA	NA	NA	NA	NA	NA
65	1991	1	NA	NA	NA	NA	NA	NA	NA	NA	NA	NA	NA	NA	NA	NA
65	1992	1	0	0	1	0	0	0	NA	NA	NA	NA	NA	NA	NA	NA
65	1993	0	0	0	0	0	0	0	NA	NA	NA	NA	NA	NA	NA	NA
65	1994	0	0	0	NA	NA	NA	NA	NA	NA	NA	NA	NA	NA	NA	NA
65	1995	NA	NA	NA	NA	NA	NA	NA	NA	NA	NA	NA	NA	NA	NA	NA
65	1996	NA	NA	NA	NA	NA	NA	NA	NA	NA	NA	NA	NA	NA	NA	NA
65	1997	0	1	1	1	NA	NA	NA	NA	NA	NA	NA	NA	NA	NA	NA
65	1998	1	NA	NA	NA	NA	NA	NA	NA	NA	NA	NA	NA	NA	NA	NA
65	1999	1	1	1	NA	NA	NA	NA	NA	NA	NA	NA	NA	NA	NA	NA
65	2000	0	1	1	0	1	NA	NA	NA	NA	NA	NA	NA	NA	NA	NA
65	2001	1	0	0	1	0	0	NA	NA	NA	NA	NA	NA	NA	NA	NA
65	2002	1	1	1	1	NA	NA	NA	NA	NA	NA	NA	NA	NA	NA	NA
65	2003	0	0	NA	NA	NA	NA	NA	NA	NA	NA	NA	NA	NA	NA	NA
65	2004	0	0	0	NA	NA	NA	NA	NA	NA	NA	NA	NA	NA	NA	NA
65	2005	1	0	0	NA	NA	NA	NA	NA	NA	NA	NA	NA	NA	NA	NA
65	2006	0	0	0	NA	NA	NA	NA	NA	NA	NA	NA	NA	NA	NA	NA
65	2007	0	1	0	0	0	NA	NA	NA	NA	NA	NA	NA	NA	NA	NA
65	2008	1	0	0	NA	NA	NA	NA	NA	NA	NA	NA	NA	NA	NA	NA
65	2009	0	0	NA	NA	NA	NA	NA	NA	NA	NA	NA	NA	NA	NA	NA
65	2010	1	0	1	0	NA	NA	NA	NA	NA	NA	NA	NA	NA	NA	NA
65	2011	0	NA	NA	NA	NA	NA	NA	NA	NA	NA	NA	NA	NA	NA	NA
65	2012	0	NA	NA	NA	NA	NA	NA	NA	NA	NA	NA	NA	NA	NA	NA
65	2013	0	NA	NA	NA	NA	NA	NA	NA	NA	NA	NA	NA	NA	NA	NA
65	2014	0	NA	NA	NA	NA	NA	NA	NA	NA	NA	NA	NA	NA	NA	NA
66	1990	NA	NA	NA	NA	NA	NA	NA	NA	NA	NA	NA	NA	NA	NA	NA
66	1991	NA	NA	NA	NA	NA	NA	NA	NA	NA	NA	NA	NA	NA	NA	NA
66	1992	1	0	0	0	NA	NA	NA	NA	NA	NA	NA	NA	NA	NA	NA
66	1993	NA	NA	NA	NA	NA	NA	NA	NA	NA	NA	NA	NA	NA	NA	NA
66	1994	NA	NA	NA	NA	NA	NA	NA	NA	NA	NA	NA	NA	NA	NA	NA
66	1995	NA	NA	NA	NA	NA	NA	NA	NA	NA	NA	NA	NA	NA	NA	NA
66	1996	NA	NA	NA	NA	NA	NA	NA	NA	NA	NA	NA	NA	NA	NA	NA
66	1997	NA	NA	NA	NA	NA	NA	NA	NA	NA	NA	NA	NA	NA	NA	NA
66	1998	1	0	NA	NA	NA	NA	NA	NA	NA	NA	NA	NA	NA	NA	NA
66	1999	NA	NA	NA	NA	NA	NA	NA	NA	NA	NA	NA	NA	NA	NA	NA
66	2000	0	0	0	0	NA	NA	NA	NA	NA	NA	NA	NA	NA	NA	NA
66	2001	NA	NA	NA	NA	NA	NA	NA	NA	NA	NA	NA	NA	NA	NA	NA
66	2002	1	NA	NA	NA	NA	NA	NA	NA	NA	NA	NA	NA	NA	NA	NA
66	2003	0	0	0	0	NA	NA	NA	NA	NA	NA	NA	NA	NA	NA	NA
66	2004	0	1	1	1	NA	NA	NA	NA	NA	NA	NA	NA	NA	NA	NA
66	2005	0	0	NA	NA	NA	NA	NA	NA	NA	NA	NA	NA	NA	NA	NA
66	2006	0	NA	NA	NA	NA	NA	NA	NA	NA	NA	NA	NA	NA	NA	NA
66	2007	0	1	0	0	NA	NA	NA	NA	NA	NA	NA	NA	NA	NA	NA
66	2008	1	1	1	1	0	NA	NA	NA	NA	NA	NA	NA	NA	NA	NA
66	2009	0	0	NA	NA	NA	NA	NA	NA	NA	NA	NA	NA	NA	NA	NA
66	2010	1	0	NA	NA	NA	NA	NA	NA	NA	NA	NA	NA	NA	NA	NA
66	2011	0	0	NA	NA	NA	NA	NA	NA	NA	NA	NA	NA	NA	NA	NA
66	2012	1	NA	NA	NA	NA	NA	NA	NA	NA	NA	NA	NA	NA	NA	NA
66	2013	0	NA	NA	NA	NA	NA	NA	NA	NA	NA	NA	NA	NA	NA	NA
66	2014	1	1	1	0	NA	NA	NA	NA	NA	NA	NA	NA	NA	NA	NA
67	1990	NA	NA	NA	NA	NA	NA	NA	NA	NA	NA	NA	NA	NA	NA	NA
67	1991	NA	NA	NA	NA	NA	NA	NA	NA	NA	NA	NA	NA	NA	NA	NA
67	1992	NA	NA	NA	NA	NA	NA	NA	NA	NA	NA	NA	NA	NA	NA	NA
67	1993	NA	NA	NA	NA	NA	NA	NA	NA	NA	NA	NA	NA	NA	NA	NA
67	1994	NA	NA	NA	NA	NA	NA	NA	NA	NA	NA	NA	NA	NA	NA	NA
67	1995	NA	NA	NA	NA	NA	NA	NA	NA	NA	NA	NA	NA	NA	NA	NA
67	1996	NA	NA	NA	NA	NA	NA	NA	NA	NA	NA	NA	NA	NA	NA	NA
67	1997	1	1	0	1	NA	NA	NA	NA	NA	NA	NA	NA	NA	NA	NA
67	1998	0	0	0	0	1	1	NA	NA	NA	NA	NA	NA	NA	NA	NA
67	1999	1	1	0	NA	NA	NA	NA	NA	NA	NA	NA	NA	NA	NA	NA
67	2000	1	0	0	NA	NA	NA	NA	NA	NA	NA	NA	NA	NA	NA	NA
67	2001	1	NA	NA	NA	NA	NA	NA	NA	NA	NA	NA	NA	NA	NA	NA
67	2002	0	0	NA	NA	NA	NA	NA	NA	NA	NA	NA	NA	NA	NA	NA
67	2003	0	0	0	NA	NA	NA	NA	NA	NA	NA	NA	NA	NA	NA	NA
67	2004	0	NA	NA	NA	NA	NA	NA	NA	NA	NA	NA	NA	NA	NA	NA
67	2005	0	0	0	NA	NA	NA	NA	NA	NA	NA	NA	NA	NA	NA	NA
67	2006	0	NA	NA	NA	NA	NA	NA	NA	NA	NA	NA	NA	NA	NA	NA
67	2007	NA	NA	NA	NA	NA	NA	NA	NA	NA	NA	NA	NA	NA	NA	NA
67	2008	NA	NA	NA	NA	NA	NA	NA	NA	NA	NA	NA	NA	NA	NA	NA
67	2009	NA	NA	NA	NA	NA	NA	NA	NA	NA	NA	NA	NA	NA	NA	NA
67	2010	NA	NA	NA	NA	NA	NA	NA	NA	NA	NA	NA	NA	NA	NA	NA
67	2011	NA	NA	NA	NA	NA	NA	NA	NA	NA	NA	NA	NA	NA	NA	NA
67	2012	NA	NA	NA	NA	NA	NA	NA	NA	NA	NA	NA	NA	NA	NA	NA
67	2013	NA	NA	NA	NA	NA	NA	NA	NA	NA	NA	NA	NA	NA	NA	NA
67	2014	NA	NA	NA	NA	NA	NA	NA	NA	NA	NA	NA	NA	NA	NA	NA
68	1990	NA	NA	NA	NA	NA	NA	NA	NA	NA	NA	NA	NA	NA	NA	NA
68	1991	NA	NA	NA	NA	NA	NA	NA	NA	NA	NA	NA	NA	NA	NA	NA
68	1992	NA	NA	NA	NA	NA	NA	NA	NA	NA	NA	NA	NA	NA	NA	NA
68	1993	NA	NA	NA	NA	NA	NA	NA	NA	NA	NA	NA	NA	NA	NA	NA
68	1994	NA	NA	NA	NA	NA	NA	NA	NA	NA	NA	NA	NA	NA	NA	NA
68	1995	NA	NA	NA	NA	NA	NA	NA	NA	NA	NA	NA	NA	NA	NA	NA
68	1996	0	0	1	NA	NA	NA	NA	NA	NA	NA	NA	NA	NA	NA	NA
68	1997	0	0	0	0	1	NA	NA	NA	NA	NA	NA	NA	NA	NA	NA
68	1998	0	0	0	NA	NA	NA	NA	NA	NA	NA	NA	NA	NA	NA	NA
68	1999	0	0	0	0	NA	NA	NA	NA	NA	NA	NA	NA	NA	NA	NA
68	2000	0	0	0	0	0	NA	NA	NA	NA	NA	NA	NA	NA	NA	NA
68	2001	NA	NA	NA	NA	NA	NA	NA	NA	NA	NA	NA	NA	NA	NA	NA
68	2002	NA	NA	NA	NA	NA	NA	NA	NA	NA	NA	NA	NA	NA	NA	NA
68	2003	NA	NA	NA	NA	NA	NA	NA	NA	NA	NA	NA	NA	NA	NA	NA
68	2004	NA	NA	NA	NA	NA	NA	NA	NA	NA	NA	NA	NA	NA	NA	NA
68	2005	NA	NA	NA	NA	NA	NA	NA	NA	NA	NA	NA	NA	NA	NA	NA
68	2006	NA	NA	NA	NA	NA	NA	NA	NA	NA	NA	NA	NA	NA	NA	NA
68	2007	NA	NA	NA	NA	NA	NA	NA	NA	NA	NA	NA	NA	NA	NA	NA
68	2008	NA	NA	NA	NA	NA	NA	NA	NA	NA	NA	NA	NA	NA	NA	NA
68	2009	NA	NA	NA	NA	NA	NA	NA	NA	NA	NA	NA	NA	NA	NA	NA
68	2010	NA	NA	NA	NA	NA	NA	NA	NA	NA	NA	NA	NA	NA	NA	NA
68	2011	NA	NA	NA	NA	NA	NA	NA	NA	NA	NA	NA	NA	NA	NA	NA
68	2012	NA	NA	NA	NA	NA	NA	NA	NA	NA	NA	NA	NA	NA	NA	NA
68	2013	NA	NA	NA	NA	NA	NA	NA	NA	NA	NA	NA	NA	NA	NA	NA
68	2014	NA	NA	NA	NA	NA	NA	NA	NA	NA	NA	NA	NA	NA	NA	NA
69	1990	NA	NA	NA	NA	NA	NA	NA	NA	NA	NA	NA	NA	NA	NA	NA
69	1991	NA	NA	NA	NA	NA	NA	NA	NA	NA	NA	NA	NA	NA	NA	NA
69	1992	0	0	1	1	NA	NA	NA	NA	NA	NA	NA	NA	NA	NA	NA
69	1993	1	0	1	NA	NA	NA	NA	NA	NA	NA	NA	NA	NA	NA	NA
69	1994	1	1	NA	NA	NA	NA	NA	NA	NA	NA	NA	NA	NA	NA	NA
69	1995	0	1	NA	NA	NA	NA	NA	NA	NA	NA	NA	NA	NA	NA	NA
69	1996	0	1	1	NA	NA	NA	NA	NA	NA	NA	NA	NA	NA	NA	NA
69	1997	0	1	1	0	NA	NA	NA	NA	NA	NA	NA	NA	NA	NA	NA
69	1998	0	1	1	NA	NA	NA	NA	NA	NA	NA	NA	NA	NA	NA	NA
69	1999	0	1	1	NA	NA	NA	NA	NA	NA	NA	NA	NA	NA	NA	NA
69	2000	1	0	NA	NA	NA	NA	NA	NA	NA	NA	NA	NA	NA	NA	NA
69	2001	0	1	1	NA	NA	NA	NA	NA	NA	NA	NA	NA	NA	NA	NA
69	2002	1	NA	NA	NA	NA	NA	NA	NA	NA	NA	NA	NA	NA	NA	NA
69	2003	NA	NA	NA	NA	NA	NA	NA	NA	NA	NA	NA	NA	NA	NA	NA
69	2004	NA	NA	NA	NA	NA	NA	NA	NA	NA	NA	NA	NA	NA	NA	NA
69	2005	NA	NA	NA	NA	NA	NA	NA	NA	NA	NA	NA	NA	NA	NA	NA
69	2006	NA	NA	NA	NA	NA	NA	NA	NA	NA	NA	NA	NA	NA	NA	NA
69	2007	NA	NA	NA	NA	NA	NA	NA	NA	NA	NA	NA	NA	NA	NA	NA
69	2008	NA	NA	NA	NA	NA	NA	NA	NA	NA	NA	NA	NA	NA	NA	NA
69	2009	NA	NA	NA	NA	NA	NA	NA	NA	NA	NA	NA	NA	NA	NA	NA
69	2010	NA	NA	NA	NA	NA	NA	NA	NA	NA	NA	NA	NA	NA	NA	NA
69	2011	NA	NA	NA	NA	NA	NA	NA	NA	NA	NA	NA	NA	NA	NA	NA
69	2012	NA	NA	NA	NA	NA	NA	NA	NA	NA	NA	NA	NA	NA	NA	NA
69	2013	NA	NA	NA	NA	NA	NA	NA	NA	NA	NA	NA	NA	NA	NA	NA
69	2014	NA	NA	NA	NA	NA	NA	NA	NA	NA	NA	NA	NA	NA	NA	NA
70	1990	NA	NA	NA	NA	NA	NA	NA	NA	NA	NA	NA	NA	NA	NA	NA
70	1991	NA	NA	NA	NA	NA	NA	NA	NA	NA	NA	NA	NA	NA	NA	NA
70	1992	1	1	NA	NA	NA	NA	NA	NA	NA	NA	NA	NA	NA	NA	NA
70	1993	0	0	0	0	1	1	1	0	0	1	1	0	0	1	0
70	1994	0	0	1	1	NA	NA	NA	NA	NA	NA	NA	NA	NA	NA	NA
70	1995	1	0	0	0	NA	NA	NA	NA	NA	NA	NA	NA	NA	NA	NA
70	1996	0	0	0	NA	NA	NA	NA	NA	NA	NA	NA	NA	NA	NA	NA
70	1997	1	0	0	NA	NA	NA	NA	NA	NA	NA	NA	NA	NA	NA	NA
70	1998	1	0	1	0	NA	NA	NA	NA	NA	NA	NA	NA	NA	NA	NA
70	1999	0	1	0	0	NA	NA	NA	NA	NA	NA	NA	NA	NA	NA	NA
70	2000	1	0	1	0	NA	NA	NA	NA	NA	NA	NA	NA	NA	NA	NA
70	2001	1	1	0	0	NA	NA	NA	NA	NA	NA	NA	NA	NA	NA	NA
70	2002	1	1	0	0	NA	NA	NA	NA	NA	NA	NA	NA	NA	NA	NA
70	2003	0	1	0	NA	NA	NA	NA	NA	NA	NA	NA	NA	NA	NA	NA
70	2004	1	1	1	NA	NA	NA	NA	NA	NA	NA	NA	NA	NA	NA	NA
70	2005	0	1	1	0	0	NA	NA	NA	NA	NA	NA	NA	NA	NA	NA
70	2006	0	0	0	NA	NA	NA	NA	NA	NA	NA	NA	NA	NA	NA	NA
70	2007	0	1	0	0	NA	NA	NA	NA	NA	NA	NA	NA	NA	NA	NA
70	2008	1	1	1	1	NA	NA	NA	NA	NA	NA	NA	NA	NA	NA	NA
70	2009	1	1	NA	NA	NA	NA	NA	NA	NA	NA	NA	NA	NA	NA	NA
70	2010	1	1	0	0	NA	NA	NA	NA	NA	NA	NA	NA	NA	NA	NA
70	2011	1	0	1	NA	NA	NA	NA	NA	NA	NA	NA	NA	NA	NA	NA
70	2012	1	1	NA	NA	NA	NA	NA	NA	NA	NA	NA	NA	NA	NA	NA
70	2013	1	0	0	NA	NA	NA	NA	NA	NA	NA	NA	NA	NA	NA	NA
70	2014	0	1	NA	NA	NA	NA	NA	NA	NA	NA	NA	NA	NA	NA	NA
71	1990	NA	NA	NA	NA	NA	NA	NA	NA	NA	NA	NA	NA	NA	NA	NA
71	1991	NA	NA	NA	NA	NA	NA	NA	NA	NA	NA	NA	NA	NA	NA	NA
71	1992	1	0	1	0	0	0	0	0	NA	NA	NA	NA	NA	NA	NA
71	1993	0	0	0	0	0	NA	NA	NA	NA	NA	NA	NA	NA	NA	NA
71	1994	NA	NA	NA	NA	NA	NA	NA	NA	NA	NA	NA	NA	NA	NA	NA
71	1995	NA	NA	NA	NA	NA	NA	NA	NA	NA	NA	NA	NA	NA	NA	NA
71	1996	NA	NA	NA	NA	NA	NA	NA	NA	NA	NA	NA	NA	NA	NA	NA
71	1997	NA	NA	NA	NA	NA	NA	NA	NA	NA	NA	NA	NA	NA	NA	NA
71	1998	NA	NA	NA	NA	NA	NA	NA	NA	NA	NA	NA	NA	NA	NA	NA
71	1999	NA	NA	NA	NA	NA	NA	NA	NA	NA	NA	NA	NA	NA	NA	NA
71	2000	NA	NA	NA	NA	NA	NA	NA	NA	NA	NA	NA	NA	NA	NA	NA
71	2001	0	NA	NA	NA	NA	NA	NA	NA	NA	NA	NA	NA	NA	NA	NA
71	2002	0	0	1	NA	NA	NA	NA	NA	NA	NA	NA	NA	NA	NA	NA
71	2003	NA	NA	NA	NA	NA	NA	NA	NA	NA	NA	NA	NA	NA	NA	NA
71	2004	0	1	NA	NA	NA	NA	NA	NA	NA	NA	NA	NA	NA	NA	NA
71	2005	0	0	NA	NA	NA	NA	NA	NA	NA	NA	NA	NA	NA	NA	NA
71	2006	1	NA	NA	NA	NA	NA	NA	NA	NA	NA	NA	NA	NA	NA	NA
71	2007	NA	NA	NA	NA	NA	NA	NA	NA	NA	NA	NA	NA	NA	NA	NA
71	2008	NA	NA	NA	NA	NA	NA	NA	NA	NA	NA	NA	NA	NA	NA	NA
71	2009	NA	NA	NA	NA	NA	NA	NA	NA	NA	NA	NA	NA	NA	NA	NA
71	2010	NA	NA	NA	NA	NA	NA	NA	NA	NA	NA	NA	NA	NA	NA	NA
71	2011	NA	NA	NA	NA	NA	NA	NA	NA	NA	NA	NA	NA	NA	NA	NA
71	2012	NA	NA	NA	NA	NA	NA	NA	NA	NA	NA	NA	NA	NA	NA	NA
71	2013	NA	NA	NA	NA	NA	NA	NA	NA	NA	NA	NA	NA	NA	NA	NA
71	2014	NA	NA	NA	NA	NA	NA	NA	NA	NA	NA	NA	NA	NA	NA	NA
72	1990	NA	NA	NA	NA	NA	NA	NA	NA	NA	NA	NA	NA	NA	NA	NA
72	1991	NA	NA	NA	NA	NA	NA	NA	NA	NA	NA	NA	NA	NA	NA	NA
72	1992	1	1	NA	NA	NA	NA	NA	NA	NA	NA	NA	NA	NA	NA	NA
72	1993	0	1	0	1	0	1	0	NA	NA	NA	NA	NA	NA	NA	NA
72	1994	0	1	NA	NA	NA	NA	NA	NA	NA	NA	NA	NA	NA	NA	NA
72	1995	1	0	NA	NA	NA	NA	NA	NA	NA	NA	NA	NA	NA	NA	NA
72	1996	1	1	NA	NA	NA	NA	NA	NA	NA	NA	NA	NA	NA	NA	NA
72	1997	1	0	1	NA	NA	NA	NA	NA	NA	NA	NA	NA	NA	NA	NA
72	1998	1	NA	NA	NA	NA	NA	NA	NA	NA	NA	NA	NA	NA	NA	NA
72	1999	1	0	NA	NA	NA	NA	NA	NA	NA	NA	NA	NA	NA	NA	NA
72	2000	1	1	0	0	NA	NA	NA	NA	NA	NA	NA	NA	NA	NA	NA
72	2001	1	1	0	NA	NA	NA	NA	NA	NA	NA	NA	NA	NA	NA	NA
72	2002	1	1	1	NA	NA	NA	NA	NA	NA	NA	NA	NA	NA	NA	NA
72	2003	1	0	NA	NA	NA	NA	NA	NA	NA	NA	NA	NA	NA	NA	NA
72	2004	1	0	NA	NA	NA	NA	NA	NA	NA	NA	NA	NA	NA	NA	NA
72	2005	1	1	NA	NA	NA	NA	NA	NA	NA	NA	NA	NA	NA	NA	NA
72	2006	0	0	NA	NA	NA	NA	NA	NA	NA	NA	NA	NA	NA	NA	NA
72	2007	0	1	0	NA	NA	NA	NA	NA	NA	NA	NA	NA	NA	NA	NA
72	2008	1	1	1	0	NA	NA	NA	NA	NA	NA	NA	NA	NA	NA	NA
72	2009	1	0	1	NA	NA	NA	NA	NA	NA	NA	NA	NA	NA	NA	NA
72	2010	0	0	NA	NA	NA	NA	NA	NA	NA	NA	NA	NA	NA	NA	NA
72	2011	1	1	1	NA	NA	NA	NA	NA	NA	NA	NA	NA	NA	NA	NA
72	2012	1	NA	NA	NA	NA	NA	NA	NA	NA	NA	NA	NA	NA	NA	NA
72	2013	0	0	NA	NA	NA	NA	NA	NA	NA	NA	NA	NA	NA	NA	NA
72	2014	0	0	0	0	0	NA	NA	NA	NA	NA	NA	NA	NA	NA	NA
73	1990	NA	NA	NA	NA	NA	NA	NA	NA	NA	NA	NA	NA	NA	NA	NA
73	1991	NA	NA	NA	NA	NA	NA	NA	NA	NA	NA	NA	NA	NA	NA	NA
73	1992	1	0	1	NA	NA	NA	NA	NA	NA	NA	NA	NA	NA	NA	NA
73	1993	0	0	0	NA	NA	NA	NA	NA	NA	NA	NA	NA	NA	NA	NA
73	1994	0	0	0	0	0	0	0	0	0	NA	NA	NA	NA	NA	NA
73	1995	0	0	0	0	0	0	0	0	NA	NA	NA	NA	NA	NA	NA
73	1996	0	NA	NA	NA	NA	NA	NA	NA	NA	NA	NA	NA	NA	NA	NA
73	1997	0	0	0	0	0	NA	NA	NA	NA	NA	NA	NA	NA	NA	NA
73	1998	0	0	0	0	0	NA	NA	NA	NA	NA	NA	NA	NA	NA	NA
73	1999	0	0	0	0	0	NA	NA	NA	NA	NA	NA	NA	NA	NA	NA
73	2000	0	0	1	0	0	0	NA	NA	NA	NA	NA	NA	NA	NA	NA
73	2001	0	0	0	1	0	0	0	NA	NA	NA	NA	NA	NA	NA	NA
73	2002	1	1	0	NA	NA	NA	NA	NA	NA	NA	NA	NA	NA	NA	NA
73	2003	0	0	0	0	0	0	NA	NA	NA	NA	NA	NA	NA	NA	NA
73	2004	0	0	0	NA	NA	NA	NA	NA	NA	NA	NA	NA	NA	NA	NA
73	2005	NA	NA	NA	NA	NA	NA	NA	NA	NA	NA	NA	NA	NA	NA	NA
73	2006	0	NA	NA	NA	NA	NA	NA	NA	NA	NA	NA	NA	NA	NA	NA
73	2007	0	0	NA	NA	NA	NA	NA	NA	NA	NA	NA	NA	NA	NA	NA
73	2008	NA	NA	NA	NA	NA	NA	NA	NA	NA	NA	NA	NA	NA	NA	NA
73	2009	NA	NA	NA	NA	NA	NA	NA	NA	NA	NA	NA	NA	NA	NA	NA
73	2010	NA	NA	NA	NA	NA	NA	NA	NA	NA	NA	NA	NA	NA	NA	NA
73	2011	0	0	NA	NA	NA	NA	NA	NA	NA	NA	NA	NA	NA	NA	NA
73	2012	NA	NA	NA	NA	NA	NA	NA	NA	NA	NA	NA	NA	NA	NA	NA
73	2013	0	NA	NA	NA	NA	NA	NA	NA	NA	NA	NA	NA	NA	NA	NA
73	2014	1	0	0	NA	NA	NA	NA	NA	NA	NA	NA	NA	NA	NA	NA
74	1990	NA	NA	NA	NA	NA	NA	NA	NA	NA	NA	NA	NA	NA	NA	NA
74	1991	NA	NA	NA	NA	NA	NA	NA	NA	NA	NA	NA	NA	NA	NA	NA
74	1992	0	NA	NA	NA	NA	NA	NA	NA	NA	NA	NA	NA	NA	NA	NA
74	1993	0	0	NA	NA	NA	NA	NA	NA	NA	NA	NA	NA	NA	NA	NA
74	1994	1	1	NA	NA	NA	NA	NA	NA	NA	NA	NA	NA	NA	NA	NA
74	1995	0	1	1	0	NA	NA	NA	NA	NA	NA	NA	NA	NA	NA	NA
74	1996	1	0	1	NA	NA	NA	NA	NA	NA	NA	NA	NA	NA	NA	NA
74	1997	1	1	NA	NA	NA	NA	NA	NA	NA	NA	NA	NA	NA	NA	NA
74	1998	0	0	0	0	NA	NA	NA	NA	NA	NA	NA	NA	NA	NA	NA
74	1999	0	0	0	NA	NA	NA	NA	NA	NA	NA	NA	NA	NA	NA	NA
74	2000	0	0	0	0	0	0	NA	NA	NA	NA	NA	NA	NA	NA	NA
74	2001	0	0	0	0	0	NA	NA	NA	NA	NA	NA	NA	NA	NA	NA
74	2002	0	0	NA	NA	NA	NA	NA	NA	NA	NA	NA	NA	NA	NA	NA
74	2003	0	0	1	NA	NA	NA	NA	NA	NA	NA	NA	NA	NA	NA	NA
74	2004	1	0	0	NA	NA	NA	NA	NA	NA	NA	NA	NA	NA	NA	NA
74	2005	0	0	NA	NA	NA	NA	NA	NA	NA	NA	NA	NA	NA	NA	NA
74	2006	1	1	NA	NA	NA	NA	NA	NA	NA	NA	NA	NA	NA	NA	NA
74	2007	0	0	0	0	0	NA	NA	NA	NA	NA	NA	NA	NA	NA	NA
74	2008	0	0	NA	NA	NA	NA	NA	NA	NA	NA	NA	NA	NA	NA	NA
74	2009	1	1	NA	NA	NA	NA	NA	NA	NA	NA	NA	NA	NA	NA	NA
74	2010	1	1	0	NA	NA	NA	NA	NA	NA	NA	NA	NA	NA	NA	NA
74	2011	0	1	NA	NA	NA	NA	NA	NA	NA	NA	NA	NA	NA	NA	NA
74	2012	1	1	NA	NA	NA	NA	NA	NA	NA	NA	NA	NA	NA	NA	NA
74	2013	1	1	1	0	NA	NA	NA	NA	NA	NA	NA	NA	NA	NA	NA
74	2014	0	0	0	NA	NA	NA	NA	NA	NA	NA	NA	NA	NA	NA	NA
75	1990	NA	NA	NA	NA	NA	NA	NA	NA	NA	NA	NA	NA	NA	NA	NA
75	1991	NA	NA	NA	NA	NA	NA	NA	NA	NA	NA	NA	NA	NA	NA	NA
75	1992	NA	NA	NA	NA	NA	NA	NA	NA	NA	NA	NA	NA	NA	NA	NA
75	1993	0	1	NA	NA	NA	NA	NA	NA	NA	NA	NA	NA	NA	NA	NA
75	1994	0	0	1	NA	NA	NA	NA	NA	NA	NA	NA	NA	NA	NA	NA
75	1995	0	1	0	0	0	0	NA	NA	NA	NA	NA	NA	NA	NA	NA
75	1996	0	1	NA	NA	NA	NA	NA	NA	NA	NA	NA	NA	NA	NA	NA
75	1997	0	0	0	0	0	NA	NA	NA	NA	NA	NA	NA	NA	NA	NA
75	1998	0	0	0	0	0	0	1	NA	NA	NA	NA	NA	NA	NA	NA
75	1999	1	0	0	0	0	NA	NA	NA	NA	NA	NA	NA	NA	NA	NA
75	2000	1	0	0	0	0	0	0	NA	NA	NA	NA	NA	NA	NA	NA
75	2001	1	1	NA	NA	NA	NA	NA	NA	NA	NA	NA	NA	NA	NA	NA
75	2002	0	0	NA	NA	NA	NA	NA	NA	NA	NA	NA	NA	NA	NA	NA
75	2003	0	0	0	NA	NA	NA	NA	NA	NA	NA	NA	NA	NA	NA	NA
75	2004	0	NA	NA	NA	NA	NA	NA	NA	NA	NA	NA	NA	NA	NA	NA
75	2005	1	0	0	NA	NA	NA	NA	NA	NA	NA	NA	NA	NA	NA	NA
75	2006	1	0	1	NA	NA	NA	NA	NA	NA	NA	NA	NA	NA	NA	NA
75	2007	1	NA	NA	NA	NA	NA	NA	NA	NA	NA	NA	NA	NA	NA	NA
75	2008	1	NA	NA	NA	NA	NA	NA	NA	NA	NA	NA	NA	NA	NA	NA
75	2009	0	NA	NA	NA	NA	NA	NA	NA	NA	NA	NA	NA	NA	NA	NA
75	2010	0	1	0	NA	NA	NA	NA	NA	NA	NA	NA	NA	NA	NA	NA
75	2011	0	NA	NA	NA	NA	NA	NA	NA	NA	NA	NA	NA	NA	NA	NA
75	2012	0	NA	NA	NA	NA	NA	NA	NA	NA	NA	NA	NA	NA	NA	NA
75	2013	1	0	0	1	NA	NA	NA	NA	NA	NA	NA	NA	NA	NA	NA
75	2014	0	NA	NA	NA	NA	NA	NA	NA	NA	NA	NA	NA	NA	NA	NA
76	1990	NA	NA	NA	NA	NA	NA	NA	NA	NA	NA	NA	NA	NA	NA	NA
76	1991	NA	NA	NA	NA	NA	NA	NA	NA	NA	NA	NA	NA	NA	NA	NA
76	1992	NA	NA	NA	NA	NA	NA	NA	NA	NA	NA	NA	NA	NA	NA	NA
76	1993	0	0	0	0	1	0	0	NA	NA	NA	NA	NA	NA	NA	NA
76	1994	0	0	1	0	0	NA	NA	NA	NA	NA	NA	NA	NA	NA	NA
76	1995	1	0	0	0	0	0	0	NA	NA	NA	NA	NA	NA	NA	NA
76	1996	0	0	0	0	0	NA	NA	NA	NA	NA	NA	NA	NA	NA	NA
76	1997	0	0	1	0	NA	NA	NA	NA	NA	NA	NA	NA	NA	NA	NA
76	1998	0	0	0	0	NA	NA	NA	NA	NA	NA	NA	NA	NA	NA	NA
76	1999	0	0	0	1	0	NA	NA	NA	NA	NA	NA	NA	NA	NA	NA
76	2000	0	1	1	NA	NA	NA	NA	NA	NA	NA	NA	NA	NA	NA	NA
76	2001	0	0	1	1	1	1	NA	NA	NA	NA	NA	NA	NA	NA	NA
76	2002	0	0	0	NA	NA	NA	NA	NA	NA	NA	NA	NA	NA	NA	NA
76	2003	1	NA	NA	NA	NA	NA	NA	NA	NA	NA	NA	NA	NA	NA	NA
76	2004	1	0	NA	NA	NA	NA	NA	NA	NA	NA	NA	NA	NA	NA	NA
76	2005	1	1	NA	NA	NA	NA	NA	NA	NA	NA	NA	NA	NA	NA	NA
76	2006	0	1	0	NA	NA	NA	NA	NA	NA	NA	NA	NA	NA	NA	NA
76	2007	1	0	1	NA	NA	NA	NA	NA	NA	NA	NA	NA	NA	NA	NA
76	2008	0	0	1	NA	NA	NA	NA	NA	NA	NA	NA	NA	NA	NA	NA
76	2009	0	1	1	1	NA	NA	NA	NA	NA	NA	NA	NA	NA	NA	NA
76	2010	1	0	0	0	NA	NA	NA	NA	NA	NA	NA	NA	NA	NA	NA
76	2011	0	NA	NA	NA	NA	NA	NA	NA	NA	NA	NA	NA	NA	NA	NA
76	2012	0	0	NA	NA	NA	NA	NA	NA	NA	NA	NA	NA	NA	NA	NA
76	2013	0	0	NA	NA	NA	NA	NA	NA	NA	NA	NA	NA	NA	NA	NA
76	2014	1	0	NA	NA	NA	NA	NA	NA	NA	NA	NA	NA	NA	NA	NA
77	1990	0	0	0	0	0	0	0	1	0	NA	NA	NA	NA	NA	NA
77	1991	NA	NA	NA	NA	NA	NA	NA	NA	NA	NA	NA	NA	NA	NA	NA
77	1992	0	NA	NA	NA	NA	NA	NA	NA	NA	NA	NA	NA	NA	NA	NA
77	1993	1	0	0	NA	NA	NA	NA	NA	NA	NA	NA	NA	NA	NA	NA
77	1994	NA	NA	NA	NA	NA	NA	NA	NA	NA	NA	NA	NA	NA	NA	NA
77	1995	1	1	NA	NA	NA	NA	NA	NA	NA	NA	NA	NA	NA	NA	NA
77	1996	0	0	1	1	NA	NA	NA	NA	NA	NA	NA	NA	NA	NA	NA
77	1997	1	0	NA	NA	NA	NA	NA	NA	NA	NA	NA	NA	NA	NA	NA
77	1998	1	1	1	1	0	NA	NA	NA	NA	NA	NA	NA	NA	NA	NA
77	1999	0	0	NA	NA	NA	NA	NA	NA	NA	NA	NA	NA	NA	NA	NA
77	2000	1	1	0	NA	NA	NA	NA	NA	NA	NA	NA	NA	NA	NA	NA
77	2001	1	1	NA	NA	NA	NA	NA	NA	NA	NA	NA	NA	NA	NA	NA
77	2002	1	1	NA	NA	NA	NA	NA	NA	NA	NA	NA	NA	NA	NA	NA
77	2003	1	1	NA	NA	NA	NA	NA	NA	NA	NA	NA	NA	NA	NA	NA
77	2004	1	1	NA	NA	NA	NA	NA	NA	NA	NA	NA	NA	NA	NA	NA
77	2005	1	1	1	NA	NA	NA	NA	NA	NA	NA	NA	NA	NA	NA	NA
77	2006	1	1	1	1	NA	NA	NA	NA	NA	NA	NA	NA	NA	NA	NA
77	2007	NA	NA	NA	NA	NA	NA	NA	NA	NA	NA	NA	NA	NA	NA	NA
77	2008	NA	NA	NA	NA	NA	NA	NA	NA	NA	NA	NA	NA	NA	NA	NA
77	2009	NA	NA	NA	NA	NA	NA	NA	NA	NA	NA	NA	NA	NA	NA	NA
77	2010	NA	NA	NA	NA	NA	NA	NA	NA	NA	NA	NA	NA	NA	NA	NA
77	2011	NA	NA	NA	NA	NA	NA	NA	NA	NA	NA	NA	NA	NA	NA	NA
77	2012	NA	NA	NA	NA	NA	NA	NA	NA	NA	NA	NA	NA	NA	NA	NA
77	2013	NA	NA	NA	NA	NA	NA	NA	NA	NA	NA	NA	NA	NA	NA	NA
77	2014	NA	NA	NA	NA	NA	NA	NA	NA	NA	NA	NA	NA	NA	NA	NA
78	1990	NA	NA	NA	NA	NA	NA	NA	NA	NA	NA	NA	NA	NA	NA	NA
78	1991	NA	NA	NA	NA	NA	NA	NA	NA	NA	NA	NA	NA	NA	NA	NA
78	1992	NA	NA	NA	NA	NA	NA	NA	NA	NA	NA	NA	NA	NA	NA	NA
78	1993	NA	NA	NA	NA	NA	NA	NA	NA	NA	NA	NA	NA	NA	NA	NA
78	1994	NA	NA	NA	NA	NA	NA	NA	NA	NA	NA	NA	NA	NA	NA	NA
78	1995	NA	NA	NA	NA	NA	NA	NA	NA	NA	NA	NA	NA	NA	NA	NA
78	1996	NA	NA	NA	NA	NA	NA	NA	NA	NA	NA	NA	NA	NA	NA	NA
78	1997	0	NA	NA	NA	NA	NA	NA	NA	NA	NA	NA	NA	NA	NA	NA
78	1998	0	1	0	1	1	NA	NA	NA	NA	NA	NA	NA	NA	NA	NA
78	1999	1	0	NA	NA	NA	NA	NA	NA	NA	NA	NA	NA	NA	NA	NA
78	2000	0	NA	NA	NA	NA	NA	NA	NA	NA	NA	NA	NA	NA	NA	NA
78	2001	NA	NA	NA	NA	NA	NA	NA	NA	NA	NA	NA	NA	NA	NA	NA
78	2002	NA	NA	NA	NA	NA	NA	NA	NA	NA	NA	NA	NA	NA	NA	NA
78	2003	NA	NA	NA	NA	NA	NA	NA	NA	NA	NA	NA	NA	NA	NA	NA
78	2004	NA	NA	NA	NA	NA	NA	NA	NA	NA	NA	NA	NA	NA	NA	NA
78	2005	NA	NA	NA	NA	NA	NA	NA	NA	NA	NA	NA	NA	NA	NA	NA
78	2006	NA	NA	NA	NA	NA	NA	NA	NA	NA	NA	NA	NA	NA	NA	NA
78	2007	NA	NA	NA	NA	NA	NA	NA	NA	NA	NA	NA	NA	NA	NA	NA
78	2008	NA	NA	NA	NA	NA	NA	NA	NA	NA	NA	NA	NA	NA	NA	NA
78	2009	NA	NA	NA	NA	NA	NA	NA	NA	NA	NA	NA	NA	NA	NA	NA
78	2010	NA	NA	NA	NA	NA	NA	NA	NA	NA	NA	NA	NA	NA	NA	NA
78	2011	NA	NA	NA	NA	NA	NA	NA	NA	NA	NA	NA	NA	NA	NA	NA
78	2012	NA	NA	NA	NA	NA	NA	NA	NA	NA	NA	NA	NA	NA	NA	NA
78	2013	NA	NA	NA	NA	NA	NA	NA	NA	NA	NA	NA	NA	NA	NA	NA
78	2014	NA	NA	NA	NA	NA	NA	NA	NA	NA	NA	NA	NA	NA	NA	NA
79	1990	NA	NA	NA	NA	NA	NA	NA	NA	NA	NA	NA	NA	NA	NA	NA
79	1991	NA	NA	NA	NA	NA	NA	NA	NA	NA	NA	NA	NA	NA	NA	NA
79	1992	NA	NA	NA	NA	NA	NA	NA	NA	NA	NA	NA	NA	NA	NA	NA
79	1993	1	1	0	1	NA	NA	NA	NA	NA	NA	NA	NA	NA	NA	NA
79	1994	0	0	0	0	0	NA	NA	NA	NA	NA	NA	NA	NA	NA	NA
79	1995	1	0	0	1	1	NA	NA	NA	NA	NA	NA	NA	NA	NA	NA
79	1996	1	1	0	NA	NA	NA	NA	NA	NA	NA	NA	NA	NA	NA	NA
79	1997	1	0	1	NA	NA	NA	NA	NA	NA	NA	NA	NA	NA	NA	NA
79	1998	1	1	1	NA	NA	NA	NA	NA	NA	NA	NA	NA	NA	NA	NA
79	1999	0	1	0	NA	NA	NA	NA	NA	NA	NA	NA	NA	NA	NA	NA
79	2000	0	1	0	1	NA	NA	NA	NA	NA	NA	NA	NA	NA	NA	NA
79	2001	1	1	NA	NA	NA	NA	NA	NA	NA	NA	NA	NA	NA	NA	NA
79	2002	1	1	0	1	NA	NA	NA	NA	NA	NA	NA	NA	NA	NA	NA
79	2003	1	0	1	NA	NA	NA	NA	NA	NA	NA	NA	NA	NA	NA	NA
79	2004	1	1	NA	NA	NA	NA	NA	NA	NA	NA	NA	NA	NA	NA	NA
79	2005	1	1	0	0	NA	NA	NA	NA	NA	NA	NA	NA	NA	NA	NA
79	2006	0	0	0	NA	NA	NA	NA	NA	NA	NA	NA	NA	NA	NA	NA
79	2007	NA	NA	NA	NA	NA	NA	NA	NA	NA	NA	NA	NA	NA	NA	NA
79	2008	NA	NA	NA	NA	NA	NA	NA	NA	NA	NA	NA	NA	NA	NA	NA
79	2009	NA	NA	NA	NA	NA	NA	NA	NA	NA	NA	NA	NA	NA	NA	NA
79	2010	NA	NA	NA	NA	NA	NA	NA	NA	NA	NA	NA	NA	NA	NA	NA
79	2011	NA	NA	NA	NA	NA	NA	NA	NA	NA	NA	NA	NA	NA	NA	NA
79	2012	NA	NA	NA	NA	NA	NA	NA	NA	NA	NA	NA	NA	NA	NA	NA
79	2013	NA	NA	NA	NA	NA	NA	NA	NA	NA	NA	NA	NA	NA	NA	NA
79	2014	NA	NA	NA	NA	NA	NA	NA	NA	NA	NA	NA	NA	NA	NA	NA
80	1990	NA	NA	NA	NA	NA	NA	NA	NA	NA	NA	NA	NA	NA	NA	NA
80	1991	NA	NA	NA	NA	NA	NA	NA	NA	NA	NA	NA	NA	NA	NA	NA
80	1992	NA	NA	NA	NA	NA	NA	NA	NA	NA	NA	NA	NA	NA	NA	NA
80	1993	1	0	0	0	0	NA	NA	NA	NA	NA	NA	NA	NA	NA	NA
80	1994	1	0	1	NA	NA	NA	NA	NA	NA	NA	NA	NA	NA	NA	NA
80	1995	0	1	1	1	1	1	NA	NA	NA	NA	NA	NA	NA	NA	NA
80	1996	1	0	NA	NA	NA	NA	NA	NA	NA	NA	NA	NA	NA	NA	NA
80	1997	1	1	1	NA	NA	NA	NA	NA	NA	NA	NA	NA	NA	NA	NA
80	1998	1	0	0	NA	NA	NA	NA	NA	NA	NA	NA	NA	NA	NA	NA
80	1999	0	0	0	NA	NA	NA	NA	NA	NA	NA	NA	NA	NA	NA	NA
80	2000	1	1	NA	NA	NA	NA	NA	NA	NA	NA	NA	NA	NA	NA	NA
80	2001	0	0	1	0	1	0	NA	NA	NA	NA	NA	NA	NA	NA	NA
80	2002	1	1	NA	NA	NA	NA	NA	NA	NA	NA	NA	NA	NA	NA	NA
80	2003	0	1	1	1	NA	NA	NA	NA	NA	NA	NA	NA	NA	NA	NA
80	2004	1	0	NA	NA	NA	NA	NA	NA	NA	NA	NA	NA	NA	NA	NA
80	2005	1	1	1	NA	NA	NA	NA	NA	NA	NA	NA	NA	NA	NA	NA
80	2006	1	1	1	1	1	1	NA	NA	NA	NA	NA	NA	NA	NA	NA
80	2007	0	1	0	NA	NA	NA	NA	NA	NA	NA	NA	NA	NA	NA	NA
80	2008	1	0	NA	NA	NA	NA	NA	NA	NA	NA	NA	NA	NA	NA	NA
80	2009	1	0	NA	NA	NA	NA	NA	NA	NA	NA	NA	NA	NA	NA	NA
80	2010	1	0	0	NA	NA	NA	NA	NA	NA	NA	NA	NA	NA	NA	NA
80	2011	0	0	0	NA	NA	NA	NA	NA	NA	NA	NA	NA	NA	NA	NA
80	2012	1	0	0	NA	NA	NA	NA	NA	NA	NA	NA	NA	NA	NA	NA
80	2013	1	0	NA	NA	NA	NA	NA	NA	NA	NA	NA	NA	NA	NA	NA
[truncated: 601 more rows]

## Sheet: Repro
SITE	Year	v01	v02	v03	v04	v05	v06	v07	v08	v09	v10	v11	v12	v13	v14	v15
1	1990	NA	NA	NA	1	1	NA	NA	NA	NA	NA	NA	NA	NA	NA	NA
1	1991	0	NA	0	NA	NA	NA	NA	NA	NA	NA	NA	NA	NA	NA	NA
1	1992	NA	NA	NA	NA	1	1	NA	NA	NA	NA	NA	NA	NA	NA	NA
1	1993	NA	NA	NA	NA	NA	NA	NA	NA	NA	NA	NA	NA	NA	NA	NA
1	1994	0	NA	NA	NA	NA	NA	NA	NA	NA	NA	NA	NA	NA	NA	NA
1	1995	NA	0	NA	NA	NA	NA	NA	NA	NA	NA	NA	NA	NA	NA	NA
1	1996	1	NA	NA	NA	NA	NA	NA	NA	NA	NA	NA	NA	NA	NA	NA
1	1997	NA	NA	NA	NA	NA	NA	NA	NA	NA	NA	NA	NA	NA	NA	NA
1	1998	0	NA	NA	NA	NA	NA	NA	NA	NA	NA	NA	NA	NA	NA	NA
1	1999	NA	NA	NA	0	0	NA	NA	NA	NA	NA	NA	NA	NA	NA	NA
1	2000	NA	NA	0	0	NA	NA	NA	NA	NA	NA	NA	NA	NA	NA	NA
1	2001	NA	1	1	NA	NA	NA	NA	NA	NA	NA	NA	NA	NA	NA	NA
1	2002	1	NA	NA	NA	NA	NA	NA	NA	NA	NA	NA	NA	NA	NA	NA
1	2003	NA	NA	0	NA	NA	NA	NA	NA	NA	NA	NA	NA	NA	NA	NA
1	2004	0	NA	NA	NA	NA	NA	NA	NA	NA	NA	NA	NA	NA	NA	NA
1	2005	NA	NA	NA	NA	NA	NA	NA	NA	NA	NA	NA	NA	NA	NA	NA
1	2006	NA	NA	NA	NA	NA	NA	NA	NA	NA	NA	NA	NA	NA	NA	NA
1	2007	NA	NA	NA	NA	NA	NA	NA	NA	NA	NA	NA	NA	NA	NA	NA
1	2008	NA	NA	NA	NA	NA	NA	NA	NA	NA	NA	NA	NA	NA	NA	NA
1	2009	NA	NA	NA	NA	NA	NA	NA	NA	NA	NA	NA	NA	NA	NA	NA
1	2010	NA	NA	NA	NA	NA	NA	NA	NA	NA	NA	NA	NA	NA	NA	NA
1	2011	NA	NA	NA	NA	NA	NA	NA	NA	NA	NA	NA	NA	NA	NA	NA
1	2012	NA	NA	NA	NA	NA	NA	NA	NA	NA	NA	NA	NA	NA	NA	NA
1	2013	NA	NA	NA	NA	NA	NA	NA	NA	NA	NA	NA	NA	NA	NA	NA
1	2014	NA	NA	NA	NA	NA	NA	NA	NA	NA	NA	NA	NA	NA	NA	NA
2	1990	NA	1	1	NA	NA	NA	NA	NA	NA	NA	NA	NA	NA	NA	NA
2	1991	0	0	NA	NA	NA	NA	NA	NA	NA	NA	NA	NA	NA	NA	NA
2	1992	1	1	NA	NA	NA	NA	NA	NA	NA	NA	NA	NA	NA	NA	NA
2	1993	NA	NA	1	1	1	1	NA	NA	NA	NA	NA	NA	NA	NA	NA
2	1994	NA	NA	NA	0	NA	NA	NA	NA	NA	NA	NA	NA	NA	NA	NA
2	1995	NA	NA	NA	NA	NA	0	NA	NA	NA	NA	NA	NA	NA	NA	NA
2	1996	0	NA	NA	NA	NA	NA	NA	NA	NA	NA	NA	NA	NA	NA	NA
2	1997	NA	NA	NA	NA	NA	NA	NA	NA	NA	NA	NA	NA	NA	NA	NA
2	1998	NA	NA	NA	NA	NA	NA	NA	NA	NA	NA	NA	NA	NA	NA	NA
2	1999	1	1	1	NA	NA	NA	NA	NA	NA	NA	NA	NA	NA	NA	NA
2	2000	NA	NA	0	0	NA	NA	NA	NA	NA	NA	NA	NA	NA	NA	NA
2	2001	1	1	NA	NA	NA	NA	NA	NA	NA	NA	NA	NA	NA	NA	NA
2	2002	NA	NA	NA	NA	NA	NA	NA	NA	NA	NA	NA	NA	NA	NA	NA
2	2003	NA	NA	NA	NA	NA	NA	NA	NA	NA	NA	NA	NA	NA	NA	NA
2	2004	NA	NA	NA	NA	NA	NA	NA	NA	NA	NA	NA	NA	NA	NA	NA
2	2005	NA	NA	NA	NA	NA	NA	NA	NA	NA	NA	NA	NA	NA	NA	NA
2	2006	NA	NA	NA	NA	NA	NA	NA	NA	NA	NA	NA	NA	NA	NA	NA
2	2007	NA	NA	NA	NA	NA	NA	NA	NA	NA	NA	NA	NA	NA	NA	NA
2	2008	NA	NA	NA	NA	NA	NA	NA	NA	NA	NA	NA	NA	NA	NA	NA
2	2009	NA	NA	NA	NA	NA	NA	NA	NA	NA	NA	NA	NA	NA	NA	NA
2	2010	NA	NA	NA	NA	NA	NA	NA	NA	NA	NA	NA	NA	NA	NA	NA
2	2011	NA	NA	NA	NA	NA	NA	NA	NA	NA	NA	NA	NA	NA	NA	NA
2	2012	NA	NA	NA	NA	NA	NA	NA	NA	NA	NA	NA	NA	NA	NA	NA
2	2013	NA	NA	NA	NA	NA	NA	NA	NA	NA	NA	NA	NA	NA	NA	NA
2	2014	NA	NA	NA	NA	NA	NA	NA	NA	NA	NA	NA	NA	NA	NA	NA
3	1990	NA	1	1	NA	NA	NA	NA	NA	NA	NA	NA	NA	NA	NA	NA
3	1991	1	1	1	1	NA	NA	NA	NA	NA	NA	NA	NA	NA	NA	NA
3	1992	NA	NA	1	1	NA	NA	NA	NA	NA	NA	NA	NA	NA	NA	NA
3	1993	NA	0	NA	NA	NA	NA	NA	NA	NA	NA	NA	NA	NA	NA	NA
3	1994	1	1	1	NA	NA	NA	NA	NA	NA	NA	NA	NA	NA	NA	NA
3	1995	NA	0	0	NA	NA	NA	NA	NA	NA	NA	NA	NA	NA	NA	NA
3	1996	1	0	1	NA	NA	NA	NA	NA	NA	NA	NA	NA	NA	NA	NA
3	1997	NA	0	NA	NA	NA	0	NA	NA	NA	NA	NA	NA	NA	NA	NA
3	1998	NA	NA	NA	NA	NA	NA	NA	NA	NA	NA	NA	NA	NA	NA	NA
3	1999	NA	NA	NA	NA	NA	NA	NA	NA	NA	NA	NA	NA	NA	NA	NA
3	2000	0	NA	0	NA	NA	NA	NA	NA	NA	NA	NA	NA	NA	NA	NA
3	2001	NA	1	1	NA	NA	NA	NA	NA	NA	NA	NA	NA	NA	NA	NA
3	2002	0	0	NA	NA	NA	NA	NA	NA	NA	NA	NA	NA	NA	NA	NA
3	2003	NA	NA	NA	NA	NA	NA	NA	NA	NA	NA	NA	NA	NA	NA	NA
3	2004	0	NA	NA	NA	NA	NA	NA	NA	NA	NA	NA	NA	NA	NA	NA
3	2005	NA	NA	NA	NA	NA	NA	NA	NA	NA	NA	NA	NA	NA	NA	NA
3	2006	0	NA	NA	NA	NA	NA	NA	NA	NA	NA	NA	NA	NA	NA	NA
3	2007	NA	NA	NA	NA	NA	NA	NA	NA	NA	NA	NA	NA	NA	NA	NA
3	2008	NA	NA	NA	NA	NA	NA	NA	NA	NA	NA	NA	NA	NA	NA	NA
3	2009	NA	NA	NA	NA	NA	NA	NA	NA	NA	NA	NA	NA	NA	NA	NA
3	2010	NA	NA	NA	NA	NA	NA	NA	NA	NA	NA	NA	NA	NA	NA	NA
3	2011	NA	NA	NA	NA	NA	NA	NA	NA	NA	NA	NA	NA	NA	NA	NA
3	2012	NA	NA	NA	NA	NA	NA	NA	NA	NA	NA	NA	NA	NA	NA	NA
3	2013	NA	NA	NA	NA	NA	NA	NA	NA	NA	NA	NA	NA	NA	NA	NA
3	2014	NA	NA	NA	NA	NA	NA	NA	NA	NA	NA	NA	NA	NA	NA	NA
4	1990	NA	1	0	NA	NA	NA	NA	NA	NA	NA	NA	NA	NA	NA	NA
4	1991	0	NA	NA	NA	NA	NA	0	NA	NA	NA	NA	NA	NA	NA	NA
4	1992	1	NA	1	NA	NA	NA	NA	NA	NA	NA	NA	NA	NA	NA	NA
4	1993	0	NA	NA	NA	NA	NA	NA	NA	NA	NA	NA	NA	NA	NA	NA
4	1994	0	1	NA	1	NA	NA	NA	NA	NA	NA	NA	NA	NA	NA	NA
4	1995	NA	0	NA	NA	NA	NA	NA	NA	NA	NA	NA	NA	NA	NA	NA
4	1996	NA	NA	0	NA	0	NA	NA	NA	NA	NA	NA	NA	NA	NA	NA
4	1997	NA	1	1	NA	NA	NA	NA	NA	NA	NA	NA	NA	NA	NA	NA
4	1998	0	0	NA	NA	NA	NA	NA	NA	NA	NA	NA	NA	NA	NA	NA
4	1999	NA	0	0	NA	NA	NA	NA	NA	NA	NA	NA	NA	NA	NA	NA
4	2000	NA	0	NA	0	NA	NA	NA	NA	NA	NA	NA	NA	NA	NA	NA
4	2001	NA	1	1	NA	NA	NA	NA	NA	NA	NA	NA	NA	NA	NA	NA
4	2002	0	0	0	NA	NA	NA	NA	NA	NA	NA	NA	NA	NA	NA	NA
4	2003	0	0	0	NA	NA	NA	NA	NA	NA	NA	NA	NA	NA	NA	NA
4	2004	1	1	NA	NA	NA	NA	NA	NA	NA	NA	NA	NA	NA	NA	NA
4	2005	1	1	NA	NA	NA	NA	NA	NA	NA	NA	NA	NA	NA	NA	NA
4	2006	NA	NA	NA	NA	NA	NA	NA	NA	NA	NA	NA	NA	NA	NA	NA
4	2007	NA	NA	NA	NA	NA	NA	NA	NA	NA	NA	NA	NA	NA	NA	NA
4	2008	NA	NA	NA	NA	NA	NA	NA	NA	NA	NA	NA	NA	NA	NA	NA
4	2009	NA	NA	NA	NA	NA	NA	NA	NA	NA	NA	NA	NA	NA	NA	NA
4	2010	NA	NA	NA	NA	NA	NA	NA	NA	NA	NA	NA	NA	NA	NA	NA
4	2011	NA	NA	NA	NA	NA	NA	NA	NA	NA	NA	NA	NA	NA	NA	NA
4	2012	NA	NA	NA	NA	NA	NA	NA	NA	NA	NA	NA	NA	NA	NA	NA
4	2013	NA	NA	NA	NA	NA	NA	NA	NA	NA	NA	NA	NA	NA	NA	NA
4	2014	NA	NA	NA	NA	NA	NA	NA	NA	NA	NA	NA	NA	NA	NA	NA
5	1990	NA	NA	1	1	NA	NA	NA	NA	NA	NA	NA	NA	NA	NA	NA
5	1991	0	NA	NA	NA	NA	NA	NA	NA	NA	NA	NA	NA	NA	NA	NA
5	1992	0	0	0	NA	NA	NA	NA	NA	NA	NA	NA	NA	NA	NA	NA
5	1993	0	0	0	NA	NA	NA	NA	NA	NA	NA	NA	NA	NA	NA	NA
5	1994	NA	1	1	0	1	NA	NA	NA	NA	NA	NA	NA	NA	NA	NA
5	1995	NA	0	NA	0	NA	NA	NA	NA	NA	NA	NA	NA	NA	NA	NA
5	1996	0	NA	NA	NA	NA	NA	NA	NA	NA	NA	NA	NA	NA	NA	NA
5	1997	1	NA	NA	1	NA	NA	NA	NA	NA	NA	NA	NA	NA	NA	NA
5	1998	NA	NA	1	NA	NA	NA	NA	NA	NA	NA	NA	NA	NA	NA	NA
5	1999	1	1	NA	NA	NA	NA	NA	NA	NA	NA	NA	NA	NA	NA	NA
5	2000	1	1	1	NA	NA	NA	NA	NA	NA	NA	NA	NA	NA	NA	NA
5	2001	1	1	NA	NA	NA	NA	NA	NA	NA	NA	NA	NA	NA	NA	NA
5	2002	1	NA	NA	0	NA	NA	NA	NA	NA	NA	NA	NA	NA	NA	NA
5	2003	NA	NA	NA	0	NA	NA	NA	NA	NA	NA	NA	NA	NA	NA	NA
5	2004	1	1	NA	NA	NA	NA	NA	NA	NA	NA	NA	NA	NA	NA	NA
5	2005	NA	NA	0	0	NA	NA	NA	NA	NA	NA	NA	NA	NA	NA	NA
5	2006	NA	0	0	NA	NA	NA	NA	NA	NA	NA	NA	NA	NA	NA	NA
5	2007	NA	NA	NA	NA	NA	NA	NA	NA	NA	NA	NA	NA	NA	NA	NA
5	2008	NA	NA	NA	NA	NA	NA	NA	NA	NA	NA	NA	NA	NA	NA	NA
5	2009	NA	NA	NA	NA	NA	NA	NA	NA	NA	NA	NA	NA	NA	NA	NA
5	2010	NA	NA	NA	NA	NA	NA	NA	NA	NA	NA	NA	NA	NA	NA	NA
5	2011	NA	NA	NA	NA	NA	NA	NA	NA	NA	NA	NA	NA	NA	NA	NA
5	2012	NA	NA	NA	NA	NA	NA	NA	NA	NA	NA	NA	NA	NA	NA	NA
5	2013	NA	NA	NA	NA	NA	NA	NA	NA	NA	NA	NA	NA	NA	NA	NA
5	2014	NA	NA	NA	NA	NA	NA	NA	NA	NA	NA	NA	NA	NA	NA	NA
6	1990	NA	NA	NA	NA	NA	NA	NA	NA	NA	NA	NA	NA	NA	NA	NA
6	1991	NA	0	NA	NA	0	NA	NA	NA	NA	NA	NA	NA	NA	NA	NA
6	1992	0	0	0	NA	NA	NA	NA	NA	NA	NA	NA	NA	NA	NA	NA
6	1993	NA	NA	NA	NA	NA	NA	NA	NA	NA	NA	NA	NA	NA	NA	NA
6	1994	1	NA	0	NA	NA	NA	NA	NA	NA	NA	NA	NA	NA	NA	NA
6	1995	0	NA	NA	NA	NA	NA	NA	NA	NA	NA	NA	NA	NA	NA	NA
6	1996	1	1	NA	NA	NA	NA	NA	NA	NA	NA	NA	NA	NA	NA	NA
6	1997	NA	NA	NA	NA	NA	NA	NA	NA	NA	NA	NA	NA	NA	NA	NA
6	1998	NA	NA	0	NA	NA	0	NA	NA	NA	NA	NA	NA	NA	NA	NA
6	1999	0	NA	NA	0	NA	NA	NA	NA	NA	NA	NA	NA	NA	NA	NA
6	2000	0	NA	0	NA	NA	NA	NA	NA	NA	NA	NA	NA	NA	NA	NA
6	2001	1	1	NA	NA	NA	NA	NA	NA	NA	NA	NA	NA	NA	NA	NA
6	2002	NA	0	NA	0	0	NA	NA	NA	NA	NA	NA	NA	NA	NA	NA
6	2003	NA	NA	NA	NA	NA	NA	NA	NA	NA	NA	NA	NA	NA	NA	NA
6	2004	0	0	NA	NA	NA	NA	NA	NA	NA	NA	NA	NA	NA	NA	NA
6	2005	NA	NA	NA	NA	NA	NA	NA	NA	NA	NA	NA	NA	NA	NA	NA
6	2006	NA	NA	NA	NA	NA	NA	NA	NA	NA	NA	NA	NA	NA	NA	NA
6	2007	NA	NA	NA	NA	NA	NA	NA	NA	NA	NA	NA	NA	NA	NA	NA
6	2008	NA	NA	NA	NA	NA	NA	NA	NA	NA	NA	NA	NA	NA	NA	NA
6	2009	NA	NA	NA	NA	NA	NA	NA	NA	NA	NA	NA	NA	NA	NA	NA
6	2010	NA	NA	NA	NA	NA	NA	NA	NA	NA	NA	NA	NA	NA	NA	NA
6	2011	NA	NA	NA	NA	NA	NA	NA	NA	NA	NA	NA	NA	NA	NA	NA
6	2012	NA	NA	NA	NA	NA	NA	NA	NA	NA	NA	NA	NA	NA	NA	NA
6	2013	NA	NA	NA	NA	NA	NA	NA	NA	NA	NA	NA	NA	NA	NA	NA
6	2014	NA	NA	NA	NA	NA	NA	NA	NA	NA	NA	NA	NA	NA	NA	NA
7	1990	NA	NA	1	1	NA	NA	NA	NA	NA	NA	NA	NA	NA	NA	NA
7	1991	NA	0	NA	0	NA	NA	NA	NA	NA	NA	NA	NA	NA	NA	NA
7	1992	1	1	NA	NA	NA	NA	NA	NA	NA	NA	NA	NA	NA	NA	NA
7	1993	0	0	NA	NA	NA	NA	NA	NA	NA	NA	NA	NA	NA	NA	NA
7	1994	NA	0	0	NA	NA	NA	NA	NA	NA	NA	NA	NA	NA	NA	NA
7	1995	NA	0	NA	NA	NA	NA	0	NA	NA	NA	NA	NA	NA	NA	NA
7	1996	NA	NA	0	NA	NA	NA	NA	NA	NA	NA	NA	NA	NA	NA	NA
7	1997	NA	NA	NA	NA	NA	0	NA	0	NA	NA	NA	NA	NA	NA	NA
7	1998	NA	NA	NA	NA	NA	NA	NA	NA	NA	NA	NA	NA	NA	NA	NA
7	1999	NA	0	0	NA	NA	NA	NA	NA	NA	NA	NA	NA	NA	NA	NA
7	2000	1	1	NA	NA	NA	NA	NA	NA	NA	NA	NA	NA	NA	NA	NA
7	2001	0	1	1	1	NA	NA	NA	NA	NA	NA	NA	NA	NA	NA	NA
7	2002	NA	1	1	NA	NA	NA	NA	NA	NA	NA	NA	NA	NA	NA	NA
7	2003	NA	0	NA	NA	NA	NA	NA	NA	NA	NA	NA	NA	NA	NA	NA
7	2004	NA	NA	1	NA	NA	NA	NA	NA	NA	NA	NA	NA	NA	NA	NA
7	2005	0	1	NA	NA	NA	NA	NA	NA	NA	NA	NA	NA	NA	NA	NA
7	2006	0	0	0	NA	NA	NA	NA	NA	NA	NA	NA	NA	NA	NA	NA
7	2007	0	NA	NA	NA	NA	NA	NA	NA	NA	NA	NA	NA	NA	NA	NA
7	2008	NA	1	1	1	NA	NA	NA	NA	NA	NA	NA	NA	NA	NA	NA
7	2009	0	0	NA	NA	NA	NA	NA	NA	NA	NA	NA	NA	NA	NA	NA
7	2010	1	1	NA	NA	NA	NA	NA	NA	NA	NA	NA	NA	NA	NA	NA
7	2011	1	1	NA	NA	NA	NA	NA	NA	NA	NA	NA	NA	NA	NA	NA
7	2012	0	0	NA	NA	NA	NA	NA	NA	NA	NA	NA	NA	NA	NA	NA
7	2013	0	0	NA	NA	NA	NA	NA	NA	NA	NA	NA	NA	NA	NA	NA
7	2014	NA	0	NA	NA	NA	NA	NA	NA	NA	NA	NA	NA	NA	NA	NA
8	1990	NA	NA	NA	0	NA	NA	NA	NA	NA	NA	NA	NA	NA	NA	NA
8	1991	NA	0	NA	NA	NA	NA	NA	NA	NA	NA	NA	NA	NA	NA	NA
8	1992	0	NA	0	1	NA	1	NA	NA	0	NA	NA	NA	NA	NA	NA
8	1993	NA	NA	NA	NA	NA	0	NA	NA	NA	NA	NA	NA	NA	NA	NA
8	1994	NA	NA	0	NA	NA	NA	NA	NA	NA	NA	NA	NA	NA	NA	NA
8	1995	NA	0	NA	NA	NA	NA	NA	NA	NA	NA	NA	NA	NA	NA	NA
8	1996	NA	0	NA	NA	NA	NA	NA	NA	NA	NA	NA	NA	NA	NA	NA
8	1997	NA	NA	NA	0	NA	NA	NA	NA	NA	NA	NA	NA	NA	NA	NA
8	1998	NA	NA	NA	NA	NA	NA	NA	NA	NA	NA	NA	NA	NA	NA	NA
8	1999	NA	0	0	NA	NA	NA	NA	NA	NA	NA	NA	NA	NA	NA	NA
8	2000	NA	0	0	NA	NA	NA	NA	NA	NA	NA	NA	NA	NA	NA	NA
8	2001	NA	NA	NA	0	NA	NA	NA	NA	NA	NA	NA	NA	NA	NA	NA
8	2002	NA	NA	NA	NA	NA	NA	NA	NA	NA	NA	NA	NA	NA	NA	NA
8	2003	NA	NA	NA	NA	NA	NA	NA	NA	NA	NA	NA	NA	NA	NA	NA
8	2004	0	NA	NA	NA	NA	NA	NA	NA	NA	NA	NA	NA	NA	NA	NA
8	2005	0	1	1	1	NA	NA	NA	NA	NA	NA	NA	NA	NA	NA	NA
8	2006	1	NA	0	NA	NA	NA	NA	NA	NA	NA	NA	NA	NA	NA	NA
8	2007	0	0	0	NA	NA	NA	NA	NA	NA	NA	NA	NA	NA	NA	NA
8	2008	NA	NA	NA	NA	NA	NA	NA	NA	NA	NA	NA	NA	NA	NA	NA
8	2009	NA	NA	NA	NA	NA	NA	NA	NA	NA	NA	NA	NA	NA	NA	NA
8	2010	1	0	0	NA	NA	NA	NA	NA	NA	NA	NA	NA	NA	NA	NA
8	2011	NA	NA	NA	NA	NA	NA	NA	NA	NA	NA	NA	NA	NA	NA	NA
8	2012	0	NA	NA	NA	NA	NA	NA	NA	NA	NA	NA	NA	NA	NA	NA
8	2013	NA	0	NA	NA	NA	NA	NA	NA	NA	NA	NA	NA	NA	NA	NA
8	2014	0	0	NA	NA	NA	NA	NA	NA	NA	NA	NA	NA	NA	NA	NA
9	1990	NA	NA	NA	NA	NA	NA	NA	NA	NA	NA	NA	NA	NA	NA	NA
9	1991	NA	NA	NA	NA	NA	NA	NA	NA	NA	NA	NA	NA	NA	NA	NA
9	1992	NA	NA	NA	NA	NA	NA	NA	NA	NA	NA	NA	NA	NA	NA	NA
9	1993	0	NA	NA	NA	NA	NA	NA	NA	NA	NA	NA	NA	NA	NA	NA
9	1994	NA	NA	NA	NA	NA	1	1	NA	NA	NA	NA	NA	NA	NA	NA
9	1995	NA	NA	NA	NA	0	0	NA	NA	NA	NA	NA	NA	NA	NA	NA
9	1996	NA	0	1	NA	NA	0	NA	NA	NA	NA	NA	NA	NA	NA	NA
9	1997	NA	NA	NA	1	1	NA	NA	NA	NA	NA	NA	NA	NA	NA	NA
9	1998	0	0	NA	NA	NA	NA	NA	NA	NA	NA	NA	NA	NA	NA	NA
9	1999	0	0	NA	NA	NA	NA	NA	NA	NA	NA	NA	NA	NA	NA	NA
9	2000	1	0	0	NA	NA	NA	NA	NA	NA	NA	NA	NA	NA	NA	NA
9	2001	NA	NA	1	1	NA	NA	NA	NA	NA	NA	NA	NA	NA	NA	NA
9	2002	0	0	NA	NA	NA	NA	NA	NA	NA	NA	NA	NA	NA	NA	NA
9	2003	NA	0	NA	NA	NA	NA	NA	NA	NA	NA	NA	NA	NA	NA	NA
9	2004	NA	NA	NA	NA	NA	NA	NA	NA	NA	NA	NA	NA	NA	NA	NA
9	2005	NA	NA	NA	NA	NA	NA	NA	NA	NA	NA	NA	NA	NA	NA	NA
9	2006	NA	NA	NA	NA	NA	NA	NA	NA	NA	NA	NA	NA	NA	NA	NA
9	2007	NA	NA	NA	NA	NA	NA	NA	NA	NA	NA	NA	NA	NA	NA	NA
9	2008	0	NA	NA	NA	NA	NA	NA	NA	NA	NA	NA	NA	NA	NA	NA
9	2009	0	1	1	1	1	NA	NA	NA	NA	NA	NA	NA	NA	NA	NA
9	2010	NA	NA	NA	NA	NA	NA	NA	NA	NA	NA	NA	NA	NA	NA	NA
9	2011	NA	0	NA	NA	NA	NA	NA	NA	NA	NA	NA	NA	NA	NA	NA
9	2012	0	NA	NA	NA	NA	NA	NA	NA	NA	NA	NA	NA	NA	NA	NA
9	2013	NA	NA	NA	NA	NA	NA	NA	NA	NA	NA	NA	NA	NA	NA	NA
9	2014	0	0	NA	NA	NA	NA	NA	NA	NA	NA	NA	NA	NA	NA	NA
10	1990	NA	1	1	NA	NA	NA	NA	NA	NA	NA	NA	NA	NA	NA	NA
10	1991	0	NA	NA	NA	NA	NA	NA	NA	NA	NA	NA	NA	NA	NA	NA
10	1992	0	NA	1	NA	1	1	NA	NA	NA	NA	NA	NA	NA	NA	NA
10	1993	NA	NA	NA	NA	NA	NA	NA	NA	NA	NA	NA	NA	NA	NA	NA
10	1994	NA	NA	NA	NA	NA	NA	NA	NA	NA	NA	NA	NA	NA	NA	NA
10	1995	0	0	NA	NA	NA	NA	NA	NA	NA	NA	NA	NA	NA	NA	NA
10	1996	NA	NA	NA	NA	NA	NA	NA	NA	NA	NA	NA	NA	NA	NA	NA
10	1997	NA	NA	NA	NA	NA	NA	NA	NA	NA	NA	NA	NA	NA	NA	NA
10	1998	NA	0	0	NA	NA	NA	NA	NA	NA	NA	NA	NA	NA	NA	NA
10	1999	NA	NA	NA	NA	NA	NA	NA	NA	NA	NA	NA	NA	NA	NA	NA
10	2000	NA	0	NA	NA	NA	NA	NA	NA	NA	NA	NA	NA	NA	NA	NA
10	2001	1	1	1	1	NA	NA	NA	NA	NA	NA	NA	NA	NA	NA	NA
10	2002	0	0	NA	NA	NA	NA	NA	NA	NA	NA	NA	NA	NA	NA	NA
10	2003	0	0	0	NA	NA	NA	NA	NA	NA	NA	NA	NA	NA	NA	NA
10	2004	NA	1	NA	0	0	0	NA	NA	NA	NA	NA	NA	NA	NA	NA
10	2005	NA	NA	NA	NA	NA	NA	NA	NA	NA	NA	NA	NA	NA	NA	NA
10	2006	NA	NA	NA	NA	NA	NA	NA	NA	NA	NA	NA	NA	NA	NA	NA
10	2007	0	NA	NA	NA	NA	NA	NA	NA	NA	NA	NA	NA	NA	NA	NA
10	2008	NA	NA	NA	NA	NA	NA	NA	NA	NA	NA	NA	NA	NA	NA	NA
10	2009	NA	NA	NA	NA	NA	NA	NA	NA	NA	NA	NA	NA	NA	NA	NA
10	2010	NA	0	0	NA	NA	NA	NA	NA	NA	NA	NA	NA	NA	NA	NA
10	2011	NA	NA	NA	NA	NA	NA	NA	NA	NA	NA	NA	NA	NA	NA	NA
10	2012	NA	0	NA	NA	NA	NA	NA	NA	NA	NA	NA	NA	NA	NA	NA
10	2013	NA	0	0	NA	NA	NA	NA	NA	NA	NA	NA	NA	NA	NA	NA
10	2014	0	NA	NA	NA	NA	NA	NA	NA	NA	NA	NA	NA	NA	NA	NA
11	1990	NA	1	1	NA	NA	NA	NA	NA	NA	NA	NA	NA	NA	NA	NA
11	1991	NA	NA	NA	0	NA	NA	NA	NA	NA	NA	NA	NA	NA	NA	NA
11	1992	0	NA	0	NA	NA	NA	NA	NA	NA	NA	NA	NA	NA	NA	NA
11	1993	NA	0	0	NA	NA	NA	NA	NA	NA	NA	NA	NA	NA	NA	NA
11	1994	NA	NA	NA	NA	NA	NA	NA	NA	NA	NA	NA	NA	NA	NA	NA
11	1995	NA	NA	NA	NA	NA	NA	0	NA	NA	NA	NA	NA	NA	NA	NA
11	1996	NA	1	NA	1	NA	NA	NA	NA	NA	NA	NA	NA	NA	NA	NA
11	1997	NA	1	NA	1	1	NA	1	NA	NA	NA	NA	NA	NA	NA	NA
11	1998	0	0	NA	NA	NA	NA	NA	NA	NA	NA	NA	NA	NA	NA	NA
11	1999	1	1	NA	NA	NA	NA	NA	NA	NA	NA	NA	NA	NA	NA	NA
11	2000	1	0	0	NA	NA	NA	NA	NA	NA	NA	NA	NA	NA	NA	NA
11	2001	NA	1	1	NA	NA	NA	NA	NA	NA	NA	NA	NA	NA	NA	NA
11	2002	1	NA	NA	NA	NA	NA	NA	NA	NA	NA	NA	NA	NA	NA	NA
11	2003	NA	NA	NA	NA	NA	NA	NA	NA	NA	NA	NA	NA	NA	NA	NA
11	2004	NA	NA	NA	NA	NA	NA	NA	NA	NA	NA	NA	NA	NA	NA	NA
11	2005	NA	NA	NA	NA	NA	NA	NA	NA	NA	NA	NA	NA	NA	NA	NA
11	2006	NA	NA	NA	NA	NA	NA	NA	NA	NA	NA	NA	NA	NA	NA	NA
11	2007	NA	NA	NA	NA	NA	NA	NA	NA	NA	NA	NA	NA	NA	NA	NA
11	2008	NA	NA	NA	NA	NA	NA	NA	NA	NA	NA	NA	NA	NA	NA	NA
11	2009	NA	NA	NA	NA	NA	NA	NA	NA	NA	NA	NA	NA	NA	NA	NA
11	2010	NA	NA	NA	NA	NA	NA	NA	NA	NA	NA	NA	NA	NA	NA	NA
11	2011	NA	NA	NA	NA	NA	NA	NA	NA	NA	NA	NA	NA	NA	NA	NA
11	2012	NA	NA	NA	NA	NA	NA	NA	NA	NA	NA	NA	NA	NA	NA	NA
11	2013	NA	NA	NA	NA	NA	NA	NA	NA	NA	NA	NA	NA	NA	NA	NA
11	2014	NA	NA	NA	NA	NA	NA	NA	NA	NA	NA	NA	NA	NA	NA	NA
12	1990	NA	NA	1	1	1	NA	NA	NA	NA	NA	NA	NA	NA	NA	NA
12	1991	1	0	NA	NA	NA	NA	NA	NA	NA	NA	NA	NA	NA	NA	NA
12	1992	1	1	NA	NA	NA	NA	NA	NA	NA	NA	NA	NA	NA	NA	NA
12	1993	1	1	NA	NA	NA	NA	NA	NA	NA	NA	NA	NA	NA	NA	NA
12	1994	1	1	NA	NA	NA	NA	NA	NA	NA	NA	NA	NA	NA	NA	NA
12	1995	NA	1	1	1	NA	NA	NA	NA	NA	NA	NA	NA	NA	NA	NA
12	1996	NA	1	1	NA	NA	NA	NA	NA	NA	NA	NA	NA	NA	NA	NA
12	1997	NA	NA	NA	0	NA	NA	0	NA	NA	NA	NA	NA	NA	NA	NA
12	1998	NA	0	0	NA	NA	NA	NA	NA	NA	NA	NA	NA	NA	NA	NA
12	1999	NA	1	1	NA	NA	NA	NA	NA	NA	NA	NA	NA	NA	NA	NA
12	2000	0	0	NA	NA	NA	NA	NA	NA	NA	NA	NA	NA	NA	NA	NA
12	2001	NA	1	1	NA	NA	NA	NA	NA	NA	NA	NA	NA	NA	NA	NA
12	2002	1	1	NA	NA	NA	NA	NA	NA	NA	NA	NA	NA	NA	NA	NA
12	2003	0	NA	NA	NA	NA	NA	NA	NA	NA	NA	NA	NA	NA	NA	NA
12	2004	1	1	NA	NA	NA	NA	NA	NA	NA	NA	NA	NA	NA	NA	NA
12	2005	NA	NA	NA	NA	NA	NA	NA	NA	NA	NA	NA	NA	NA	NA	NA
12	2006	0	0	NA	NA	NA	NA	NA	NA	NA	NA	NA	NA	NA	NA	NA
12	2007	NA	NA	NA	NA	NA	NA	NA	NA	NA	NA	NA	NA	NA	NA	NA
12	2008	NA	NA	NA	NA	NA	NA	NA	NA	NA	NA	NA	NA	NA	NA	NA
12	2009	0	NA	NA	NA	NA	NA	NA	NA	NA	NA	NA	NA	NA	NA	NA
12	2010	1	NA	NA	NA	NA	NA	NA	NA	NA	NA	NA	NA	NA	NA	NA
12	2011	0	NA	NA	NA	NA	NA	NA	NA	NA	NA	NA	NA	NA	NA	NA
12	2012	0	NA	NA	NA	NA	NA	NA	NA	NA	NA	NA	NA	NA	NA	NA
12	2013	NA	NA	NA	NA	NA	NA	NA	NA	NA	NA	NA	NA	NA	NA	NA
12	2014	NA	NA	NA	NA	NA	NA	NA	NA	NA	NA	NA	NA	NA	NA	NA
13	1990	NA	NA	NA	NA	1	NA	NA	NA	NA	0	NA	NA	NA	NA	NA
13	1991	NA	0	NA	NA	NA	NA	NA	NA	NA	NA	NA	NA	NA	NA	NA
13	1992	NA	NA	NA	NA	NA	NA	1	NA	NA	NA	NA	NA	NA	NA	NA
13	1993	NA	NA	NA	0	NA	NA	NA	0	NA	NA	NA	NA	NA	NA	NA
13	1994	NA	NA	NA	NA	0	NA	NA	NA	NA	NA	NA	NA	NA	NA	NA
13	1995	NA	NA	NA	NA	NA	1	NA	NA	0	NA	NA	NA	NA	NA	NA
13	1996	0	1	1	1	NA	NA	NA	NA	NA	NA	NA	NA	NA	NA	NA
13	1997	1	1	1	NA	NA	NA	NA	NA	NA	NA	NA	NA	NA	NA	NA
13	1998	0	0	NA	NA	NA	NA	NA	NA	NA	NA	NA	NA	NA	NA	NA
13	1999	NA	NA	NA	NA	NA	NA	NA	NA	NA	NA	NA	NA	NA	NA	NA
13	2000	NA	NA	NA	NA	NA	NA	NA	NA	NA	NA	NA	NA	NA	NA	NA
13	2001	NA	NA	NA	NA	NA	NA	NA	NA	NA	NA	NA	NA	NA	NA	NA
13	2002	NA	NA	NA	NA	NA	NA	NA	NA	NA	NA	NA	NA	NA	NA	NA
13	2003	NA	NA	NA	NA	NA	NA	NA	NA	NA	NA	NA	NA	NA	NA	NA
13	2004	NA	NA	NA	NA	NA	NA	NA	NA	NA	NA	NA	NA	NA	NA	NA
13	2005	NA	NA	NA	NA	NA	NA	NA	NA	NA	NA	NA	NA	NA	NA	NA
13	2006	NA	NA	NA	NA	NA	NA	NA	NA	NA	NA	NA	NA	NA	NA	NA
13	2007	0	NA	NA	NA	NA	NA	NA	NA	NA	NA	NA	NA	NA	NA	NA
13	2008	NA	NA	NA	NA	NA	NA	NA	NA	NA	NA	NA	NA	NA	NA	NA
13	2009	NA	NA	NA	NA	NA	NA	NA	NA	NA	NA	NA	NA	NA	NA	NA
13	2010	NA	NA	NA	NA	NA	NA	NA	NA	NA	NA	NA	NA	NA	NA	NA
13	2011	NA	NA	NA	NA	NA	NA	NA	NA	NA	NA	NA	NA	NA	NA	NA
13	2012	NA	NA	NA	NA	NA	NA	NA	NA	NA	NA	NA	NA	NA	NA	NA
13	2013	NA	NA	NA	NA	NA	NA	NA	NA	NA	NA	NA	NA	NA	NA	NA
13	2014	NA	NA	NA	NA	NA	NA	NA	NA	NA	NA	NA	NA	NA	NA	NA
14	1990	NA	1	NA	1	0	NA	NA	NA	NA	NA	NA	NA	NA	NA	NA
14	1991	NA	1	1	1	NA	NA	NA	NA	NA	NA	NA	NA	NA	NA	NA
14	1992	0	0	0	NA	NA	NA	NA	NA	NA	NA	NA	NA	NA	NA	NA
14	1993	1	NA	0	NA	NA	NA	NA	NA	NA	NA	NA	NA	NA	NA	NA
14	1994	1	NA	NA	0	NA	NA	NA	NA	NA	NA	NA	NA	NA	NA	NA
14	1995	NA	NA	NA	NA	NA	NA	NA	NA	NA	NA	NA	NA	NA	NA	NA
14	1996	NA	NA	NA	NA	NA	0	NA	NA	NA	NA	NA	NA	NA	NA	NA
14	1997	NA	NA	NA	0	0	NA	NA	NA	NA	NA	NA	NA	NA	NA	NA
14	1998	1	1	1	NA	NA	NA	NA	NA	NA	NA	NA	NA	NA	NA	NA
14	1999	0	NA	NA	NA	NA	NA	NA	NA	NA	NA	NA	NA	NA	NA	NA
14	2000	NA	0	0	NA	NA	NA	NA	NA	NA	NA	NA	NA	NA	NA	NA
14	2001	NA	NA	0	NA	NA	NA	NA	NA	NA	NA	NA	NA	NA	NA	NA
14	2002	0	1	NA	NA	NA	NA	NA	NA	NA	NA	NA	NA	NA	NA	NA
14	2003	0	0	NA	NA	NA	NA	NA	NA	NA	NA	NA	NA	NA	NA	NA
14	2004	0	0	NA	NA	NA	NA	NA	NA	NA	NA	NA	NA	NA	NA	NA
14	2005	1	0	NA	NA	NA	NA	NA	NA	NA	NA	NA	NA	NA	NA	NA
14	2006	0	0	NA	NA	NA	NA	NA	NA	NA	NA	NA	NA	NA	NA	NA
14	2007	NA	NA	NA	NA	NA	NA	NA	NA	NA	NA	NA	NA	NA	NA	NA
14	2008	0	NA	NA	NA	NA	NA	NA	NA	NA	NA	NA	NA	NA	NA	NA
14	2009	NA	NA	NA	NA	NA	NA	NA	NA	NA	NA	NA	NA	NA	NA	NA
14	2010	NA	NA	NA	NA	NA	NA	NA	NA	NA	NA	NA	NA	NA	NA	NA
14	2011	NA	NA	NA	NA	NA	NA	NA	NA	NA	NA	NA	NA	NA	NA	NA
14	2012	NA	NA	NA	NA	NA	NA	NA	NA	NA	NA	NA	NA	NA	NA	NA
14	2013	NA	NA	NA	NA	NA	NA	NA	NA	NA	NA	NA	NA	NA	NA	NA
14	2014	NA	NA	NA	NA	NA	NA	NA	NA	NA	NA	NA	NA	NA	NA	NA
15	1990	NA	NA	NA	NA	NA	0	NA	NA	NA	NA	NA	NA	NA	NA	NA
15	1991	NA	NA	NA	NA	NA	NA	NA	NA	NA	NA	NA	NA	NA	NA	NA
15	1992	NA	NA	NA	NA	NA	NA	NA	NA	NA	NA	NA	NA	NA	NA	NA
15	1993	NA	NA	NA	NA	NA	NA	NA	NA	NA	NA	NA	NA	NA	NA	NA
15	1994	NA	NA	NA	NA	NA	NA	NA	NA	NA	NA	NA	NA	NA	NA	NA
15	1995	NA	NA	NA	NA	NA	NA	NA	NA	NA	NA	NA	NA	NA	NA	NA
15	1996	NA	NA	NA	NA	NA	NA	NA	NA	NA	NA	NA	NA	NA	NA	NA
15	1997	NA	NA	NA	NA	NA	NA	NA	NA	NA	NA	NA	NA	NA	NA	NA
15	1998	NA	NA	NA	NA	NA	NA	NA	NA	NA	NA	NA	NA	NA	NA	NA
15	1999	NA	NA	NA	NA	NA	NA	NA	NA	NA	NA	NA	NA	NA	NA	NA
15	2000	NA	NA	NA	NA	NA	NA	NA	NA	NA	NA	NA	NA	NA	NA	NA
15	2001	NA	NA	NA	NA	NA	NA	NA	NA	NA	NA	NA	NA	NA	NA	NA
15	2002	NA	NA	NA	NA	NA	NA	NA	NA	NA	NA	NA	NA	NA	NA	NA
15	2003	NA	NA	NA	NA	NA	NA	NA	NA	NA	NA	NA	NA	NA	NA	NA
15	2004	NA	NA	NA	NA	1	1	NA	NA	NA	NA	NA	NA	NA	NA	NA
15	2005	NA	1	NA	NA	NA	NA	NA	NA	NA	NA	NA	NA	NA	NA	NA
15	2006	1	NA	NA	NA	NA	NA	NA	NA	NA	NA	NA	NA	NA	NA	NA
15	2007	NA	NA	NA	0	NA	NA	NA	NA	NA	NA	NA	NA	NA	NA	NA
15	2008	0	1	NA	NA	NA	NA	NA	NA	NA	NA	NA	NA	NA	NA	NA
15	2009	NA	NA	NA	NA	NA	NA	NA	NA	NA	NA	NA	NA	NA	NA	NA
15	2010	NA	1	NA	NA	NA	NA	NA	NA	NA	NA	NA	NA	NA	NA	NA
15	2011	NA	0	0	0	NA	NA	NA	NA	NA	NA	NA	NA	NA	NA	NA
15	2012	0	NA	NA	NA	NA	NA	NA	NA	NA	NA	NA	NA	NA	NA	NA
15	2013	NA	NA	NA	NA	NA	NA	NA	NA	NA	NA	NA	NA	NA	NA	NA
15	2014	NA	NA	0	NA	NA	NA	NA	NA	NA	NA	NA	NA	NA	NA	NA
16	1990	0	0	NA	0	NA	NA	NA	NA	NA	NA	NA	NA	NA	NA	NA
16	1991	NA	NA	NA	NA	NA	0	0	NA	0	NA	NA	NA	NA	NA	NA
16	1992	NA	NA	NA	1	0	NA	NA	NA	NA	NA	NA	NA	NA	NA	NA
16	1993	NA	NA	NA	NA	NA	NA	NA	NA	NA	NA	NA	NA	NA	NA	NA
16	1994	NA	NA	NA	NA	NA	NA	NA	NA	NA	NA	NA	NA	NA	NA	NA
16	1995	NA	NA	NA	0	NA	NA	NA	NA	NA	NA	NA	NA	NA	NA	NA
16	1996	0	NA	0	NA	NA	NA	NA	NA	NA	NA	NA	NA	NA	NA	NA
16	1997	NA	NA	1	1	NA	NA	NA	NA	NA	NA	NA	NA	NA	NA	NA
16	1998	NA	0	NA	NA	NA	NA	NA	NA	NA	NA	NA	NA	NA	NA	NA
16	1999	NA	NA	0	0	NA	NA	NA	NA	NA	NA	NA	NA	NA	NA	NA
16	2000	0	0	0	NA	NA	NA	NA	NA	NA	NA	NA	NA	NA	NA	NA
16	2001	NA	NA	0	0	NA	NA	NA	NA	NA	NA	NA	NA	NA	NA	NA
16	2002	NA	NA	NA	NA	1	NA	NA	NA	NA	NA	NA	NA	NA	NA	NA
16	2003	NA	NA	NA	0	NA	NA	NA	NA	NA	NA	NA	NA	NA	NA	NA
16	2004	0	NA	0	NA	NA	NA	NA	NA	NA	NA	NA	NA	NA	NA	NA
16	2005	NA	NA	0	0	NA	NA	NA	NA	NA	NA	NA	NA	NA	NA	NA
16	2006	NA	0	NA	NA	NA	NA	NA	NA	NA	NA	NA	NA	NA	NA	NA
16	2007	NA	NA	NA	NA	NA	NA	NA	NA	NA	NA	NA	NA	NA	NA	NA
16	2008	NA	NA	NA	NA	NA	NA	NA	NA	NA	NA	NA	NA	NA	NA	NA
16	2009	NA	NA	0	NA	NA	NA	NA	NA	NA	NA	NA	NA	NA	NA	NA
16	2010	NA	0	NA	NA	NA	NA	NA	NA	NA	NA	NA	NA	NA	NA	NA
16	2011	NA	NA	0	NA	NA	NA	NA	NA	NA	NA	NA	NA	NA	NA	NA
16	2012	NA	0	0	NA	NA	NA	NA	NA	NA	NA	NA	NA	NA	NA	NA
16	2013	NA	0	0	NA	NA	NA	NA	NA	NA	NA	NA	NA	NA	NA	NA
16	2014	NA	NA	NA	NA	NA	NA	NA	NA	NA	NA	NA	NA	NA	NA	NA
17	1990	0	0	0	0	NA	NA	NA	NA	NA	NA	NA	NA	NA	NA	NA
17	1991	NA	NA	NA	NA	0	NA	0	NA	NA	NA	NA	NA	NA	NA	NA
17	1992	NA	NA	NA	NA	NA	NA	NA	NA	NA	NA	NA	NA	NA	NA	NA
17	1993	NA	0	0	NA	NA	NA	NA	NA	NA	NA	NA	NA	NA	NA	NA
17	1994	0	1	NA	NA	NA	NA	NA	NA	NA	NA	NA	NA	NA	NA	NA
17	1995	0	NA	NA	NA	NA	NA	NA	NA	NA	NA	NA	NA	NA	NA	NA
17	1996	0	NA	NA	NA	NA	NA	NA	NA	NA	NA	NA	NA	NA	NA	NA
17	1997	NA	NA	NA	NA	NA	NA	NA	NA	NA	NA	NA	NA	NA	NA	NA
17	1998	NA	NA	NA	NA	NA	NA	NA	NA	NA	NA	NA	NA	NA	NA	NA
17	1999	NA	NA	NA	NA	NA	NA	NA	NA	NA	NA	NA	NA	NA	NA	NA
17	2000	0	0	NA	NA	NA	NA	NA	NA	NA	NA	NA	NA	NA	NA	NA
17	2001	NA	NA	NA	NA	NA	NA	NA	NA	NA	NA	NA	NA	NA	NA	NA
17	2002	NA	NA	NA	NA	NA	NA	NA	NA	NA	NA	NA	NA	NA	NA	NA
17	2003	NA	NA	NA	NA	NA	NA	NA	NA	NA	NA	NA	NA	NA	NA	NA
17	2004	NA	NA	NA	NA	NA	NA	NA	NA	NA	NA	NA	NA	NA	NA	NA
17	2005	NA	NA	NA	NA	NA	NA	NA	NA	NA	NA	NA	NA	NA	NA	NA
17	2006	NA	NA	NA	NA	NA	NA	NA	NA	NA	NA	NA	NA	NA	NA	NA
17	2007	NA	NA	NA	NA	NA	NA	NA	NA	NA	NA	NA	NA	NA	NA	NA
17	2008	NA	NA	NA	NA	NA	NA	NA	NA	NA	NA	NA	NA	NA	NA	NA
17	2009	NA	NA	NA	NA	NA	NA	NA	NA	NA	NA	NA	NA	NA	NA	NA
17	2010	NA	NA	NA	NA	NA	NA	NA	NA	NA	NA	NA	NA	NA	NA	NA
17	2011	NA	NA	NA	NA	NA	NA	NA	NA	NA	NA	NA	NA	NA	NA	NA
17	2012	NA	0	NA	NA	NA	NA	NA	NA	NA	NA	NA	NA	NA	NA	NA
17	2013	NA	NA	NA	NA	NA	NA	NA	NA	NA	NA	NA	NA	NA	NA	NA
17	2014	NA	NA	NA	NA	NA	NA	NA	NA	NA	NA	NA	NA	NA	NA	NA
18	1990	NA	1	0	NA	NA	NA	NA	NA	NA	NA	NA	NA	NA	NA	NA
18	1991	NA	NA	NA	1	1	NA	NA	NA	NA	NA	NA	NA	NA	NA	NA
18	1992	0	0	NA	NA	NA	NA	NA	NA	NA	NA	NA	NA	NA	NA	NA
18	1993	0	0	NA	NA	NA	NA	NA	NA	NA	NA	NA	NA	NA	NA	NA
18	1994	NA	1	1	NA	NA	NA	NA	NA	NA	NA	NA	NA	NA	NA	NA
18	1995	NA	0	0	NA	NA	NA	NA	NA	NA	NA	NA	NA	NA	NA	NA
18	1996	0	1	1	NA	NA	NA	NA	NA	NA	NA	NA	NA	NA	NA	NA
18	1997	NA	0	NA	0	NA	NA	NA	NA	NA	NA	NA	NA	NA	NA	NA
18	1998	NA	NA	0	NA	0	NA	NA	NA	NA	NA	NA	NA	NA	NA	NA
18	1999	NA	NA	NA	0	0	NA	NA	NA	NA	NA	NA	NA	NA	NA	NA
18	2000	1	1	NA	NA	NA	NA	NA	NA	NA	NA	NA	NA	NA	NA	NA
18	2001	NA	NA	0	0	NA	NA	NA	NA	NA	NA	NA	NA	NA	NA	NA
18	2002	NA	NA	1	NA	NA	NA	NA	NA	NA	NA	NA	NA	NA	NA	NA
18	2003	NA	0	0	NA	NA	NA	NA	NA	NA	NA	NA	NA	NA	NA	NA
18	2004	NA	0	NA	NA	NA	NA	NA	NA	NA	NA	NA	NA	NA	NA	NA
18	2005	NA	1	1	NA	NA	NA	NA	NA	NA	NA	NA	NA	NA	NA	NA
18	2006	NA	0	NA	NA	NA	NA	NA	NA	NA	NA	NA	NA	NA	NA	NA
18	2007	NA	0	0	NA	NA	NA	NA	NA	NA	NA	NA	NA	NA	NA	NA
18	2008	0	0	NA	NA	NA	NA	NA	NA	NA	NA	NA	NA	NA	NA	NA
18	2009	0	NA	NA	NA	NA	NA	NA	NA	NA	NA	NA	NA	NA	NA	NA
18	2010	0	NA	NA	NA	NA	NA	NA	NA	NA	NA	NA	NA	NA	NA	NA
18	2011	1	1	NA	NA	NA	NA	NA	NA	NA	NA	NA	NA	NA	NA	NA
18	2012	0	NA	NA	NA	NA	NA	NA	NA	NA	NA	NA	NA	NA	NA	NA
18	2013	0	NA	NA	NA	NA	NA	NA	NA	NA	NA	NA	NA	NA	NA	NA
18	2014	NA	NA	NA	NA	NA	NA	NA	NA	NA	NA	NA	NA	NA	NA	NA
19	1990	NA	NA	NA	NA	NA	NA	NA	NA	NA	NA	NA	NA	NA	NA	NA
19	1991	NA	NA	NA	NA	NA	NA	NA	NA	NA	NA	NA	NA	NA	NA	NA
19	1992	NA	NA	NA	NA	NA	NA	NA	NA	NA	NA	NA	NA	NA	NA	NA
19	1993	NA	NA	NA	NA	1	NA	NA	NA	NA	NA	NA	NA	NA	NA	NA
19	1994	0	NA	NA	NA	0	NA	NA	NA	NA	NA	NA	NA	NA	NA	NA
19	1995	NA	NA	NA	NA	NA	NA	NA	NA	NA	NA	NA	NA	NA	NA	NA
19	1996	NA	NA	NA	1	1	NA	NA	NA	NA	NA	NA	NA	NA	NA	NA
19	1997	NA	1	1	NA	NA	NA	NA	NA	NA	NA	NA	NA	NA	NA	NA
19	1998	NA	NA	1	NA	NA	NA	NA	NA	NA	NA	NA	NA	NA	NA	NA
19	1999	NA	NA	NA	NA	NA	NA	NA	NA	NA	NA	NA	NA	NA	NA	NA
19	2000	NA	NA	NA	NA	NA	NA	NA	NA	NA	NA	NA	NA	NA	NA	NA
19	2001	NA	NA	NA	NA	NA	NA	NA	NA	NA	NA	NA	NA	NA	NA	NA
19	2002	NA	NA	NA	NA	NA	NA	NA	NA	NA	NA	NA	NA	NA	NA	NA
19	2003	NA	NA	NA	NA	0	NA	NA	NA	NA	NA	NA	NA	NA	NA	NA
19	2004	NA	NA	NA	NA	NA	NA	NA	NA	NA	NA	NA	NA	NA	NA	NA
19	2005	NA	1	1	NA	NA	NA	NA	NA	NA	NA	NA	NA	NA	NA	NA
19	2006	NA	NA	NA	NA	NA	NA	NA	NA	NA	NA	NA	NA	NA	NA	NA
19	2007	NA	NA	NA	NA	NA	NA	NA	NA	NA	NA	NA	NA	NA	NA	NA
19	2008	NA	NA	NA	NA	NA	NA	NA	NA	NA	NA	NA	NA	NA	NA	NA
19	2009	NA	NA	NA	NA	NA	NA	NA	NA	NA	NA	NA	NA	NA	NA	NA
19	2010	NA	NA	NA	NA	NA	NA	NA	NA	NA	NA	NA	NA	NA	NA	NA
19	2011	1	1	NA	NA	NA	NA	NA	NA	NA	NA	NA	NA	NA	NA	NA
19	2012	NA	NA	NA	NA	NA	NA	NA	NA	NA	NA	NA	NA	NA	NA	NA
19	2013	0	NA	NA	NA	NA	NA	NA	NA	NA	NA	NA	NA	NA	NA	NA
19	2014	NA	NA	NA	NA	NA	NA	NA	NA	NA	NA	NA	NA	NA	NA	NA
20	1990	NA	NA	1	1	NA	NA	NA	NA	NA	NA	NA	NA	NA	NA	NA
20	1991	NA	0	NA	0	NA	NA	NA	NA	NA	NA	NA	NA	NA	NA	NA
20	1992	1	1	NA	NA	NA	NA	NA	NA	NA	NA	NA	NA	NA	NA	NA
20	1993	0	0	0	0	NA	NA	NA	NA	NA	NA	NA	NA	NA	NA	NA
20	1994	0	0	NA	NA	NA	NA	NA	NA	NA	NA	NA	NA	NA	NA	NA
20	1995	0	0	NA	NA	NA	NA	NA	NA	NA	NA	NA	NA	NA	NA	NA
20	1996	1	1	NA	NA	NA	NA	NA	NA	NA	NA	NA	NA	NA	NA	NA
20	1997	NA	NA	NA	NA	NA	NA	NA	NA	NA	NA	NA	NA	NA	NA	NA
20	1998	0	0	NA	NA	NA	NA	NA	NA	NA	NA	NA	NA	NA	NA	NA
20	1999	NA	0	0	NA	NA	NA	NA	NA	NA	NA	NA	NA	NA	NA	NA
20	2000	0	0	NA	NA	NA	NA	NA	NA	NA	NA	NA	NA	NA	NA	NA
20	2001	1	1	NA	NA	NA	NA	NA	NA	NA	NA	NA	NA	NA	NA	NA
20	2002	0	1	NA	1	NA	NA	NA	NA	NA	NA	NA	NA	NA	NA	NA
20	2003	NA	NA	NA	NA	NA	NA	NA	NA	NA	NA	NA	NA	NA	NA	NA
20	2004	NA	NA	NA	NA	NA	NA	NA	NA	NA	NA	NA	NA	NA	NA	NA
20	2005	1	0	NA	NA	NA	NA	NA	NA	NA	NA	NA	NA	NA	NA	NA
20	2006	NA	1	1	0	0	NA	NA	NA	NA	NA	NA	NA	NA	NA	NA
20	2007	NA	NA	NA	NA	NA	NA	NA	NA	NA	NA	NA	NA	NA	NA	NA
20	2008	NA	NA	NA	NA	NA	NA	NA	NA	NA	NA	NA	NA	NA	NA	NA
20	2009	NA	NA	NA	NA	NA	NA	NA	NA	NA	NA	NA	NA	NA	NA	NA
20	2010	NA	NA	NA	NA	NA	NA	NA	NA	NA	NA	NA	NA	NA	NA	NA
20	2011	NA	1	1	NA	NA	NA	NA	NA	NA	NA	NA	NA	NA	NA	NA
20	2012	NA	1	1	NA	NA	NA	NA	NA	NA	NA	NA	NA	NA	NA	NA
20	2013	0	0	NA	NA	NA	NA	NA	NA	NA	NA	NA	NA	NA	NA	NA
20	2014	NA	NA	NA	NA	NA	NA	NA	NA	NA	NA	NA	NA	NA	NA	NA
21	1990	NA	NA	NA	NA	NA	NA	NA	NA	NA	1	NA	NA	NA	NA	NA
21	1991	NA	0	NA	NA	NA	NA	0	NA	NA	NA	NA	NA	NA	NA	NA
21	1992	0	0	NA	NA	NA	NA	NA	NA	NA	NA	NA	NA	NA	NA	NA
21	1993	NA	NA	NA	NA	NA	NA	NA	NA	NA	NA	0	NA	NA	NA	NA
21	1994	NA	NA	0	NA	NA	NA	NA	NA	NA	NA	NA	NA	NA	NA	NA
21	1995	NA	NA	NA	NA	NA	NA	0	NA	NA	NA	NA	NA	NA	NA	NA
21	1996	NA	0	NA	0	NA	NA	NA	NA	NA	NA	NA	NA	NA	NA	NA
21	1997	NA	1	NA	NA	NA	NA	NA	NA	NA	NA	NA	NA	NA	NA	NA
21	1998	NA	NA	NA	1	1	1	NA	NA	NA	NA	NA	NA	NA	NA	NA
21	1999	NA	0	0	NA	NA	NA	NA	NA	NA	NA	NA	NA	NA	NA	NA
21	2000	NA	NA	NA	1	1	1	NA	NA	NA	NA	NA	NA	NA	NA	NA
21	2001	1	NA	NA	NA	NA	NA	NA	NA	NA	NA	NA	NA	NA	NA	NA
21	2002	0	0	NA	NA	NA	NA	NA	NA	NA	NA	NA	NA	NA	NA	NA
21	2003	0	NA	0	NA	NA	NA	NA	NA	NA	NA	NA	NA	NA	NA	NA
21	2004	1	1	1	NA	NA	NA	NA	NA	NA	NA	NA	NA	NA	NA	NA
21	2005	1	0	NA	NA	NA	NA	NA	NA	NA	NA	NA	NA	NA	NA	NA
21	2006	0	NA	NA	NA	NA	NA	NA	NA	NA	NA	NA	NA	NA	NA	NA
21	2007	0	NA	NA	NA	NA	NA	NA	NA	NA	NA	NA	NA	NA	NA	NA
21	2008	0	1	1	1	NA	NA	NA	NA	NA	NA	NA	NA	NA	NA	NA
21	2009	NA	NA	NA	NA	NA	NA	NA	NA	NA	NA	NA	NA	NA	NA	NA
21	2010	1	1	1	NA	NA	NA	NA	NA	NA	NA	NA	NA	NA	NA	NA
21	2011	NA	NA	NA	NA	NA	NA	NA	NA	NA	NA	NA	NA	NA	NA	NA
21	2012	NA	NA	NA	NA	NA	NA	NA	NA	NA	NA	NA	NA	NA	NA	NA
21	2013	NA	NA	NA	NA	NA	NA	NA	NA	NA	NA	NA	NA	NA	NA	NA
21	2014	NA	NA	NA	NA	NA	NA	NA	NA	NA	NA	NA	NA	NA	NA	NA
22	1990	NA	0	1	1	NA	NA	NA	NA	NA	NA	NA	NA	NA	NA	NA
22	1991	NA	NA	NA	0	0	NA	NA	NA	NA	NA	NA	NA	NA	NA	NA
22	1992	1	1	1	1	1	NA	NA	NA	NA	NA	NA	NA	NA	NA	NA
22	1993	0	0	0	NA	NA	NA	NA	NA	NA	NA	NA	NA	NA	NA	NA
22	1994	NA	NA	1	1	1	NA	NA	NA	NA	NA	NA	NA	NA	NA	NA
22	1995	0	0	NA	NA	NA	NA	NA	NA	NA	NA	NA	NA	NA	NA	NA
22	1996	NA	1	1	NA	NA	NA	NA	NA	NA	NA	NA	NA	NA	NA	NA
22	1997	1	NA	1	NA	NA	NA	NA	NA	NA	NA	NA	NA	NA	NA	NA
22	1998	NA	NA	1	1	1	NA	NA	NA	NA	NA	NA	NA	NA	NA	NA
22	1999	NA	0	0	NA	NA	NA	NA	NA	NA	NA	NA	NA	NA	NA	NA
22	2000	0	0	0	NA	NA	NA	NA	NA	NA	NA	NA	NA	NA	NA	NA
22	2001	1	1	1	NA	NA	NA	NA	NA	NA	NA	NA	NA	NA	NA	NA
22	2002	0	0	NA	NA	NA	NA	NA	NA	NA	NA	NA	NA	NA	NA	NA
22	2003	0	NA	1	0	NA	NA	NA	NA	NA	NA	NA	NA	NA	NA	NA
22	2004	NA	NA	1	NA	1	NA	NA	NA	NA	NA	NA	NA	NA	NA	NA
22	2005	0	1	1	NA	NA	NA	NA	NA	NA	NA	NA	NA	NA	NA	NA
22	2006	0	0	NA	NA	NA	NA	NA	NA	NA	NA	NA	NA	NA	NA	NA
22	2007	NA	0	NA	NA	NA	NA	NA	NA	NA	NA	NA	NA	NA	NA	NA
22	2008	NA	1	1	1	NA	NA	NA	NA	NA	NA	NA	NA	NA	NA	NA
22	2009	NA	0	0	NA	NA	NA	NA	NA	NA	NA	NA	NA	NA	NA	NA
22	2010	NA	1	1	NA	NA	NA	NA	NA	NA	NA	NA	NA	NA	NA	NA
22	2011	0	0	NA	NA	NA	NA	NA	NA	NA	NA	NA	NA	NA	NA	NA
22	2012	1	1	NA	NA	NA	NA	NA	NA	NA	NA	NA	NA	NA	NA	NA
22	2013	NA	NA	0	NA	NA	NA	NA	NA	NA	NA	NA	NA	NA	NA	NA
22	2014	1	1	NA	NA	NA	NA	NA	NA	NA	NA	NA	NA	NA	NA	NA
23	1990	NA	0	NA	1	1	NA	NA	NA	NA	NA	NA	NA	NA	NA	NA
23	1991	1	1	NA	1	1	NA	NA	NA	NA	NA	NA	NA	NA	NA	NA
23	1992	0	1	1	1	NA	NA	NA	NA	NA	NA	NA	NA	NA	NA	NA
23	1993	1	0	NA	NA	NA	NA	NA	NA	NA	NA	NA	NA	NA	NA	NA
23	1994	NA	0	NA	NA	NA	NA	NA	NA	NA	NA	NA	NA	NA	NA	NA
23	1995	0	0	NA	NA	NA	NA	NA	NA	NA	NA	NA	NA	NA	NA	NA
23	1996	0	1	1	NA	NA	NA	NA	NA	NA	NA	NA	NA	NA	NA	NA
23	1997	1	1	NA	NA	NA	NA	NA	NA	NA	NA	NA	NA	NA	NA	NA
23	1998	1	1	1	NA	NA	NA	NA	NA	NA	NA	NA	NA	NA	NA	NA
23	1999	NA	0	NA	NA	0	NA	NA	NA	NA	NA	NA	NA	NA	NA	NA
23	2000	1	0	0	NA	NA	NA	NA	NA	NA	NA	NA	NA	NA	NA	NA
23	2001	NA	1	1	NA	NA	NA	NA	NA	NA	NA	NA	NA	NA	NA	NA
23	2002	NA	NA	1	1	NA	NA	NA	NA	NA	NA	NA	NA	NA	NA	NA
23	2003	NA	0	NA	NA	NA	NA	NA	NA	NA	NA	NA	NA	NA	NA	NA
23	2004	1	1	NA	NA	NA	NA	NA	NA	NA	NA	NA	NA	NA	NA	NA
23	2005	1	1	NA	NA	NA	NA	NA	NA	NA	NA	NA	NA	NA	NA	NA
23	2006	0	NA	NA	NA	NA	NA	NA	NA	NA	NA	NA	NA	NA	NA	NA
23	2007	NA	0	NA	NA	NA	NA	NA	NA	NA	NA	NA	NA	NA	NA	NA
23	2008	NA	0	NA	NA	NA	NA	NA	NA	NA	NA	NA	NA	NA	NA	NA
23	2009	0	NA	NA	NA	NA	NA	NA	NA	NA	NA	NA	NA	NA	NA	NA
23	2010	NA	NA	NA	NA	NA	NA	NA	NA	NA	NA	NA	NA	NA	NA	NA
23	2011	NA	0	NA	NA	NA	NA	NA	NA	NA	NA	NA	NA	NA	NA	NA
23	2012	0	NA	NA	NA	NA	NA	NA	NA	NA	NA	NA	NA	NA	NA	NA
23	2013	0	NA	NA	NA	NA	NA	NA	NA	NA	NA	NA	NA	NA	NA	NA
23	2014	0	NA	NA	NA	NA	NA	NA	NA	NA	NA	NA	NA	NA	NA	NA
24	1990	NA	NA	NA	NA	NA	NA	NA	0	NA	NA	NA	NA	NA	NA	NA
24	1991	NA	NA	NA	NA	NA	NA	NA	NA	NA	NA	NA	NA	NA	NA	NA
24	1992	0	NA	NA	NA	NA	NA	NA	NA	NA	NA	NA	NA	NA	NA	NA
24	1993	NA	NA	NA	0	NA	NA	NA	NA	NA	NA	NA	NA	NA	NA	NA
24	1994	0	NA	NA	NA	NA	NA	NA	NA	NA	NA	NA	NA	NA	NA	NA
24	1995	0	0	NA	NA	NA	NA	NA	NA	NA	NA	NA	NA	NA	NA	NA
24	1996	NA	NA	NA	NA	0	NA	NA	NA	NA	NA	NA	NA	NA	NA	NA
24	1997	NA	0	NA	0	NA	NA	NA	NA	NA	NA	NA	NA	NA	NA	NA
24	1998	NA	NA	NA	NA	NA	NA	NA	NA	NA	NA	NA	NA	NA	NA	NA
24	1999	0	0	NA	NA	NA	NA	NA	NA	NA	NA	NA	NA	NA	NA	NA
24	2000	0	NA	NA	NA	NA	NA	NA	NA	NA	NA	NA	NA	NA	NA	NA
24	2001	0	NA	NA	0	0	0	NA	NA	NA	NA	NA	NA	NA	NA	NA
24	2002	0	NA	NA	NA	NA	NA	NA	NA	NA	NA	NA	NA	NA	NA	NA
24	2003	0	0	NA	NA	NA	NA	NA	NA	NA	NA	NA	NA	NA	NA	NA
24	2004	0	NA	NA	NA	NA	NA	NA	NA	NA	NA	NA	NA	NA	NA	NA
24	2005	NA	0	NA	NA	NA	NA	NA	NA	NA	NA	NA	NA	NA	NA	NA
24	2006	0	NA	NA	NA	NA	NA	NA	NA	NA	NA	NA	NA	NA	NA	NA
24	2007	0	NA	NA	NA	NA	NA	NA	NA	NA	NA	NA	NA	NA	NA	NA
24	2008	NA	NA	NA	0	NA	NA	NA	NA	NA	NA	NA	NA	NA	NA	NA
24	2009	0	NA	NA	NA	NA	NA	NA	NA	NA	NA	NA	NA	NA	NA	NA
24	2010	NA	NA	NA	NA	NA	NA	NA	NA	NA	NA	NA	NA	NA	NA	NA
24	2011	0	NA	NA	NA	NA	NA	NA	NA	NA	NA	NA	NA	NA	NA	NA
24	2012	0	NA	NA	NA	NA	NA	NA	NA	NA	NA	NA	NA	NA	NA	NA
24	2013	0	NA	NA	NA	NA	NA	NA	NA	NA	NA	NA	NA	NA	NA	NA
24	2014	0	NA	NA	NA	NA	NA	NA	NA	NA	NA	NA	NA	NA	NA	NA
25	1990	NA	NA	NA	NA	NA	NA	NA	NA	NA	NA	NA	NA	NA	NA	NA
25	1991	NA	NA	NA	NA	NA	1	1	1	NA	NA	NA	NA	NA	NA	NA
25	1992	NA	NA	0	NA	NA	NA	NA	NA	NA	NA	NA	NA	NA	NA	NA
25	1993	NA	NA	NA	NA	NA	NA	NA	NA	NA	NA	NA	NA	NA	NA	NA
25	1994	0	NA	NA	NA	NA	NA	NA	NA	NA	NA	NA	NA	NA	NA	NA
25	1995	0	0	NA	NA	NA	NA	NA	NA	NA	NA	NA	NA	NA	NA	NA
25	1996	NA	1	NA	NA	NA	0	NA	NA	NA	NA	NA	NA	NA	NA	NA
25	1997	NA	0	NA	0	NA	NA	NA	NA	NA	NA	NA	NA	NA	NA	NA
25	1998	0	NA	0	NA	NA	NA	NA	NA	NA	NA	NA	NA	NA	NA	NA
25	1999	0	0	NA	NA	NA	NA	NA	NA	NA	NA	NA	NA	NA	NA	NA
25	2000	NA	1	1	NA	NA	NA	NA	NA	NA	NA	NA	NA	NA	NA	NA
25	2001	NA	1	1	1	NA	NA	NA	NA	NA	NA	NA	NA	NA	NA	NA
25	2002	NA	NA	NA	NA	1	NA	NA	NA	NA	NA	NA	NA	NA	NA	NA
25	2003	0	0	NA	NA	NA	NA	NA	NA	NA	NA	NA	NA	NA	NA	NA
25	2004	NA	NA	NA	NA	NA	NA	NA	NA	NA	NA	NA	NA	NA	NA	NA
25	2005	NA	NA	NA	NA	NA	NA	NA	NA	NA	NA	NA	NA	NA	NA	NA
25	2006	1	0	NA	NA	NA	NA	NA	NA	NA	NA	NA	NA	NA	NA	NA
25	2007	0	0	NA	NA	NA	NA	NA	NA	NA	NA	NA	NA	NA	NA	NA
25	2008	NA	NA	NA	NA	NA	NA	NA	NA	NA	NA	NA	NA	NA	NA	NA
25	2009	0	1	0	0	NA	NA	NA	NA	NA	NA	NA	NA	NA	NA	NA
25	2010	1	0	NA	NA	NA	NA	NA	NA	NA	NA	NA	NA	NA	NA	NA
25	2011	0	0	NA	NA	NA	NA	NA	NA	NA	NA	NA	NA	NA	NA	NA
25	2012	0	0	NA	NA	NA	NA	NA	NA	NA	NA	NA	NA	NA	NA	NA
25	2013	0	0	NA	NA	NA	NA	NA	NA	NA	NA	NA	NA	NA	NA	NA
25	2014	0	NA	NA	NA	NA	NA	NA	NA	NA	NA	NA	NA	NA	NA	NA
26	1990	NA	NA	NA	NA	1	NA	NA	0	0	NA	NA	NA	NA	NA	NA
26	1991	NA	1	NA	NA	NA	NA	NA	NA	NA	NA	NA	NA	NA	NA	NA
26	1992	NA	NA	NA	0	NA	NA	NA	NA	NA	NA	NA	NA	NA	NA	NA
26	1993	NA	NA	NA	NA	NA	NA	NA	NA	NA	NA	NA	NA	NA	NA	NA
26	1994	NA	NA	NA	NA	NA	NA	NA	NA	NA	NA	NA	NA	NA	NA	NA
26	1995	NA	NA	NA	NA	NA	NA	NA	NA	NA	NA	NA	NA	NA	NA	NA
26	1996	0	NA	NA	0	NA	NA	NA	NA	NA	NA	NA	NA	NA	NA	NA
26	1997	NA	NA	NA	NA	0	NA	NA	NA	NA	NA	NA	NA	NA	NA	NA
26	1998	1	1	NA	NA	NA	NA	NA	NA	NA	NA	NA	NA	NA	NA	NA
26	1999	NA	0	0	NA	NA	NA	NA	NA	NA	NA	NA	NA	NA	NA	NA
26	2000	NA	NA	1	1	NA	NA	NA	NA	NA	NA	NA	NA	NA	NA	NA
26	2001	NA	NA	1	0	0	NA	NA	NA	NA	NA	NA	NA	NA	NA	NA
26	2002	NA	NA	NA	NA	NA	NA	NA	NA	NA	NA	NA	NA	NA	NA	NA
26	2003	NA	NA	NA	NA	NA	NA	NA	NA	NA	NA	NA	NA	NA	NA	NA
26	2004	NA	0	NA	NA	NA	NA	NA	NA	NA	NA	NA	NA	NA	NA	NA
26	2005	0	1	NA	NA	NA	NA	NA	NA	NA	NA	NA	NA	NA	NA	NA
26	2006	0	0	0	NA	NA	NA	NA	NA	NA	NA	NA	NA	NA	NA	NA
26	2007	0	0	NA	NA	NA	NA	NA	NA	NA	NA	NA	NA	NA	NA	NA
26	2008	0	1	NA	1	1	NA	NA	NA	NA	NA	NA	NA	NA	NA	NA
26	2009	NA	NA	0	NA	NA	NA	NA	NA	NA	NA	NA	NA	NA	NA	NA
26	2010	NA	0	NA	NA	NA	NA	NA	NA	NA	NA	NA	NA	NA	NA	NA
26	2011	NA	1	0	NA	NA	NA	NA	NA	NA	NA	NA	NA	NA	NA	NA
26	2012	NA	NA	0	NA	NA	NA	NA	NA	NA	NA	NA	NA	NA	NA	NA
26	2013	NA	NA	NA	NA	NA	NA	NA	NA	NA	NA	NA	NA	NA	NA	NA
26	2014	0	NA	0	NA	NA	NA	NA	NA	NA	NA	NA	NA	NA	NA	NA
27	1990	NA	NA	NA	NA	NA	NA	NA	NA	NA	NA	NA	NA	NA	NA	NA
27	1991	NA	1	1	1	NA	NA	NA	NA	NA	NA	NA	NA	NA	NA	NA
27	1992	NA	0	NA	NA	NA	NA	NA	NA	NA	NA	NA	NA	NA	NA	NA
27	1993	NA	NA	1	0	NA	NA	NA	NA	NA	NA	NA	NA	NA	NA	NA
27	1994	1	1	1	NA	NA	NA	NA	NA	NA	NA	NA	NA	NA	NA	NA
27	1995	0	NA	NA	NA	NA	NA	NA	NA	NA	NA	NA	NA	NA	NA	NA
27	1996	NA	NA	NA	NA	NA	NA	NA	NA	NA	NA	NA	NA	NA	NA	NA
27	1997	NA	NA	NA	NA	NA	0	NA	NA	0	NA	NA	NA	NA	NA	NA
27	1998	NA	NA	0	1	NA	NA	NA	NA	NA	NA	NA	NA	NA	NA	NA
27	1999	NA	0	0	NA	NA	NA	NA	NA	NA	NA	NA	NA	NA	NA	NA
27	2000	0	NA	NA	NA	NA	NA	NA	NA	NA	NA	NA	NA	NA	NA	NA
27	2001	0	NA	0	NA	NA	NA	NA	NA	NA	NA	NA	NA	NA	NA	NA
27	2002	NA	NA	0	1	NA	NA	NA	NA	NA	NA	NA	NA	NA	NA	NA
27	2003	0	NA	0	NA	NA	NA	NA	NA	NA	NA	NA	NA	NA	NA	NA
27	2004	NA	NA	NA	NA	NA	NA	NA	NA	NA	NA	NA	NA	NA	NA	NA
27	2005	NA	0	NA	NA	NA	NA	NA	NA	NA	NA	NA	NA	NA	NA	NA
27	2006	NA	NA	NA	0	NA	NA	NA	NA	NA	NA	NA	NA	NA	NA	NA
27	2007	0	0	NA	NA	NA	NA	NA	NA	NA	NA	NA	NA	NA	NA	NA
27	2008	NA	NA	NA	NA	NA	NA	NA	NA	NA	NA	NA	NA	NA	NA	NA
27	2009	0	NA	NA	NA	NA	NA	NA	NA	NA	NA	NA	NA	NA	NA	NA
27	2010	1	NA	NA	NA	NA	NA	NA	NA	NA	NA	NA	NA	NA	NA	NA
27	2011	0	NA	NA	NA	NA	NA	NA	NA	NA	NA	NA	NA	NA	NA	NA
27	2012	0	NA	NA	NA	NA	NA	NA	NA	NA	NA	NA	NA	NA	NA	NA
27	2013	NA	NA	NA	NA	NA	NA	NA	NA	NA	NA	NA	NA	NA	NA	NA
27	2014	NA	NA	NA	NA	NA	NA	NA	NA	NA	NA	NA	NA	NA	NA	NA
28	1990	NA	1	1	NA	NA	NA	NA	NA	NA	NA	NA	NA	NA	NA	NA
28	1991	0	NA	NA	NA	NA	NA	NA	NA	NA	NA	NA	NA	NA	NA	NA
28	1992	1	NA	NA	0	NA	NA	NA	NA	NA	NA	NA	NA	NA	NA	NA
28	1993	NA	NA	0	NA	NA	NA	NA	NA	NA	NA	NA	NA	NA	NA	NA
28	1994	NA	NA	NA	NA	NA	NA	NA	NA	NA	NA	NA	NA	NA	NA	NA
28	1995	NA	NA	NA	NA	NA	NA	0	NA	NA	NA	NA	NA	NA	NA	NA
28	1996	NA	NA	NA	NA	NA	NA	NA	NA	NA	NA	NA	NA	NA	NA	NA
28	1997	NA	NA	NA	NA	NA	NA	NA	NA	NA	NA	NA	NA	NA	NA	NA
28	1998	NA	NA	NA	NA	NA	NA	NA	NA	NA	NA	NA	NA	NA	NA	NA
28	1999	NA	NA	NA	NA	NA	NA	NA	NA	NA	NA	NA	NA	NA	NA	NA
28	2000	NA	NA	1	0	NA	NA	NA	NA	NA	NA	NA	NA	NA	NA	NA
28	2001	1	1	NA	NA	NA	NA	NA	NA	NA	NA	NA	NA	NA	NA	NA
28	2002	NA	NA	0	0	NA	NA	NA	NA	NA	NA	NA	NA	NA	NA	NA
28	2003	0	0	NA	NA	NA	NA	NA	NA	NA	NA	NA	NA	NA	NA	NA
28	2004	0	1	1	1	NA	NA	NA	NA	NA	NA	NA	NA	NA	NA	NA
28	2005	0	0	1	NA	NA	NA	NA	NA	NA	NA	NA	NA	NA	NA	NA
28	2006	0	0	NA	NA	NA	NA	NA	NA	NA	NA	NA	NA	NA	NA	NA
28	2007	0	NA	0	NA	NA	NA	NA	NA	NA	NA	NA	NA	NA	NA	NA
28	2008	0	NA	1	0	NA	NA	NA	NA	NA	NA	NA	NA	NA	NA	NA
28	2009	0	0	NA	NA	NA	NA	NA	NA	NA	NA	NA	NA	NA	NA	NA
28	2010	1	0	NA	NA	NA	NA	NA	NA	NA	NA	NA	NA	NA	NA	NA
28	2011	0	1	0	NA	NA	NA	NA	NA	NA	NA	NA	NA	NA	NA	NA
28	2012	NA	0	NA	NA	NA	NA	NA	NA	NA	NA	NA	NA	NA	NA	NA
28	2013	0	0	NA	NA	NA	NA	NA	NA	NA	NA	NA	NA	NA	NA	NA
28	2014	0	0	NA	NA	NA	NA	NA	NA	NA	NA	NA	NA	NA	NA	NA
29	1990	NA	NA	NA	NA	NA	NA	NA	NA	NA	NA	NA	NA	NA	NA	NA
29	1991	1	NA	NA	NA	NA	NA	NA	NA	NA	NA	NA	NA	NA	NA	NA
29	1992	1	0	1	NA	NA	NA	NA	NA	NA	NA	NA	NA	NA	NA	NA
29	1993	NA	0	NA	NA	NA	NA	NA	NA	NA	NA	NA	NA	NA	NA	NA
29	1994	0	NA	NA	NA	NA	NA	NA	NA	NA	NA	NA	NA	NA	NA	NA
29	1995	0	NA	NA	NA	NA	NA	NA	NA	NA	NA	NA	NA	NA	NA	NA
29	1996	NA	0	NA	NA	NA	NA	NA	NA	NA	NA	NA	NA	NA	NA	NA
29	1997	NA	NA	0	NA	0	NA	NA	NA	NA	NA	NA	NA	NA	NA	NA
29	1998	NA	0	NA	NA	NA	NA	NA	NA	NA	NA	NA	NA	NA	NA	NA
29	1999	NA	NA	0	0	NA	NA	NA	NA	NA	NA	NA	NA	NA	NA	NA
29	2000	1	1	NA	NA	NA	NA	NA	NA	NA	NA	NA	NA	NA	NA	NA
29	2001	1	1	NA	NA	NA	NA	NA	NA	NA	NA	NA	NA	NA	NA	NA
29	2002	NA	0	0	NA	NA	NA	NA	NA	NA	NA	NA	NA	NA	NA	NA
29	2003	0	NA	0	NA	NA	NA	NA	NA	NA	NA	NA	NA	NA	NA	NA
29	2004	NA	NA	NA	NA	NA	NA	NA	NA	NA	NA	NA	NA	NA	NA	NA
29	2005	0	NA	NA	NA	NA	NA	NA	NA	NA	NA	NA	NA	NA	NA	NA
29	2006	NA	1	NA	NA	NA	NA	NA	NA	NA	NA	NA	NA	NA	NA	NA
29	2007	NA	NA	NA	NA	NA	NA	NA	NA	NA	NA	NA	NA	NA	NA	NA
29	2008	NA	NA	NA	NA	NA	NA	NA	NA	NA	NA	NA	NA	NA	NA	NA
29	2009	NA	NA	NA	NA	NA	NA	NA	NA	NA	NA	NA	NA	NA	NA	NA
29	2010	NA	NA	NA	NA	NA	NA	NA	NA	NA	NA	NA	NA	NA	NA	NA
29	2011	NA	NA	NA	NA	NA	NA	NA	NA	NA	NA	NA	NA	NA	NA	NA
29	2012	NA	NA	NA	NA	NA	NA	NA	NA	NA	NA	NA	NA	NA	NA	NA
29	2013	NA	NA	NA	NA	NA	NA	NA	NA	NA	NA	NA	NA	NA	NA	NA
29	2014	NA	NA	NA	NA	NA	NA	NA	NA	NA	NA	NA	NA	NA	NA	NA
30	1990	NA	1	0	NA	NA	NA	NA	NA	NA	NA	NA	NA	NA	NA	NA
30	1991	NA	NA	1	NA	1	NA	NA	NA	NA	NA	NA	NA	NA	NA	NA
30	1992	0	0	0	NA	NA	NA	NA	NA	NA	NA	NA	NA	NA	NA	NA
30	1993	NA	NA	NA	NA	0	NA	NA	NA	NA	NA	NA	NA	NA	NA	NA
30	1994	NA	0	0	NA	NA	NA	NA	NA	NA	NA	NA	NA	NA	NA	NA
30	1995	NA	NA	NA	NA	NA	NA	0	NA	NA	NA	NA	NA	NA	NA	NA
30	1996	0	0	NA	NA	NA	NA	NA	NA	NA	NA	NA	NA	NA	NA	NA
30	1997	NA	NA	NA	NA	NA	NA	NA	NA	NA	NA	NA	NA	NA	NA	NA
30	1998	NA	NA	NA	NA	NA	0	NA	NA	NA	NA	NA	NA	NA	NA	NA
30	1999	NA	NA	NA	NA	NA	NA	NA	NA	NA	NA	NA	NA	NA	NA	NA
30	2000	NA	NA	NA	NA	NA	NA	NA	NA	NA	NA	NA	NA	NA	NA	NA
30	2001	NA	NA	NA	NA	NA	NA	NA	NA	NA	NA	NA	NA	NA	NA	NA
30	2002	NA	NA	NA	NA	NA	NA	NA	NA	NA	NA	NA	NA	NA	NA	NA
30	2003	NA	NA	NA	NA	NA	NA	NA	NA	NA	NA	NA	NA	NA	NA	NA
30	2004	NA	NA	NA	NA	NA	NA	NA	NA	NA	NA	NA	NA	NA	NA	NA
30	2005	NA	0	NA	NA	NA	NA	NA	NA	NA	NA	NA	NA	NA	NA	NA
30	2006	NA	NA	NA	NA	NA	NA	NA	NA	NA	NA	NA	NA	NA	NA	NA
30	2007	NA	NA	NA	NA	NA	NA	NA	NA	NA	NA	NA	NA	NA	NA	NA
30	2008	NA	NA	NA	NA	NA	NA	NA	NA	NA	NA	NA	NA	NA	NA	NA
30	2009	NA	NA	NA	NA	NA	NA	NA	NA	NA	NA	NA	NA	NA	NA	NA
30	2010	0	0	NA	NA	NA	NA	NA	NA	NA	NA	NA	NA	NA	NA	NA
30	2011	NA	NA	NA	NA	NA	NA	NA	NA	NA	NA	NA	NA	NA	NA	NA
30	2012	1	1	1	NA	NA	NA	NA	NA	NA	NA	NA	NA	NA	NA	NA
30	2013	0	NA	NA	NA	NA	NA	NA	NA	NA	NA	NA	NA	NA	NA	NA
30	2014	1	1	NA	NA	NA	NA	NA	NA	NA	NA	NA	NA	NA	NA	NA
31	1990	NA	NA	NA	NA	NA	NA	NA	NA	NA	NA	NA	NA	NA	NA	NA
31	1991	NA	NA	NA	NA	NA	NA	NA	NA	NA	NA	NA	NA	NA	NA	NA
31	1992	NA	NA	NA	NA	1	0	NA	NA	NA	NA	NA	NA	NA	NA	NA
31	1993	NA	NA	NA	NA	NA	NA	NA	0	NA	NA	NA	NA	NA	NA	NA
31	1994	NA	NA	NA	NA	NA	NA	NA	NA	NA	NA	NA	NA	NA	NA	NA
31	1995	NA	NA	NA	NA	NA	NA	NA	NA	NA	NA	NA	NA	NA	NA	NA
31	1996	NA	NA	NA	0	NA	NA	NA	NA	NA	NA	NA	NA	NA	NA	NA
31	1997	NA	0	NA	NA	NA	NA	NA	NA	NA	NA	NA	NA	NA	NA	NA
31	1998	NA	NA	1	NA	NA	NA	NA	NA	NA	NA	NA	NA	NA	NA	NA
31	1999	0	0	NA	NA	NA	NA	NA	NA	NA	NA	NA	NA	NA	NA	NA
31	2000	NA	NA	NA	NA	1	NA	NA	NA	NA	NA	NA	NA	NA	NA	NA
31	2001	0	0	NA	NA	NA	NA	NA	NA	NA	NA	NA	NA	NA	NA	NA
31	2002	NA	NA	NA	NA	0	NA	NA	NA	NA	NA	NA	NA	NA	NA	NA
31	2003	0	0	NA	NA	NA	NA	NA	NA	NA	NA	NA	NA	NA	NA	NA
31	2004	NA	NA	NA	NA	NA	NA	NA	NA	NA	NA	NA	NA	NA	NA	NA
31	2005	NA	NA	1	NA	NA	NA	NA	NA	NA	NA	NA	NA	NA	NA	NA
31	2006	NA	NA	NA	NA	NA	NA	NA	NA	NA	NA	NA	NA	NA	NA	NA
31	2007	NA	NA	NA	NA	NA	NA	NA	NA	NA	NA	NA	NA	NA	NA	NA
31	2008	NA	NA	NA	NA	NA	NA	NA	NA	NA	NA	NA	NA	NA	NA	NA
31	2009	NA	NA	NA	NA	NA	NA	NA	NA	NA	NA	NA	NA	NA	NA	NA
31	2010	NA	1	1	NA	NA	NA	NA	NA	NA	NA	NA	NA	NA	NA	NA
31	2011	NA	NA	NA	NA	NA	NA	NA	NA	NA	NA	NA	NA	NA	NA	NA
31	2012	NA	NA	NA	NA	NA	NA	NA	NA	NA	NA	NA	NA	NA	NA	NA
31	2013	0	NA	NA	NA	NA	NA	NA	NA	NA	NA	NA	NA	NA	NA	NA
31	2014	NA	NA	NA	NA	NA	NA	NA	NA	NA	NA	NA	NA	NA	NA	NA
32	1990	NA	0	NA	NA	0	NA	NA	NA	NA	NA	NA	NA	NA	NA	NA
32	1991	NA	NA	NA	NA	NA	0	NA	NA	NA	NA	NA	NA	NA	NA	NA
32	1992	0	0	NA	0	NA	NA	NA	NA	NA	NA	NA	NA	NA	NA	NA
32	1993	NA	NA	NA	NA	NA	NA	NA	NA	NA	NA	NA	NA	NA	NA	NA
32	1994	1	NA	NA	NA	NA	NA	NA	NA	NA	NA	NA	NA	NA	NA	NA
32	1995	NA	NA	0	NA	NA	NA	NA	NA	NA	NA	NA	NA	NA	NA	NA
32	1996	NA	NA	0	NA	NA	NA	NA	NA	NA	NA	NA	NA	NA	NA	NA
32	1997	NA	NA	NA	NA	NA	NA	NA	NA	NA	NA	NA	NA	NA	NA	NA
32	1998	NA	NA	NA	NA	NA	NA	NA	NA	NA	NA	NA	NA	NA	NA	NA
32	1999	NA	NA	NA	NA	NA	NA	NA	NA	NA	NA	NA	NA	NA	NA	NA
32	2000	NA	NA	NA	NA	NA	NA	NA	NA	NA	NA	NA	NA	NA	NA	NA
32	2001	NA	NA	NA	NA	NA	NA	NA	NA	NA	NA	NA	NA	NA	NA	NA
32	2002	NA	NA	NA	NA	NA	NA	NA	NA	NA	NA	NA	NA	NA	NA	NA
32	2003	NA	NA	NA	NA	NA	NA	NA	NA	NA	NA	NA	NA	NA	NA	NA
32	2004	NA	NA	NA	NA	NA	NA	NA	NA	NA	NA	NA	NA	NA	NA	NA
32	2005	NA	NA	NA	NA	NA	NA	NA	NA	NA	NA	NA	NA	NA	NA	NA
32	2006	NA	NA	NA	NA	NA	NA	NA	NA	NA	NA	NA	NA	NA	NA	NA
32	2007	NA	NA	NA	NA	NA	NA	NA	NA	NA	NA	NA	NA	NA	NA	NA
32	2008	NA	NA	NA	NA	NA	NA	NA	NA	NA	NA	NA	NA	NA	NA	NA
32	2009	NA	NA	NA	NA	NA	NA	NA	NA	NA	NA	NA	NA	NA	NA	NA
32	2010	NA	NA	NA	NA	NA	NA	NA	NA	NA	NA	NA	NA	NA	NA	NA
32	2011	NA	NA	NA	NA	NA	NA	NA	NA	NA	NA	NA	NA	NA	NA	NA
32	2012	NA	NA	NA	NA	NA	NA	NA	NA	NA	NA	NA	NA	NA	NA	NA
32	2013	NA	0	NA	NA	NA	NA	NA	NA	NA	NA	NA	NA	NA	NA	NA
32	2014	NA	NA	NA	NA	NA	NA	NA	NA	NA	NA	NA	NA	NA	NA	NA
33	1990	1	1	NA	NA	NA	NA	NA	NA	NA	NA	NA	NA	NA	NA	NA
33	1991	NA	1	1	1	1	1	1	NA	NA	NA	NA	NA	NA	NA	NA
33	1992	NA	NA	0	0	NA	NA	NA	NA	NA	NA	NA	NA	NA	NA	NA
33	1993	NA	NA	NA	NA	NA	NA	NA	NA	NA	NA	NA	NA	NA	NA	NA
33	1994	NA	0	0	NA	NA	NA	NA	NA	NA	NA	NA	NA	NA	NA	NA
33	1995	NA	NA	NA	NA	NA	NA	NA	NA	NA	NA	NA	NA	NA	NA	NA
33	1996	NA	0	NA	0	NA	NA	NA	NA	NA	NA	NA	NA	NA	NA	NA
33	1997	NA	NA	NA	1	NA	NA	NA	NA	NA	NA	NA	NA	NA	NA	NA
33	1998	NA	NA	NA	NA	NA	NA	NA	NA	NA	NA	NA	NA	NA	NA	NA
33	1999	NA	NA	NA	NA	0	NA	NA	NA	NA	NA	NA	NA	NA	NA	NA
33	2000	NA	NA	NA	NA	NA	1	1	NA	NA	NA	NA	NA	NA	NA	NA
33	2001	0	NA	NA	NA	0	NA	NA	NA	NA	NA	NA	NA	NA	NA	NA
33	2002	NA	1	1	NA	NA	NA	NA	NA	NA	NA	NA	NA	NA	NA	NA
33	2003	NA	NA	0	0	NA	NA	NA	NA	NA	NA	NA	NA	NA	NA	NA
33	2004	NA	1	1	NA	NA	NA	NA	NA	NA	NA	NA	NA	NA	NA	NA
33	2005	0	NA	NA	NA	NA	NA	NA	NA	NA	NA	NA	NA	NA	NA	NA
33	2006	NA	0	0	0	NA	NA	NA	NA	NA	NA	NA	NA	NA	NA	NA
33	2007	NA	NA	NA	NA	NA	NA	NA	NA	NA	NA	NA	NA	NA	NA	NA
33	2008	NA	NA	NA	NA	NA	NA	NA	NA	NA	NA	NA	NA	NA	NA	NA
33	2009	0	0	0	NA	NA	NA	NA	NA	NA	NA	NA	NA	NA	NA	NA
33	2010	0	NA	NA	NA	NA	NA	NA	NA	NA	NA	NA	NA	NA	NA	NA
33	2011	NA	0	0	NA	NA	NA	NA	NA	NA	NA	NA	NA	NA	NA	NA
33	2012	1	NA	1	NA	NA	NA	NA	NA	NA	NA	NA	NA	NA	NA	NA
33	2013	0	NA	0	NA	NA	NA	NA	NA	NA	NA	NA	NA	NA	NA	NA
33	2014	NA	0	NA	NA	NA	NA	NA	NA	NA	NA	NA	NA	NA	NA	NA
34	1990	NA	NA	NA	NA	NA	NA	NA	NA	NA	NA	NA	NA	NA	NA	NA
34	1991	NA	NA	NA	0	0	NA	NA	NA	NA	NA	NA	NA	NA	NA	NA
34	1992	NA	NA	NA	NA	NA	NA	NA	NA	NA	NA	NA	NA	NA	NA	NA
34	1993	NA	NA	NA	NA	NA	NA	NA	NA	NA	NA	NA	NA	NA	NA	NA
34	1994	NA	NA	NA	NA	NA	NA	NA	NA	NA	NA	NA	NA	NA	NA	NA
34	1995	NA	NA	NA	NA	NA	NA	NA	NA	NA	NA	NA	NA	NA	NA	NA
34	1996	NA	NA	NA	NA	NA	NA	NA	NA	NA	NA	NA	NA	NA	NA	NA
34	1997	NA	NA	NA	NA	NA	NA	NA	NA	NA	NA	NA	NA	NA	NA	NA
34	1998	NA	NA	NA	NA	NA	NA	NA	NA	NA	NA	NA	NA	NA	NA	NA
34	1999	NA	0	NA	NA	NA	NA	NA	NA	NA	NA	NA	NA	NA	NA	NA
34	2000	NA	NA	NA	NA	NA	0	NA	NA	NA	NA	NA	NA	NA	NA	NA
34	2001	NA	NA	NA	NA	NA	NA	NA	NA	NA	NA	NA	NA	NA	NA	NA
34	2002	NA	0	0	NA	NA	NA	NA	NA	NA	NA	NA	NA	NA	NA	NA
34	2003	NA	NA	NA	NA	NA	NA	NA	NA	NA	NA	NA	NA	NA	NA	NA
34	2004	NA	NA	1	NA	NA	NA	NA	NA	NA	NA	NA	NA	NA	NA	NA
34	2005	NA	0	NA	NA	NA	NA	NA	NA	NA	NA	NA	NA	NA	NA	NA
34	2006	NA	1	NA	NA	NA	NA	NA	NA	NA	NA	NA	NA	NA	NA	NA
34	2007	0	0	0	NA	NA	NA	NA	NA	NA	NA	NA	NA	NA	NA	NA
34	2008	NA	NA	NA	NA	NA	NA	NA	NA	NA	NA	NA	NA	NA	NA	NA
34	2009	NA	0	NA	NA	NA	NA	NA	NA	NA	NA	NA	NA	NA	NA	NA
34	2010	NA	NA	NA	NA	NA	NA	NA	NA	NA	NA	NA	NA	NA	NA	NA
34	2011	NA	NA	1	NA	NA	NA	NA	NA	NA	NA	NA	NA	NA	NA	NA
34	2012	NA	0	NA	NA	NA	NA	NA	NA	NA	NA	NA	NA	NA	NA	NA
34	2013	0	NA	NA	NA	NA	NA	NA	NA	NA	NA	NA	NA	NA	NA	NA
34	2014	0	NA	NA	NA	NA	NA	NA	NA	NA	NA	NA	NA	NA	NA	NA
35	1990	NA	NA	NA	NA	NA	1	NA	NA	NA	NA	NA	NA	NA	NA	NA
35	1991	NA	NA	1	1	1	1	1	1	NA	NA	NA	NA	NA	NA	NA
35	1992	0	1	NA	0	NA	NA	NA	NA	NA	NA	NA	NA	NA	NA	NA
35	1993	NA	0	NA	NA	NA	NA	NA	NA	NA	NA	NA	NA	NA	NA	NA
35	1994	NA	NA	NA	1	1	1	NA	NA	NA	NA	NA	NA	NA	NA	NA
35	1995	NA	NA	1	1	NA	NA	NA	NA	NA	NA	NA	NA	NA	NA	NA
35	1996	0	0	NA	NA	NA	NA	NA	NA	NA	NA	NA	NA	NA	NA	NA
35	1997	1	1	NA	NA	NA	NA	NA	NA	NA	NA	NA	NA	NA	NA	NA
35	1998	NA	1	NA	NA	NA	NA	NA	NA	NA	NA	NA	NA	NA	NA	NA
35	1999	NA	0	1	NA	NA	NA	NA	NA	NA	NA	NA	NA	NA	NA	NA
35	2000	0	0	NA	NA	NA	NA	NA	NA	NA	NA	NA	NA	NA	NA	NA
35	2001	1	NA	0	NA	NA	NA	NA	NA	NA	NA	NA	NA	NA	NA	NA
35	2002	1	NA	NA	NA	NA	NA	NA	NA	NA	NA	NA	NA	NA	NA	NA
35	2003	0	0	NA	NA	NA	NA	NA	NA	NA	NA	NA	NA	NA	NA	NA
35	2004	NA	NA	0	NA	NA	NA	NA	NA	NA	NA	NA	NA	NA	NA	NA
35	2005	1	1	NA	NA	NA	NA	NA	NA	NA	NA	NA	NA	NA	NA	NA
35	2006	NA	0	NA	NA	NA	NA	NA	NA	NA	NA	NA	NA	NA	NA	NA
35	2007	NA	NA	NA	NA	NA	0	NA	NA	NA	NA	NA	NA	NA	NA	NA
35	2008	NA	1	1	NA	NA	NA	NA	NA	NA	NA	NA	NA	NA	NA	NA
35	2009	NA	NA	0	NA	NA	NA	NA	NA	NA	NA	NA	NA	NA	NA	NA
35	2010	1	NA	NA	NA	NA	NA	NA	NA	NA	NA	NA	NA	NA	NA	NA
35	2011	1	1	NA	NA	NA	NA	NA	NA	NA	NA	NA	NA	NA	NA	NA
35	2012	1	0	NA	NA	NA	NA	NA	NA	NA	NA	NA	NA	NA	NA	NA
35	2013	0	0	NA	NA	NA	NA	NA	NA	NA	NA	NA	NA	NA	NA	NA
35	2014	0	0	NA	NA	NA	NA	NA	NA	NA	NA	NA	NA	NA	NA	NA
36	1990	NA	NA	NA	NA	NA	NA	NA	NA	NA	NA	NA	NA	NA	NA	NA
36	1991	NA	NA	NA	0	NA	0	NA	NA	NA	NA	NA	NA	NA	NA	NA
36	1992	1	1	NA	NA	NA	NA	NA	NA	NA	NA	NA	NA	NA	NA	NA
36	1993	NA	NA	NA	NA	NA	NA	NA	NA	NA	NA	NA	NA	NA	NA	NA
36	1994	NA	NA	NA	NA	NA	NA	NA	NA	NA	NA	NA	NA	NA	NA	NA
36	1995	NA	0	NA	NA	NA	NA	NA	NA	NA	NA	NA	NA	NA	NA	NA
36	1996	NA	NA	NA	NA	NA	NA	NA	NA	NA	NA	NA	NA	NA	NA	NA
36	1997	NA	NA	NA	NA	NA	NA	NA	NA	NA	NA	NA	NA	NA	NA	NA
36	1998	NA	NA	NA	NA	1	NA	NA	NA	NA	NA	NA	NA	NA	NA	NA
36	1999	NA	NA	0	1	NA	NA	NA	NA	NA	NA	NA	NA	NA	NA	NA
36	2000	NA	NA	NA	0	0	NA	NA	NA	NA	NA	NA	NA	NA	NA	NA
36	2001	NA	1	1	NA	NA	NA	NA	NA	NA	NA	NA	NA	NA	NA	NA
36	2002	NA	NA	NA	NA	NA	NA	NA	NA	NA	NA	NA	NA	NA	NA	NA
36	2003	NA	NA	NA	NA	NA	NA	NA	NA	NA	NA	NA	NA	NA	NA	NA
36	2004	NA	NA	NA	NA	NA	NA	NA	NA	NA	NA	NA	NA	NA	NA	NA
36	2005	NA	NA	NA	NA	NA	NA	NA	NA	NA	NA	NA	NA	NA	NA	NA
36	2006	NA	NA	NA	NA	NA	NA	NA	NA	NA	NA	NA	NA	NA	NA	NA
36	2007	NA	NA	NA	NA	NA	NA	NA	NA	NA	NA	NA	NA	NA	NA	NA
36	2008	NA	NA	NA	NA	NA	NA	NA	NA	NA	NA	NA	NA	NA	NA	NA
36	2009	NA	NA	NA	NA	NA	NA	NA	NA	NA	NA	NA	NA	NA	NA	NA
36	2010	NA	NA	NA	NA	NA	NA	NA	NA	NA	NA	NA	NA	NA	NA	NA
36	2011	NA	NA	NA	NA	NA	NA	NA	NA	NA	NA	NA	NA	NA	NA	NA
36	2012	NA	NA	NA	NA	NA	NA	NA	NA	NA	NA	NA	NA	NA	NA	NA
36	2013	NA	NA	NA	NA	NA	NA	NA	NA	NA	NA	NA	NA	NA	NA	NA
36	2014	NA	NA	NA	NA	NA	NA	NA	NA	NA	NA	NA	NA	NA	NA	NA
37	1990	NA	NA	NA	NA	NA	NA	NA	NA	NA	NA	NA	NA	NA	NA	NA
37	1991	NA	0	NA	0	NA	NA	NA	NA	NA	NA	NA	NA	NA	NA	NA
37	1992	NA	NA	1	NA	NA	NA	NA	NA	NA	NA	NA	NA	NA	NA	NA
37	1993	NA	NA	NA	NA	NA	NA	NA	1	NA	NA	NA	NA	NA	NA	NA
37	1994	1	NA	NA	NA	NA	NA	NA	NA	NA	NA	NA	NA	NA	NA	NA
37	1995	NA	0	NA	NA	NA	NA	NA	NA	NA	NA	NA	NA	NA	NA	NA
37	1996	NA	0	NA	NA	NA	NA	NA	NA	NA	NA	NA	NA	NA	NA	NA
37	1997	NA	NA	1	1	NA	NA	NA	NA	NA	NA	NA	NA	NA	NA	NA
37	1998	NA	NA	NA	0	1	1	1	NA	1	NA	NA	NA	NA	NA	NA
37	1999	0	0	NA	NA	NA	NA	NA	NA	NA	NA	NA	NA	NA	NA	NA
37	2000	0	1	1	NA	NA	NA	NA	NA	NA	NA	NA	NA	NA	NA	NA
37	2001	NA	1	1	NA	NA	NA	NA	NA	NA	NA	NA	NA	NA	NA	NA
37	2002	0	0	0	NA	NA	NA	NA	NA	NA	NA	NA	NA	NA	NA	NA
37	2003	1	1	1	NA	NA	NA	NA	NA	NA	NA	NA	NA	NA	NA	NA
37	2004	0	1	1	1	1	NA	NA	NA	NA	NA	NA	NA	NA	NA	NA
37	2005	NA	1	1	NA	NA	NA	NA	NA	NA	NA	NA	NA	NA	NA	NA
37	2006	1	1	1	1	1	NA	NA	NA	NA	NA	NA	NA	NA	NA	NA
37	2007	0	0	0	NA	NA	NA	NA	NA	NA	NA	NA	NA	NA	NA	NA
37	2008	1	1	NA	NA	NA	NA	NA	NA	NA	NA	NA	NA	NA	NA	NA
37	2009	NA	1	1	NA	NA	NA	NA	NA	NA	NA	NA	NA	NA	NA	NA
37	2010	1	1	1	NA	NA	NA	NA	NA	NA	NA	NA	NA	NA	NA	NA
37	2011	0	0	NA	NA	NA	NA	NA	NA	NA	NA	NA	NA	NA	NA	NA
37	2012	0	NA	NA	NA	NA	NA	NA	NA	NA	NA	NA	NA	NA	NA	NA
37	2013	0	NA	NA	NA	NA	NA	NA	NA	NA	NA	NA	NA	NA	NA	NA
37	2014	0	0	NA	NA	NA	NA	NA	NA	NA	NA	NA	NA	NA	NA	NA
38	1990	NA	NA	NA	NA	NA	NA	NA	NA	NA	NA	NA	NA	NA	NA	NA
38	1991	NA	1	NA	1	NA	NA	NA	NA	NA	NA	NA	NA	NA	NA	NA
38	1992	NA	1	NA	NA	NA	NA	NA	NA	NA	NA	NA	NA	NA	NA	NA
38	1993	NA	NA	NA	1	1	0	NA	NA	NA	NA	NA	NA	NA	NA	NA
38	1994	NA	NA	NA	NA	1	0	NA	NA	NA	NA	NA	NA	NA	NA	NA
38	1995	NA	NA	NA	NA	0	NA	NA	NA	NA	NA	NA	NA	NA	NA	NA
38	1996	NA	NA	NA	0	NA	NA	NA	NA	NA	NA	NA	NA	NA	NA	NA
38	1997	NA	NA	NA	NA	NA	NA	NA	NA	NA	NA	NA	NA	NA	NA	NA
38	1998	NA	NA	NA	NA	NA	NA	NA	NA	NA	NA	NA	NA	NA	NA	NA
38	1999	NA	NA	0	NA	NA	NA	NA	NA	NA	NA	NA	NA	NA	NA	NA
38	2000	NA	NA	NA	NA	NA	NA	0	0	NA	NA	NA	NA	NA	NA	NA
38	2001	NA	0	1	1	1	1	1	NA	NA	NA	NA	NA	NA	NA	NA
38	2002	NA	0	NA	NA	NA	NA	NA	NA	NA	NA	NA	NA	NA	NA	NA
38	2003	NA	0	0	NA	NA	NA	NA	NA	NA	NA	NA	NA	NA	NA	NA
38	2004	NA	NA	1	NA	0	NA	NA	NA	NA	NA	NA	NA	NA	NA	NA
38	2005	NA	NA	NA	NA	NA	NA	NA	NA	NA	NA	NA	NA	NA	NA	NA
38	2006	NA	0	NA	NA	NA	NA	NA	NA	NA	NA	NA	NA	NA	NA	NA
38	2007	NA	NA	0	NA	NA	NA	NA	NA	NA	NA	NA	NA	NA	NA	NA
38	2008	NA	1	1	1	1	1	NA	NA	NA	NA	NA	NA	NA	NA	NA
38	2009	NA	NA	NA	NA	NA	NA	NA	NA	NA	NA	NA	NA	NA	NA	NA
38	2010	0	NA	0	NA	NA	NA	NA	NA	NA	NA	NA	NA	NA	NA	NA
38	2011	NA	1	1	1	NA	NA	NA	NA	NA	NA	NA	NA	NA	NA	NA
38	2012	NA	NA	NA	NA	NA	NA	NA	NA	NA	NA	NA	NA	NA	NA	NA
38	2013	NA	NA	0	NA	NA	NA	NA	NA	NA	NA	NA	NA	NA	NA	NA
38	2014	1	1	1	NA	NA	NA	NA	NA	NA	NA	NA	NA	NA	NA	NA
39	1990	NA	NA	NA	NA	NA	NA	NA	NA	NA	NA	NA	NA	NA	NA	NA
39	1991	NA	NA	0	0	0	NA	NA	NA	NA	NA	NA	NA	NA	NA	NA
39	1992	1	NA	1	1	NA	NA	NA	NA	NA	NA	NA	NA	NA	NA	NA
39	1993	NA	NA	NA	NA	NA	NA	NA	0	NA	NA	NA	NA	NA	NA	NA
39	1994	NA	NA	NA	1	1	1	1	NA	NA	NA	NA	NA	NA	NA	NA
39	1995	NA	NA	NA	0	NA	NA	NA	NA	NA	NA	NA	NA	NA	NA	NA
39	1996	NA	NA	NA	NA	1	NA	NA	NA	NA	NA	NA	NA	NA	NA	NA
39	1997	NA	NA	0	NA	0	NA	NA	NA	NA	NA	NA	NA	NA	NA	NA
39	1998	NA	1	NA	NA	NA	NA	NA	NA	NA	NA	NA	NA	NA	NA	NA
39	1999	NA	NA	NA	NA	NA	NA	NA	NA	NA	NA	NA	NA	NA	NA	NA
39	2000	NA	NA	NA	NA	NA	NA	NA	NA	NA	NA	NA	NA	NA	NA	NA
39	2001	NA	NA	NA	NA	NA	0	NA	0	NA	NA	NA	NA	NA	NA	NA
39	2002	NA	NA	NA	NA	NA	NA	NA	NA	NA	NA	NA	NA	NA	NA	NA
39	2003	0	0	0	0	NA	NA	NA	NA	NA	NA	NA	NA	NA	NA	NA
39	2004	0	NA	NA	0	NA	NA	NA	NA	NA	NA	NA	NA	NA	NA	NA
39	2005	0	NA	NA	NA	NA	NA	NA	NA	NA	NA	NA	NA	NA	NA	NA
39	2006	NA	NA	NA	NA	NA	NA	NA	NA	NA	NA	NA	NA	NA	NA	NA
39	2007	NA	NA	NA	NA	NA	NA	NA	NA	NA	NA	NA	NA	NA	NA	NA
39	2008	NA	0	0	NA	NA	NA	NA	NA	NA	NA	NA	NA	NA	NA	NA
39	2009	NA	NA	NA	NA	NA	NA	NA	NA	NA	NA	NA	NA	NA	NA	NA
39	2010	NA	NA	NA	NA	NA	NA	NA	NA	NA	NA	NA	NA	NA	NA	NA
39	2011	NA	NA	NA	NA	NA	NA	NA	NA	NA	NA	NA	NA	NA	NA	NA
39	2012	NA	NA	NA	NA	NA	NA	NA	NA	NA	NA	NA	NA	NA	NA	NA
39	2013	NA	NA	NA	NA	NA	NA	NA	NA	NA	NA	NA	NA	NA	NA	NA
39	2014	NA	NA	NA	NA	NA	NA	NA	NA	NA	NA	NA	NA	NA	NA	NA
40	1990	NA	NA	NA	NA	NA	NA	NA	NA	NA	NA	NA	NA	NA	NA	NA
40	1991	1	1	NA	1	NA	NA	NA	NA	NA	NA	NA	NA	NA	NA	NA
40	1992	0	0	NA	NA	NA	NA	NA	NA	NA	NA	NA	NA	NA	NA	NA
40	1993	1	NA	NA	NA	NA	NA	NA	NA	NA	NA	NA	NA	NA	NA	NA
40	1994	0	NA	NA	NA	NA	0	NA	NA	NA	NA	NA	NA	NA	NA	NA
40	1995	0	0	NA	NA	NA	NA	NA	NA	NA	NA	NA	NA	NA	NA	NA
40	1996	NA	NA	NA	0	NA	NA	NA	NA	NA	NA	NA	NA	NA	NA	NA
40	1997	NA	1	1	1	1	NA	NA	NA	NA	NA	NA	NA	NA	NA	NA
40	1998	1	1	NA	NA	NA	NA	NA	NA	NA	NA	NA	NA	NA	NA	NA
40	1999	0	0	0	NA	NA	NA	NA	NA	NA	NA	NA	NA	NA	NA	NA
40	2000	NA	1	0	NA	NA	NA	NA	NA	NA	NA	NA	NA	NA	NA	NA
40	2001	NA	NA	0	0	NA	NA	NA	NA	NA	NA	NA	NA	NA	NA	NA
40	2002	0	1	NA	0	NA	NA	NA	NA	NA	NA	NA	NA	NA	NA	NA
40	2003	NA	0	0	NA	NA	NA	NA	NA	NA	NA	NA	NA	NA	NA	NA
40	2004	0	1	0	NA	NA	NA	NA	NA	NA	NA	NA	NA	NA	NA	NA
40	2005	1	1	NA	NA	NA	NA	NA	NA	NA	NA	NA	NA	NA	NA	NA
40	2006	0	NA	0	NA	NA	NA	NA	NA	NA	NA	NA	NA	NA	NA	NA
40	2007	0	0	NA	NA	NA	NA	NA	NA	NA	NA	NA	NA	NA	NA	NA
40	2008	NA	NA	NA	NA	0	NA	NA	NA	NA	NA	NA	NA	NA	NA	NA
40	2009	0	1	NA	0	NA	NA	NA	NA	NA	NA	NA	NA	NA	NA	NA
40	2010	0	0	0	NA	NA	NA	NA	NA	NA	NA	NA	NA	NA	NA	NA
40	2011	NA	0	NA	NA	NA	NA	NA	NA	NA	NA	NA	NA	NA	NA	NA
40	2012	NA	NA	0	NA	NA	NA	NA	NA	NA	NA	NA	NA	NA	NA	NA
40	2013	NA	0	NA	NA	NA	NA	NA	NA	NA	NA	NA	NA	NA	NA	NA
40	2014	0	0	NA	NA	NA	NA	NA	NA	NA	NA	NA	NA	NA	NA	NA
41	1990	NA	NA	NA	NA	NA	NA	NA	NA	NA	NA	NA	NA	NA	NA	NA
41	1991	NA	NA	NA	NA	NA	NA	0	0	NA	NA	NA	NA	NA	NA	NA
41	1992	0	NA	0	NA	NA	NA	NA	NA	NA	NA	NA	NA	NA	NA	NA
41	1993	0	0	NA	NA	NA	1	NA	NA	NA	NA	NA	NA	NA	NA	NA
41	1994	NA	NA	NA	NA	0	0	NA	NA	NA	NA	NA	NA	NA	NA	NA
41	1995	NA	NA	NA	NA	NA	0	NA	NA	NA	NA	NA	NA	NA	NA	NA
41	1996	NA	1	1	1	NA	NA	NA	NA	NA	NA	NA	NA	NA	NA	NA
41	1997	0	0	NA	NA	NA	NA	NA	NA	NA	NA	NA	NA	NA	NA	NA
41	1998	NA	NA	NA	0	0	NA	NA	NA	NA	NA	NA	NA	NA	NA	NA
41	1999	0	0	NA	NA	NA	NA	NA	NA	NA	NA	NA	NA	NA	NA	NA
41	2000	1	1	NA	NA	NA	NA	NA	NA	NA	NA	NA	NA	NA	NA	NA
41	2001	NA	NA	0	0	NA	NA	NA	NA	NA	NA	NA	NA	NA	NA	NA
41	2002	NA	NA	1	NA	NA	NA	NA	NA	NA	NA	NA	NA	NA	NA	NA
41	2003	0	0	NA	NA	NA	NA	NA	NA	NA	NA	NA	NA	NA	NA	NA
41	2004	1	NA	NA	1	NA	NA	NA	NA	NA	NA	NA	NA	NA	NA	NA
41	2005	0	0	NA	NA	NA	NA	NA	NA	NA	NA	NA	NA	NA	NA	NA
41	2006	NA	NA	0	0	NA	NA	NA	NA	NA	NA	NA	NA	NA	NA	NA
41	2007	0	NA	NA	NA	NA	NA	NA	NA	NA	NA	NA	NA	NA	NA	NA
41	2008	0	NA	0	NA	NA	NA	NA	NA	NA	NA	NA	NA	NA	NA	NA
41	2009	NA	NA	NA	NA	NA	NA	NA	NA	NA	NA	NA	NA	NA	NA	NA
41	2010	0	0	NA	NA	NA	NA	NA	NA	NA	NA	NA	NA	NA	NA	NA
41	2011	0	1	1	NA	NA	NA	NA	NA	NA	NA	NA	NA	NA	NA	NA
41	2012	0	0	NA	NA	NA	NA	NA	NA	NA	NA	NA	NA	NA	NA	NA
41	2013	0	0	NA	NA	NA	NA	NA	NA	NA	NA	NA	NA	NA	NA	NA
41	2014	NA	NA	NA	NA	NA	NA	NA	NA	NA	NA	NA	NA	NA	NA	NA
42	1990	NA	NA	NA	NA	NA	NA	NA	NA	NA	NA	NA	NA	NA	NA	NA
42	1991	0	0	NA	NA	NA	NA	NA	NA	NA	NA	NA	NA	NA	NA	NA
42	1992	0	0	NA	1	1	NA	NA	NA	NA	NA	NA	NA	NA	NA	NA
42	1993	NA	0	NA	NA	NA	NA	NA	NA	NA	NA	NA	NA	NA	NA	NA
42	1994	1	NA	1	NA	NA	NA	NA	NA	NA	NA	NA	NA	NA	NA	NA
42	1995	0	0	0	NA	NA	NA	NA	NA	NA	NA	NA	NA	NA	NA	NA
42	1996	0	1	1	NA	NA	NA	NA	NA	NA	NA	NA	NA	NA	NA	NA
42	1997	NA	NA	NA	NA	NA	NA	NA	NA	NA	NA	NA	NA	NA	NA	NA
42	1998	NA	0	0	NA	NA	NA	NA	NA	NA	NA	NA	NA	NA	NA	NA
42	1999	0	NA	NA	NA	NA	NA	NA	NA	NA	NA	NA	NA	NA	NA	NA
42	2000	0	NA	NA	NA	NA	NA	NA	NA	NA	NA	NA	NA	NA	NA	NA
42	2001	NA	NA	NA	1	0	NA	NA	NA	NA	NA	NA	NA	NA	NA	NA
42	2002	NA	1	0	0	NA	NA	NA	NA	NA	NA	NA	NA	NA	NA	NA
42	2003	NA	NA	NA	NA	NA	NA	NA	NA	NA	NA	NA	NA	NA	NA	NA
42	2004	NA	NA	NA	NA	NA	NA	NA	NA	NA	NA	NA	NA	NA	NA	NA
42	2005	NA	NA	NA	NA	NA	NA	NA	NA	NA	NA	NA	NA	NA	NA	NA
42	2006	NA	NA	NA	NA	NA	NA	NA	NA	NA	NA	NA	NA	NA	NA	NA
42	2007	NA	NA	NA	NA	NA	NA	NA	NA	NA	NA	NA	NA	NA	NA	NA
42	2008	NA	NA	NA	NA	NA	NA	NA	NA	NA	NA	NA	NA	NA	NA	NA
42	2009	NA	NA	NA	NA	NA	NA	NA	NA	NA	NA	NA	NA	NA	NA	NA
42	2010	NA	NA	NA	NA	NA	NA	NA	NA	NA	NA	NA	NA	NA	NA	NA
42	2011	NA	NA	NA	NA	NA	NA	NA	NA	NA	NA	NA	NA	NA	NA	NA
42	2012	NA	NA	NA	NA	NA	NA	NA	NA	NA	NA	NA	NA	NA	NA	NA
42	2013	NA	NA	NA	NA	NA	NA	NA	NA	NA	NA	NA	NA	NA	NA	NA
42	2014	NA	NA	NA	NA	NA	NA	NA	NA	NA	NA	NA	NA	NA	NA	NA
43	1990	NA	NA	NA	NA	NA	NA	NA	NA	NA	NA	NA	NA	NA	NA	NA
43	1991	NA	NA	0	0	NA	NA	NA	NA	NA	NA	NA	NA	NA	NA	NA
43	1992	NA	NA	NA	NA	NA	1	1	NA	NA	NA	NA	NA	NA	NA	NA
43	1993	0	1	NA	NA	NA	NA	NA	NA	NA	NA	NA	NA	NA	NA	NA
43	1994	1	1	NA	NA	NA	NA	NA	NA	NA	NA	NA	NA	NA	NA	NA
43	1995	NA	0	NA	NA	NA	0	NA	NA	NA	NA	NA	NA	NA	NA	NA
43	1996	0	1	1	NA	NA	NA	NA	NA	NA	NA	NA	NA	NA	NA	NA
43	1997	NA	NA	NA	NA	NA	NA	NA	NA	NA	NA	NA	NA	NA	NA	NA
43	1998	NA	NA	NA	NA	1	1	1	NA	NA	NA	NA	NA	NA	NA	NA
43	1999	NA	NA	NA	NA	NA	NA	NA	NA	NA	NA	NA	NA	NA	NA	NA
43	2000	NA	NA	NA	NA	0	0	NA	NA	NA	NA	NA	NA	NA	NA	NA
43	2001	NA	NA	NA	NA	NA	NA	NA	NA	NA	NA	NA	NA	NA	NA	NA
43	2002	NA	NA	NA	NA	NA	NA	NA	NA	NA	NA	NA	NA	NA	NA	NA
43	2003	NA	NA	NA	NA	NA	NA	NA	NA	NA	NA	NA	NA	NA	NA	NA
43	2004	NA	NA	NA	NA	NA	NA	NA	NA	NA	NA	NA	NA	NA	NA	NA
43	2005	NA	NA	NA	NA	NA	NA	NA	NA	NA	NA	NA	NA	NA	NA	NA
43	2006	NA	NA	NA	NA	NA	NA	NA	NA	NA	NA	NA	NA	NA	NA	NA
43	2007	NA	NA	NA	NA	NA	NA	NA	NA	NA	NA	NA	NA	NA	NA	NA
43	2008	NA	NA	NA	NA	NA	NA	NA	NA	NA	NA	NA	NA	NA	NA	NA
43	2009	NA	NA	NA	NA	NA	NA	NA	NA	NA	NA	NA	NA	NA	NA	NA
43	2010	NA	NA	NA	NA	NA	NA	NA	NA	NA	NA	NA	NA	NA	NA	NA
43	2011	NA	NA	NA	NA	NA	NA	NA	NA	NA	NA	NA	NA	NA	NA	NA
43	2012	NA	NA	NA	NA	NA	NA	NA	NA	NA	NA	NA	NA	NA	NA	NA
43	2013	NA	NA	NA	NA	NA	NA	NA	NA	NA	NA	NA	NA	NA	NA	NA
43	2014	NA	NA	NA	NA	NA	NA	NA	NA	NA	NA	NA	NA	NA	NA	NA
44	1990	NA	NA	NA	NA	NA	NA	NA	NA	NA	NA	NA	NA	NA	NA	NA
44	1991	NA	0	1	1	1	1	1	1	NA	NA	NA	NA	NA	NA	NA
44	1992	NA	1	NA	NA	1	NA	NA	NA	NA	NA	NA	NA	NA	NA	NA
44	1993	0	0	NA	NA	NA	NA	NA	NA	NA	NA	NA	NA	NA	NA	NA
44	1994	NA	NA	NA	NA	NA	NA	NA	NA	NA	NA	NA	NA	NA	NA	NA
44	1995	0	NA	NA	NA	NA	NA	NA	NA	NA	NA	NA	NA	NA	NA	NA
44	1996	0	0	NA	NA	NA	NA	NA	NA	NA	NA	NA	NA	NA	NA	NA
44	1997	NA	0	NA	NA	NA	NA	NA	NA	NA	NA	NA	NA	NA	NA	NA
44	1998	0	0	NA	NA	NA	NA	NA	NA	NA	NA	NA	NA	NA	NA	NA
44	1999	0	NA	0	NA	NA	NA	NA	NA	NA	NA	NA	NA	NA	NA	NA
44	2000	NA	1	0	NA	NA	NA	NA	NA	NA	NA	NA	NA	NA	NA	NA
44	2001	1	1	0	1	NA	NA	NA	NA	NA	NA	NA	NA	NA	NA	NA
44	2002	NA	0	0	NA	NA	NA	NA	NA	NA	NA	NA	NA	NA	NA	NA
44	2003	NA	NA	0	0	NA	NA	NA	NA	NA	NA	NA	NA	NA	NA	NA
44	2004	0	0	NA	NA	NA	NA	NA	NA	NA	NA	NA	NA	NA	NA	NA
44	2005	NA	0	NA	NA	NA	NA	NA	NA	NA	NA	NA	NA	NA	NA	NA
44	2006	0	NA	0	NA	NA	NA	NA	NA	NA	NA	NA	NA	NA	NA	NA
44	2007	NA	NA	NA	NA	NA	NA	NA	NA	NA	NA	NA	NA	NA	NA	NA
44	2008	NA	NA	NA	NA	NA	NA	NA	NA	NA	NA	NA	NA	NA	NA	NA
44	2009	NA	NA	NA	NA	NA	NA	NA	NA	NA	NA	NA	NA	NA	NA	NA
44	2010	NA	NA	NA	NA	NA	NA	NA	NA	NA	NA	NA	NA	NA	NA	NA
44	2011	NA	NA	NA	NA	NA	NA	NA	NA	NA	NA	NA	NA	NA	NA	NA
44	2012	NA	NA	NA	NA	NA	NA	NA	NA	NA	NA	NA	NA	NA	NA	NA
44	2013	NA	NA	NA	NA	NA	NA	NA	NA	NA	NA	NA	NA	NA	NA	NA
44	2014	NA	NA	NA	NA	NA	NA	NA	NA	NA	NA	NA	NA	NA	NA	NA
45	1990	NA	NA	NA	NA	NA	NA	NA	NA	NA	NA	NA	NA	NA	NA	NA
45	1991	NA	NA	NA	NA	NA	NA	NA	NA	NA	NA	NA	NA	NA	NA	NA
45	1992	NA	NA	NA	NA	0	0	NA	NA	NA	NA	NA	NA	NA	NA	NA
45	1993	NA	NA	NA	NA	NA	NA	NA	NA	NA	NA	NA	NA	NA	NA	NA
45	1994	1	0	NA	NA	NA	NA	NA	NA	NA	NA	NA	NA	NA	NA	NA
45	1995	NA	NA	NA	NA	NA	NA	NA	NA	NA	NA	NA	NA	NA	NA	NA
45	1996	NA	NA	NA	NA	NA	NA	NA	NA	NA	NA	NA	NA	NA	NA	NA
45	1997	1	NA	NA	NA	NA	NA	NA	NA	NA	NA	NA	NA	NA	NA	NA
45	1998	NA	NA	NA	NA	NA	NA	NA	NA	NA	NA	NA	NA	NA	NA	NA
45	1999	NA	NA	NA	NA	NA	NA	NA	NA	NA	NA	NA	NA	NA	NA	NA
45	2000	NA	NA	NA	NA	NA	NA	NA	NA	NA	NA	NA	NA	NA	NA	NA
45	2001	NA	NA	NA	NA	NA	NA	NA	NA	NA	NA	NA	NA	NA	NA	NA
45	2002	NA	NA	NA	NA	NA	NA	NA	NA	NA	NA	NA	NA	NA	NA	NA
45	2003	NA	NA	NA	NA	NA	NA	NA	NA	NA	NA	NA	NA	NA	NA	NA
45	2004	NA	NA	NA	NA	NA	NA	NA	NA	NA	NA	NA	NA	NA	NA	NA
45	2005	NA	NA	NA	NA	NA	NA	NA	NA	NA	NA	NA	NA	NA	NA	NA
45	2006	NA	NA	NA	NA	NA	NA	NA	NA	NA	NA	NA	NA	NA	NA	NA
45	2007	NA	NA	NA	NA	NA	NA	NA	NA	NA	NA	NA	NA	NA	NA	NA
45	2008	NA	NA	NA	NA	NA	NA	NA	NA	NA	NA	NA	NA	NA	NA	NA
45	2009	NA	NA	NA	NA	NA	NA	NA	NA	NA	NA	NA	NA	NA	NA	NA
45	2010	NA	NA	NA	NA	NA	NA	NA	NA	NA	NA	NA	NA	NA	NA	NA
45	2011	NA	NA	NA	NA	NA	NA	NA	NA	NA	NA	NA	NA	NA	NA	NA
45	2012	NA	NA	NA	NA	NA	NA	NA	NA	NA	NA	NA	NA	NA	NA	NA
45	2013	NA	NA	NA	NA	NA	NA	NA	NA	NA	NA	NA	NA	NA	NA	NA
45	2014	NA	NA	NA	NA	NA	NA	NA	NA	NA	NA	NA	NA	NA	NA	NA
46	1990	NA	NA	NA	NA	NA	NA	NA	NA	NA	NA	NA	NA	NA	NA	NA
46	1991	NA	0	0	NA	0	NA	NA	NA	NA	NA	NA	NA	NA	NA	NA
46	1992	0	1	NA	NA	NA	NA	NA	NA	NA	NA	NA	NA	NA	NA	NA
46	1993	NA	NA	NA	NA	NA	NA	NA	NA	NA	NA	NA	NA	NA	NA	NA
46	1994	NA	NA	NA	NA	NA	NA	NA	NA	NA	NA	NA	NA	NA	NA	NA
46	1995	NA	NA	NA	NA	NA	NA	NA	NA	NA	NA	NA	NA	NA	NA	NA
46	1996	NA	NA	NA	NA	NA	NA	NA	NA	NA	NA	NA	NA	NA	NA	NA
46	1997	NA	NA	NA	NA	NA	NA	NA	NA	NA	NA	NA	NA	NA	NA	NA
46	1998	NA	NA	NA	NA	NA	NA	NA	NA	NA	NA	NA	NA	NA	NA	NA
46	1999	NA	NA	NA	NA	NA	NA	NA	NA	NA	NA	NA	NA	NA	NA	NA
46	2000	NA	NA	NA	NA	NA	NA	NA	NA	NA	NA	NA	NA	NA	NA	NA
46	2001	NA	NA	NA	NA	NA	NA	NA	NA	NA	NA	NA	NA	NA	NA	NA
46	2002	NA	NA	NA	NA	NA	NA	NA	NA	NA	NA	NA	NA	NA	NA	NA
46	2003	NA	NA	NA	NA	NA	NA	NA	NA	NA	NA	NA	NA	NA	NA	NA
46	2004	0	NA	0	NA	NA	NA	NA	NA	NA	NA	NA	NA	NA	NA	NA
46	2005	NA	NA	1	NA	NA	NA	NA	NA	NA	NA	NA	NA	NA	NA	NA
46	2006	0	NA	NA	NA	NA	NA	NA	NA	NA	NA	NA	NA	NA	NA	NA
46	2007	0	NA	NA	NA	NA	NA	NA	NA	NA	NA	NA	NA	NA	NA	NA
46	2008	0	NA	NA	NA	NA	NA	NA	NA	NA	NA	NA	NA	NA	NA	NA
46	2009	0	NA	NA	NA	NA	NA	NA	NA	NA	NA	NA	NA	NA	NA	NA
46	2010	0	NA	NA	NA	NA	NA	NA	NA	NA	NA	NA	NA	NA	NA	NA
46	2011	NA	NA	1	NA	NA	NA	NA	NA	NA	NA	NA	NA	NA	NA	NA
46	2012	NA	0	0	NA	NA	NA	NA	NA	NA	NA	NA	NA	NA	NA	NA
46	2013	0	0	NA	NA	NA	NA	NA	NA	NA	NA	NA	NA	NA	NA	NA
46	2014	NA	0	0	NA	NA	NA	NA	NA	NA	NA	NA	NA	NA	NA	NA
47	1990	NA	NA	NA	NA	NA	NA	NA	NA	NA	NA	NA	NA	NA	NA	NA
47	1991	NA	NA	0	NA	NA	NA	NA	NA	NA	NA	NA	NA	NA	NA	NA
47	1992	NA	1	1	1	NA	NA	NA	NA	NA	NA	NA	NA	NA	NA	NA
47	1993	0	0	NA	NA	NA	NA	NA	NA	NA	NA	NA	NA	NA	NA	NA
47	1994	NA	1	1	NA	NA	NA	NA	NA	NA	NA	NA	NA	NA	NA	NA
47	1995	0	1	1	NA	NA	NA	NA	NA	NA	NA	NA	NA	NA	NA	NA
47	1996	NA	NA	NA	1	1	NA	NA	NA	NA	NA	NA	NA	NA	NA	NA
47	1997	NA	1	NA	NA	1	NA	NA	NA	NA	NA	NA	NA	NA	NA	NA
47	1998	NA	1	NA	1	NA	NA	NA	NA	NA	NA	NA	NA	NA	NA	NA
47	1999	NA	NA	0	0	NA	NA	NA	NA	NA	NA	NA	NA	NA	NA	NA
47	2000	0	0	NA	NA	NA	NA	NA	NA	NA	NA	NA	NA	NA	NA	NA
47	2001	1	1	NA	NA	NA	NA	NA	NA	NA	NA	NA	NA	NA	NA	NA
47	2002	1	0	NA	NA	NA	NA	NA	NA	NA	NA	NA	NA	NA	NA	NA
47	2003	NA	NA	NA	NA	NA	NA	NA	NA	NA	NA	NA	NA	NA	NA	NA
47	2004	NA	NA	NA	NA	NA	NA	NA	NA	NA	NA	NA	NA	NA	NA	NA
47	2005	NA	NA	NA	NA	NA	NA	NA	NA	NA	NA	NA	NA	NA	NA	NA
47	2006	NA	NA	NA	NA	NA	NA	NA	NA	NA	NA	NA	NA	NA	NA	NA
47	2007	NA	NA	NA	NA	NA	NA	NA	NA	NA	NA	NA	NA	NA	NA	NA
47	2008	NA	NA	NA	NA	NA	NA	NA	NA	NA	NA	NA	NA	NA	NA	NA
47	2009	NA	NA	NA	NA	NA	NA	NA	NA	NA	NA	NA	NA	NA	NA	NA
47	2010	NA	NA	NA	NA	NA	NA	NA	NA	NA	NA	NA	NA	NA	NA	NA
47	2011	NA	NA	NA	NA	NA	NA	NA	NA	NA	NA	NA	NA	NA	NA	NA
47	2012	NA	NA	NA	NA	NA	NA	NA	NA	NA	NA	NA	NA	NA	NA	NA
47	2013	NA	NA	NA	NA	NA	NA	NA	NA	NA	NA	NA	NA	NA	NA	NA
47	2014	NA	NA	NA	NA	NA	NA	NA	NA	NA	NA	NA	NA	NA	NA	NA
48	1990	NA	NA	NA	NA	NA	NA	NA	NA	NA	NA	NA	NA	NA	NA	NA
48	1991	0	0	NA	NA	NA	NA	NA	NA	NA	NA	NA	NA	NA	NA	NA
48	1992	NA	NA	NA	NA	NA	NA	NA	NA	NA	NA	NA	NA	NA	NA	NA
48	1993	NA	NA	NA	NA	NA	NA	NA	NA	NA	NA	NA	NA	NA	NA	NA
48	1994	NA	NA	NA	NA	NA	NA	NA	NA	NA	NA	NA	NA	NA	NA	NA
48	1995	0	NA	NA	NA	NA	NA	NA	NA	NA	NA	NA	NA	NA	NA	NA
48	1996	1	1	NA	NA	NA	NA	NA	NA	NA	NA	NA	NA	NA	NA	NA
48	1997	1	1	1	NA	NA	NA	NA	NA	NA	NA	NA	NA	NA	NA	NA
48	1998	NA	NA	0	NA	NA	NA	NA	NA	NA	NA	NA	NA	NA	NA	NA
48	1999	0	1	1	NA	NA	NA	NA	NA	NA	NA	NA	NA	NA	NA	NA
48	2000	1	1	NA	NA	NA	NA	NA	NA	NA	NA	NA	NA	NA	NA	NA
48	2001	NA	NA	NA	NA	NA	NA	NA	NA	NA	NA	NA	NA	NA	NA	NA
48	2002	0	NA	0	0	NA	NA	NA	NA	NA	NA	NA	NA	NA	NA	NA
48	2003	NA	NA	0	NA	NA	NA	NA	NA	NA	NA	NA	NA	NA	NA	NA
48	2004	0	1	1	NA	NA	NA	NA	NA	NA	NA	NA	NA	NA	NA	NA
48	2005	1	0	NA	NA	NA	NA	NA	NA	NA	NA	NA	NA	NA	NA	NA
48	2006	0	0	NA	NA	NA	NA	NA	NA	NA	NA	NA	NA	NA	NA	NA
48	2007	1	1	1	1	NA	NA	NA	NA	NA	NA	NA	NA	NA	NA	NA
48	2008	0	1	0	0	NA	NA	NA	NA	NA	NA	NA	NA	NA	NA	NA
48	2009	NA	1	0	NA	NA	NA	NA	NA	NA	NA	NA	NA	NA	NA	NA
48	2010	1	1	NA	NA	1	NA	NA	NA	NA	NA	NA	NA	NA	NA	NA
48	2011	0	0	0	0	NA	NA	NA	NA	NA	NA	NA	NA	NA	NA	NA
48	2012	0	0	NA	NA	NA	NA	NA	NA	NA	NA	NA	NA	NA	NA	NA
48	2013	0	0	NA	NA	NA	NA	NA	NA	NA	NA	NA	NA	NA	NA	NA
48	2014	NA	0	NA	NA	NA	NA	NA	NA	NA	NA	NA	NA	NA	NA	NA
49	1990	NA	NA	NA	NA	NA	NA	NA	NA	NA	NA	NA	NA	NA	NA	NA
49	1991	NA	NA	NA	NA	NA	NA	NA	NA	NA	NA	NA	NA	NA	NA	NA
49	1992	0	NA	NA	NA	NA	NA	NA	NA	NA	NA	NA	NA	NA	NA	NA
49	1993	1	1	NA	NA	NA	NA	NA	NA	NA	NA	NA	NA	NA	NA	NA
49	1994	NA	0	NA	NA	NA	NA	NA	NA	NA	NA	NA	NA	NA	NA	NA
49	1995	0	NA	NA	NA	NA	NA	NA	NA	NA	NA	NA	NA	NA	NA	NA
49	1996	NA	NA	NA	NA	NA	NA	NA	NA	NA	NA	NA	NA	NA	NA	NA
49	1997	NA	NA	NA	NA	NA	NA	NA	NA	NA	NA	NA	NA	NA	NA	NA
49	1998	NA	NA	NA	NA	NA	NA	NA	NA	NA	NA	NA	NA	NA	NA	NA
49	1999	NA	NA	NA	NA	NA	NA	NA	NA	NA	NA	NA	NA	NA	NA	NA
49	2000	NA	NA	NA	NA	NA	NA	NA	NA	NA	NA	NA	NA	NA	NA	NA
49	2001	NA	NA	NA	NA	NA	NA	NA	NA	NA	NA	NA	NA	NA	NA	NA
49	2002	NA	NA	NA	NA	NA	NA	NA	NA	NA	NA	NA	NA	NA	NA	NA
49	2003	NA	NA	NA	0	NA	NA	NA	NA	NA	NA	NA	NA	NA	NA	NA
49	2004	NA	NA	NA	NA	NA	NA	NA	NA	NA	NA	NA	NA	NA	NA	NA
49	2005	NA	NA	NA	NA	NA	NA	NA	NA	NA	NA	NA	NA	NA	NA	NA
49	2006	NA	NA	NA	NA	NA	NA	NA	NA	NA	NA	NA	NA	NA	NA	NA
49	2007	NA	NA	NA	NA	NA	NA	NA	NA	NA	NA	NA	NA	NA	NA	NA
49	2008	NA	NA	NA	NA	NA	NA	NA	NA	NA	NA	NA	NA	NA	NA	NA
49	2009	NA	NA	NA	NA	NA	NA	NA	NA	NA	NA	NA	NA	NA	NA	NA
49	2010	NA	NA	NA	NA	NA	NA	NA	NA	NA	NA	NA	NA	NA	NA	NA
49	2011	NA	NA	NA	NA	NA	NA	NA	NA	NA	NA	NA	NA	NA	NA	NA
49	2012	NA	NA	NA	NA	NA	NA	NA	NA	NA	NA	NA	NA	NA	NA	NA
49	2013	NA	NA	NA	NA	NA	NA	NA	NA	NA	NA	NA	NA	NA	NA	NA
49	2014	NA	NA	NA	NA	NA	NA	NA	NA	NA	NA	NA	NA	NA	NA	NA
50	1990	NA	NA	NA	NA	NA	NA	NA	NA	NA	NA	NA	NA	NA	NA	NA
50	1991	NA	NA	NA	NA	NA	NA	NA	NA	NA	NA	NA	NA	NA	NA	NA
50	1992	1	1	NA	NA	NA	NA	NA	NA	NA	NA	NA	NA	NA	NA	NA
50	1993	0	0	NA	NA	NA	NA	NA	NA	NA	NA	NA	NA	NA	NA	NA
50	1994	1	NA	1	NA	NA	NA	NA	NA	NA	NA	NA	NA	NA	NA	NA
50	1995	0	0	NA	NA	NA	NA	NA	NA	NA	NA	NA	NA	NA	NA	NA
50	1996	1	1	NA	NA	NA	NA	NA	NA	NA	NA	NA	NA	NA	NA	NA
50	1997	NA	NA	NA	0	0	NA	NA	NA	NA	NA	NA	NA	NA	NA	NA
50	1998	NA	0	0	NA	NA	NA	NA	NA	NA	NA	NA	NA	NA	NA	NA
50	1999	NA	NA	NA	0	0	NA	NA	NA	NA	NA	NA	NA	NA	NA	NA
50	2000	1	1	NA	NA	NA	NA	NA	NA	NA	NA	NA	NA	NA	NA	NA
50	2001	1	1	NA	NA	NA	NA	NA	NA	NA	NA	NA	NA	NA	NA	NA
50	2002	NA	0	0	NA	NA	NA	NA	NA	NA	NA	NA	NA	NA	NA	NA
50	2003	NA	0	NA	NA	NA	NA	NA	NA	NA	NA	NA	NA	NA	NA	NA
50	2004	NA	NA	NA	NA	NA	NA	NA	NA	NA	NA	NA	NA	NA	NA	NA
50	2005	NA	NA	NA	NA	NA	NA	NA	NA	NA	NA	NA	NA	NA	NA	NA
50	2006	NA	0	NA	NA	NA	NA	NA	NA	NA	NA	NA	NA	NA	NA	NA
50	2007	0	0	NA	NA	NA	NA	NA	NA	NA	NA	NA	NA	NA	NA	NA
50	2008	NA	NA	NA	NA	NA	NA	NA	NA	NA	NA	NA	NA	NA	NA	NA
50	2009	NA	NA	NA	NA	NA	NA	NA	NA	NA	NA	NA	NA	NA	NA	NA
50	2010	0	0	NA	NA	NA	NA	NA	NA	NA	NA	NA	NA	NA	NA	NA
50	2011	NA	0	NA	NA	NA	NA	NA	NA	NA	NA	NA	NA	NA	NA	NA
50	2012	NA	0	NA	NA	NA	NA	NA	NA	NA	NA	NA	NA	NA	NA	NA
50	2013	NA	NA	NA	NA	NA	NA	NA	NA	NA	NA	NA	NA	NA	NA	NA
50	2014	NA	NA	NA	NA	NA	NA	NA	NA	NA	NA	NA	NA	NA	NA	NA
51	1990	NA	NA	NA	NA	NA	NA	NA	NA	NA	NA	NA	NA	NA	NA	NA
51	1991	NA	NA	NA	NA	NA	NA	NA	NA	NA	NA	NA	NA	NA	NA	NA
51	1992	NA	NA	NA	0	NA	NA	NA	NA	NA	NA	NA	NA	NA	NA	NA
51	1993	NA	NA	NA	NA	0	NA	NA	NA	NA	NA	NA	NA	NA	NA	NA
51	1994	NA	NA	NA	0	NA	NA	NA	NA	NA	NA	NA	NA	NA	NA	NA
51	1995	NA	NA	0	0	NA	NA	NA	NA	NA	NA	NA	NA	NA	NA	NA
51	1996	NA	NA	0	NA	0	NA	NA	NA	NA	NA	NA	NA	NA	NA	NA
51	1997	NA	NA	NA	NA	NA	NA	NA	NA	NA	NA	NA	NA	NA	NA	NA
51	1998	NA	NA	NA	NA	NA	NA	NA	NA	NA	NA	NA	NA	NA	NA	NA
51	1999	NA	NA	NA	NA	NA	NA	NA	NA	NA	NA	NA	NA	NA	NA	NA
51	2000	NA	NA	NA	NA	NA	NA	NA	NA	NA	NA	NA	NA	NA	NA	NA
51	2001	NA	NA	NA	NA	NA	NA	NA	NA	NA	NA	NA	NA	NA	NA	NA
51	2002	NA	NA	NA	NA	NA	NA	NA	NA	NA	NA	NA	NA	NA	NA	NA
51	2003	NA	NA	NA	NA	NA	NA	NA	NA	NA	NA	NA	NA	NA	NA	NA
51	2004	NA	NA	NA	NA	NA	NA	NA	NA	NA	NA	NA	NA	NA	NA	NA
51	2005	NA	NA	NA	NA	NA	NA	NA	NA	NA	NA	NA	NA	NA	NA	NA
51	2006	NA	NA	NA	NA	NA	NA	NA	NA	NA	NA	NA	NA	NA	NA	NA
51	2007	0	NA	NA	NA	NA	NA	NA	NA	NA	NA	NA	NA	NA	NA	NA
51	2008	NA	NA	NA	NA	NA	NA	NA	NA	NA	NA	NA	NA	NA	NA	NA
51	2009	NA	NA	NA	NA	NA	NA	NA	NA	NA	NA	NA	NA	NA	NA	NA
51	2010	NA	NA	NA	NA	NA	NA	NA	NA	NA	NA	NA	NA	NA	NA	NA
51	2011	0	NA	NA	NA	NA	NA	NA	NA	NA	NA	NA	NA	NA	NA	NA
51	2012	NA	NA	1	1	1	NA	NA	NA	NA	NA	NA	NA	NA	NA	NA
51	2013	0	NA	0	NA	NA	NA	NA	NA	NA	NA	NA	NA	NA	NA	NA
51	2014	NA	NA	NA	NA	NA	NA	NA	NA	NA	NA	NA	NA	NA	NA	NA
52	1990	NA	NA	NA	NA	NA	NA	NA	NA	NA	NA	NA	NA	NA	NA	NA
52	1991	1	NA	NA	NA	NA	NA	NA	NA	NA	NA	NA	NA	NA	NA	NA
52	1992	1	NA	NA	NA	NA	NA	NA	NA	NA	NA	NA	NA	NA	NA	NA
52	1993	NA	NA	NA	NA	NA	NA	NA	NA	NA	NA	NA	NA	NA	NA	NA
52	1994	NA	NA	NA	NA	NA	NA	NA	NA	NA	NA	NA	NA	NA	NA	NA
52	1995	NA	NA	NA	NA	NA	NA	NA	NA	NA	NA	NA	NA	NA	NA	NA
52	1996	NA	NA	0	NA	NA	NA	NA	NA	NA	NA	NA	NA	NA	NA	NA
52	1997	NA	1	1	1	NA	NA	NA	NA	NA	NA	NA	NA	NA	NA	NA
52	1998	NA	NA	NA	NA	NA	NA	NA	NA	NA	NA	NA	NA	NA	NA	NA
52	1999	NA	NA	NA	NA	NA	NA	NA	NA	NA	NA	NA	NA	NA	NA	NA
52	2000	NA	NA	NA	NA	NA	NA	NA	NA	NA	NA	NA	NA	NA	NA	NA
52	2001	NA	NA	NA	NA	NA	NA	NA	NA	NA	NA	NA	NA	NA	NA	NA
52	2002	NA	NA	0	NA	NA	NA	NA	NA	NA	NA	NA	NA	NA	NA	NA
52	2003	NA	0	NA	NA	NA	NA	NA	NA	NA	NA	NA	NA	NA	NA	NA
52	2004	0	NA	NA	NA	NA	NA	NA	NA	NA	NA	NA	NA	NA	NA	NA
52	2005	NA	NA	NA	NA	NA	NA	NA	NA	NA	NA	NA	NA	NA	NA	NA
52	2006	NA	NA	NA	NA	NA	NA	NA	NA	NA	NA	NA	NA	NA	NA	NA
52	2007	NA	NA	NA	NA	NA	NA	NA	NA	NA	NA	NA	NA	NA	NA	NA
52	2008	NA	NA	NA	NA	NA	NA	NA	NA	NA	NA	NA	NA	NA	NA	NA
52	2009	1	1	1	0	NA	NA	NA	NA	NA	NA	NA	NA	NA	NA	NA
52	2010	NA	0	NA	NA	NA	NA	NA	NA	NA	NA	NA	NA	NA	NA	NA
52	2011	NA	NA	NA	NA	NA	NA	NA	NA	NA	NA	NA	NA	NA	NA	NA
52	2012	0	0	NA	NA	NA	NA	NA	NA	NA	NA	NA	NA	NA	NA	NA
52	2013	NA	NA	NA	NA	NA	NA	NA	NA	NA	NA	NA	NA	NA	NA	NA
52	2014	NA	NA	NA	NA	NA	NA	NA	NA	NA	NA	NA	NA	NA	NA	NA
53	1990	NA	NA	NA	NA	NA	NA	NA	NA	NA	NA	NA	NA	NA	NA	NA
53	1991	NA	NA	NA	NA	NA	NA	NA	NA	NA	NA	NA	NA	NA	NA	NA
53	1992	NA	1	NA	0	NA	NA	NA	NA	NA	NA	NA	NA	NA	NA	NA
53	1993	NA	NA	NA	NA	NA	NA	0	NA	NA	NA	NA	NA	NA	NA	NA
53	1994	0	NA	NA	NA	NA	NA	NA	NA	NA	NA	NA	NA	NA	NA	NA
53	1995	NA	NA	0	NA	NA	NA	NA	NA	NA	NA	NA	NA	NA	NA	NA
53	1996	NA	NA	NA	NA	NA	NA	NA	NA	NA	NA	NA	NA	NA	NA	NA
53	1997	NA	NA	NA	NA	NA	NA	NA	NA	NA	NA	NA	NA	NA	NA	NA
53	1998	NA	NA	NA	NA	NA	NA	NA	NA	NA	NA	NA	NA	NA	NA	NA
53	1999	NA	NA	NA	NA	NA	NA	NA	NA	NA	NA	NA	NA	NA	NA	NA
53	2000	NA	NA	NA	NA	NA	NA	NA	NA	NA	NA	NA	NA	NA	NA	NA
53	2001	NA	NA	NA	NA	NA	NA	NA	NA	NA	NA	NA	NA	NA	NA	NA
53	2002	NA	NA	NA	NA	NA	NA	NA	NA	NA	NA	NA	NA	NA	NA	NA
53	2003	0	NA	NA	NA	NA	NA	NA	NA	NA	NA	NA	NA	NA	NA	NA
53	2004	NA	NA	NA	NA	NA	NA	NA	NA	NA	NA	NA	NA	NA	NA	NA
53	2005	NA	NA	NA	NA	NA	NA	NA	NA	NA	NA	NA	NA	NA	NA	NA
53	2006	NA	NA	NA	NA	NA	NA	NA	NA	NA	NA	NA	NA	NA	NA	NA
53	2007	NA	NA	NA	NA	NA	NA	NA	NA	NA	NA	NA	NA	NA	NA	NA
53	2008	NA	NA	NA	NA	NA	NA	NA	NA	NA	NA	NA	NA	NA	NA	NA
53	2009	NA	NA	NA	NA	NA	NA	NA	NA	NA	NA	NA	NA	NA	NA	NA
53	2010	NA	NA	NA	NA	NA	NA	NA	NA	NA	NA	NA	NA	NA	NA	NA
53	2011	NA	NA	NA	NA	NA	NA	NA	NA	NA	NA	NA	NA	NA	NA	NA
53	2012	NA	NA	NA	NA	NA	NA	NA	NA	NA	NA	NA	NA	NA	NA	NA
53	2013	NA	NA	NA	NA	NA	NA	NA	NA	NA	NA	NA	NA	NA	NA	NA
53	2014	NA	NA	NA	NA	NA	NA	NA	NA	NA	NA	NA	NA	NA	NA	NA
54	1990	NA	NA	NA	NA	NA	NA	NA	NA	NA	NA	NA	NA	NA	NA	NA
54	1991	NA	NA	NA	NA	NA	NA	NA	NA	NA	NA	NA	NA	NA	NA	NA
54	1992	NA	NA	NA	NA	NA	NA	NA	NA	NA	NA	NA	NA	NA	NA	NA
54	1993	NA	NA	NA	NA	NA	NA	NA	NA	NA	NA	NA	NA	NA	NA	NA
54	1994	NA	NA	NA	NA	NA	NA	NA	NA	NA	NA	NA	NA	NA	NA	NA
54	1995	NA	NA	NA	NA	NA	NA	NA	NA	NA	NA	NA	NA	NA	NA	NA
54	1996	NA	NA	NA	NA	NA	NA	NA	NA	NA	NA	NA	NA	NA	NA	NA
54	1997	NA	NA	NA	NA	NA	NA	NA	NA	NA	NA	NA	NA	NA	NA	NA
54	1998	NA	NA	NA	NA	NA	NA	NA	NA	NA	NA	NA	NA	NA	NA	NA
54	1999	NA	NA	NA	NA	NA	NA	NA	NA	NA	NA	NA	NA	NA	NA	NA
54	2000	NA	NA	1	1	NA	NA	NA	NA	NA	NA	NA	NA	NA	NA	NA
54	2001	NA	0	1	NA	NA	NA	NA	NA	NA	NA	NA	NA	NA	NA	NA
54	2002	0	NA	NA	1	NA	NA	NA	NA	NA	NA	NA	NA	NA	NA	NA
54	2003	NA	NA	NA	NA	NA	NA	NA	NA	NA	NA	NA	NA	NA	NA	NA
54	2004	1	1	NA	NA	NA	NA	NA	NA	NA	NA	NA	NA	NA	NA	NA
54	2005	1	1	NA	NA	NA	NA	NA	NA	NA	NA	NA	NA	NA	NA	NA
54	2006	NA	NA	NA	NA	NA	NA	NA	NA	NA	NA	NA	NA	NA	NA	NA
54	2007	NA	NA	NA	NA	NA	NA	NA	NA	NA	NA	NA	NA	NA	NA	NA
54	2008	NA	NA	NA	NA	NA	NA	NA	NA	NA	NA	NA	NA	NA	NA	NA
54	2009	NA	NA	NA	NA	NA	NA	NA	NA	NA	NA	NA	NA	NA	NA	NA
54	2010	NA	NA	NA	NA	NA	NA	NA	NA	NA	NA	NA	NA	NA	NA	NA
54	2011	NA	NA	NA	NA	NA	NA	NA	NA	NA	NA	NA	NA	NA	NA	NA
54	2012	NA	NA	NA	NA	NA	NA	NA	NA	NA	NA	NA	NA	NA	NA	NA
54	2013	NA	NA	NA	NA	NA	NA	NA	NA	NA	NA	NA	NA	NA	NA	NA
54	2014	NA	NA	NA	NA	NA	NA	NA	NA	NA	NA	NA	NA	NA	NA	NA
55	1990	NA	NA	NA	NA	NA	NA	NA	NA	NA	NA	NA	NA	NA	NA	NA
55	1991	NA	NA	NA	NA	NA	NA	NA	NA	NA	NA	NA	NA	NA	NA	NA
55	1992	NA	NA	NA	NA	NA	NA	NA	NA	NA	NA	NA	NA	NA	NA	NA
55	1993	NA	NA	NA	NA	NA	NA	NA	NA	NA	NA	NA	NA	NA	NA	NA
55	1994	NA	NA	NA	NA	NA	NA	NA	NA	NA	NA	NA	NA	NA	NA	NA
55	1995	NA	NA	NA	NA	NA	NA	NA	NA	NA	NA	NA	NA	NA	NA	NA
55	1996	NA	NA	NA	NA	NA	NA	NA	NA	NA	NA	NA	NA	NA	NA	NA
55	1997	1	NA	NA	NA	NA	NA	NA	NA	NA	NA	NA	NA	NA	NA	NA
55	1998	0	1	NA	NA	NA	NA	NA	NA	NA	NA	NA	NA	NA	NA	NA
55	1999	NA	NA	NA	NA	NA	NA	NA	NA	NA	NA	NA	NA	NA	NA	NA
55	2000	NA	0	NA	NA	NA	NA	NA	NA	NA	NA	NA	NA	NA	NA	NA
55	2001	NA	NA	NA	NA	NA	NA	NA	NA	NA	NA	NA	NA	NA	NA	NA
55	2002	NA	NA	NA	NA	NA	NA	NA	NA	NA	NA	NA	NA	NA	NA	NA
55	2003	NA	NA	NA	NA	NA	NA	NA	NA	NA	NA	NA	NA	NA	NA	NA
55	2004	NA	NA	NA	NA	NA	NA	NA	NA	NA	NA	NA	NA	NA	NA	NA
55	2005	NA	NA	NA	NA	NA	NA	NA	NA	NA	NA	NA	NA	NA	NA	NA
55	2006	NA	NA	NA	NA	NA	NA	NA	NA	NA	NA	NA	NA	NA	NA	NA
55	2007	NA	NA	NA	NA	NA	NA	NA	NA	NA	NA	NA	NA	NA	NA	NA
55	2008	NA	NA	NA	NA	NA	NA	NA	NA	NA	NA	NA	NA	NA	NA	NA
55	2009	NA	NA	NA	NA	NA	NA	NA	NA	NA	NA	NA	NA	NA	NA	NA
55	2010	NA	NA	NA	NA	NA	NA	NA	NA	NA	NA	NA	NA	NA	NA	NA
55	2011	NA	NA	NA	NA	NA	NA	NA	NA	NA	NA	NA	NA	NA	NA	NA
55	2012	NA	NA	NA	NA	NA	NA	NA	NA	NA	NA	NA	NA	NA	NA	NA
55	2013	NA	NA	NA	NA	NA	NA	NA	NA	NA	NA	NA	NA	NA	NA	NA
55	2014	NA	NA	NA	NA	NA	NA	NA	NA	NA	NA	NA	NA	NA	NA	NA
56	1990	NA	NA	NA	NA	NA	NA	NA	NA	NA	NA	NA	NA	NA	NA	NA
56	1991	NA	NA	NA	NA	NA	NA	NA	NA	NA	NA	NA	NA	NA	NA	NA
56	1992	NA	NA	NA	NA	NA	NA	NA	NA	NA	NA	NA	NA	NA	NA	NA
56	1993	NA	NA	NA	NA	NA	NA	NA	NA	NA	NA	NA	NA	NA	NA	NA
56	1994	NA	NA	NA	NA	NA	NA	NA	NA	NA	NA	NA	NA	NA	NA	NA
56	1995	NA	NA	NA	NA	NA	NA	NA	NA	NA	NA	NA	NA	NA	NA	NA
56	1996	NA	0	0	NA	NA	NA	NA	NA	NA	NA	NA	NA	NA	NA	NA
56	1997	NA	NA	NA	NA	NA	NA	NA	NA	NA	NA	NA	NA	NA	NA	NA
56	1998	NA	NA	NA	NA	NA	NA	NA	NA	NA	NA	NA	NA	NA	NA	NA
56	1999	NA	NA	NA	NA	NA	NA	NA	NA	NA	NA	NA	NA	NA	NA	NA
56	2000	NA	NA	NA	0	NA	NA	NA	NA	NA	NA	NA	NA	NA	NA	NA
56	2001	NA	NA	NA	NA	NA	NA	NA	NA	NA	NA	NA	NA	NA	NA	NA
56	2002	NA	NA	NA	NA	NA	NA	NA	NA	NA	NA	NA	NA	NA	NA	NA
56	2003	NA	NA	NA	NA	NA	NA	NA	NA	NA	NA	NA	NA	NA	NA	NA
56	2004	NA	NA	NA	NA	NA	NA	NA	NA	NA	NA	NA	NA	NA	NA	NA
56	2005	NA	NA	NA	NA	NA	NA	NA	NA	NA	NA	NA	NA	NA	NA	NA
56	2006	NA	NA	NA	NA	NA	NA	NA	NA	NA	NA	NA	NA	NA	NA	NA
56	2007	NA	NA	NA	NA	NA	NA	NA	NA	NA	NA	NA	NA	NA	NA	NA
56	2008	NA	NA	NA	NA	NA	NA	NA	NA	NA	NA	NA	NA	NA	NA	NA
56	2009	NA	NA	NA	NA	NA	NA	NA	NA	NA	NA	NA	NA	NA	NA	NA
56	2010	NA	NA	NA	NA	NA	NA	NA	NA	NA	NA	NA	NA	NA	NA	NA
56	2011	NA	NA	NA	NA	NA	NA	NA	NA	NA	NA	NA	NA	NA	NA	NA
56	2012	NA	NA	NA	NA	NA	NA	NA	NA	NA	NA	NA	NA	NA	NA	NA
56	2013	NA	NA	NA	NA	NA	NA	NA	NA	NA	NA	NA	NA	NA	NA	NA
56	2014	NA	NA	NA	NA	NA	NA	NA	NA	NA	NA	NA	NA	NA	NA	NA
57	1990	NA	NA	NA	NA	NA	NA	NA	NA	NA	NA	NA	NA	NA	NA	NA
57	1991	NA	NA	NA	NA	NA	NA	NA	NA	NA	NA	NA	NA	NA	NA	NA
57	1992	0	1	1	NA	NA	NA	NA	NA	NA	NA	NA	NA	NA	NA	NA
57	1993	NA	1	1	NA	NA	NA	NA	NA	NA	NA	NA	NA	NA	NA	NA
57	1994	NA	NA	NA	NA	NA	NA	NA	NA	NA	NA	NA	NA	NA	NA	NA
57	1995	NA	NA	0	0	NA	NA	NA	NA	NA	NA	NA	NA	NA	NA	NA
57	1996	0	1	1	NA	NA	NA	NA	NA	NA	NA	NA	NA	NA	NA	NA
57	1997	NA	0	0	NA	NA	NA	NA	NA	NA	NA	NA	NA	NA	NA	NA
57	1998	NA	NA	NA	NA	NA	NA	NA	NA	NA	NA	NA	NA	NA	NA	NA
57	1999	NA	NA	NA	0	0	NA	NA	NA	NA	NA	NA	NA	NA	NA	NA
57	2000	0	0	NA	NA	NA	NA	NA	NA	NA	NA	NA	NA	NA	NA	NA
57	2001	NA	1	1	NA	NA	NA	NA	NA	NA	NA	NA	NA	NA	NA	NA
57	2002	1	1	1	NA	NA	NA	NA	NA	NA	NA	NA	NA	NA	NA	NA
57	2003	NA	0	NA	NA	NA	NA	NA	NA	NA	NA	NA	NA	NA	NA	NA
57	2004	NA	0	NA	NA	NA	NA	NA	NA	NA	NA	NA	NA	NA	NA	NA
57	2005	0	NA	NA	NA	NA	NA	NA	NA	NA	NA	NA	NA	NA	NA	NA
57	2006	0	0	NA	NA	NA	NA	NA	NA	NA	NA	NA	NA	NA	NA	NA
57	2007	0	0	NA	NA	0	NA	NA	NA	NA	NA	NA	NA	NA	NA	NA
57	2008	0	1	1	NA	NA	NA	NA	NA	NA	NA	NA	NA	NA	NA	NA
57	2009	NA	0	NA	NA	0	NA	NA	NA	NA	NA	NA	NA	NA	NA	NA
57	2010	NA	NA	0	NA	NA	NA	NA	NA	NA	NA	NA	NA	NA	NA	NA
57	2011	NA	NA	NA	NA	NA	NA	NA	NA	NA	NA	NA	NA	NA	NA	NA
57	2012	NA	NA	NA	NA	NA	NA	NA	NA	NA	NA	NA	NA	NA	NA	NA
57	2013	NA	NA	NA	NA	NA	NA	NA	NA	NA	NA	NA	NA	NA	NA	NA
57	2014	0	NA	NA	NA	NA	NA	NA	NA	NA	NA	NA	NA	NA	NA	NA
58	1990	NA	NA	NA	NA	NA	NA	NA	NA	NA	NA	NA	NA	NA	NA	NA
58	1991	NA	NA	NA	NA	NA	NA	NA	NA	NA	NA	NA	NA	NA	NA	NA
58	1992	NA	NA	NA	0	NA	NA	NA	NA	NA	NA	NA	NA	NA	NA	NA
58	1993	1	NA	1	1	NA	NA	NA	NA	NA	NA	NA	NA	NA	NA	NA
58	1994	1	1	1	NA	NA	NA	NA	NA	NA	NA	NA	NA	NA	NA	NA
58	1995	0	1	1	NA	NA	NA	NA	NA	NA	NA	NA	NA	NA	NA	NA
58	1996	0	0	NA	NA	NA	NA	NA	NA	NA	NA	NA	NA	NA	NA	NA
58	1997	1	1	NA	NA	NA	NA	NA	NA	NA	NA	NA	NA	NA	NA	NA
58	1998	1	1	NA	NA	NA	NA	NA	NA	NA	NA	NA	NA	NA	NA	NA
58	1999	NA	NA	NA	NA	NA	0	0	NA	NA	NA	NA	NA	NA	NA	NA
58	2000	NA	NA	NA	NA	NA	NA	NA	NA	NA	NA	NA	NA	NA	NA	NA
58	2001	1	NA	1	NA	NA	NA	NA	NA	NA	NA	NA	NA	NA	NA	NA
58	2002	NA	1	1	1	NA	NA	NA	NA	NA	NA	NA	NA	NA	NA	NA
58	2003	NA	NA	0	NA	NA	NA	NA	NA	NA	NA	NA	NA	NA	NA	NA
58	2004	1	NA	NA	NA	NA	NA	NA	NA	NA	NA	NA	NA	NA	NA	NA
58	2005	NA	NA	NA	NA	NA	NA	NA	NA	NA	NA	NA	NA	NA	NA	NA
58	2006	1	NA	0	NA	NA	NA	NA	NA	NA	NA	NA	NA	NA	NA	NA
58	2007	NA	NA	0	NA	NA	NA	NA	NA	NA	NA	NA	NA	NA	NA	NA
58	2008	1	1	NA	NA	NA	NA	NA	NA	NA	NA	NA	NA	NA	NA	NA
58	2009	NA	NA	NA	NA	NA	NA	NA	NA	NA	NA	NA	NA	NA	NA	NA
58	2010	1	0	1	NA	NA	NA	NA	NA	NA	NA	NA	NA	NA	NA	NA
58	2011	NA	1	0	0	NA	NA	NA	NA	NA	NA	NA	NA	NA	NA	NA
58	2012	NA	NA	NA	NA	NA	NA	NA	NA	NA	NA	NA	NA	NA	NA	NA
58	2013	0	NA	NA	NA	NA	NA	NA	NA	NA	NA	NA	NA	NA	NA	NA
58	2014	0	NA	NA	NA	NA	NA	NA	NA	NA	NA	NA	NA	NA	NA	NA
59	1990	NA	NA	NA	NA	NA	NA	NA	NA	NA	NA	NA	NA	NA	NA	NA
59	1991	NA	NA	NA	NA	NA	NA	NA	NA	NA	NA	NA	NA	NA	NA	NA
59	1992	NA	1	0	NA	0	NA	NA	NA	NA	NA	NA	NA	NA	NA	NA
59	1993	NA	NA	NA	NA	NA	NA	NA	NA	NA	NA	NA	NA	NA	NA	NA
59	1994	0	NA	0	NA	NA	NA	NA	NA	NA	NA	NA	NA	NA	NA	NA
59	1995	NA	0	NA	NA	NA	NA	NA	NA	NA	NA	NA	NA	NA	NA	NA
59	1996	NA	NA	NA	NA	NA	NA	NA	NA	NA	NA	NA	NA	NA	NA	NA
59	1997	NA	NA	NA	NA	NA	NA	NA	NA	NA	NA	NA	NA	NA	NA	NA
59	1998	0	0	NA	NA	NA	NA	NA	NA	NA	NA	NA	NA	NA	NA	NA
59	1999	NA	NA	NA	NA	NA	NA	NA	NA	NA	NA	NA	NA	NA	NA	NA
59	2000	NA	1	NA	1	NA	NA	NA	NA	NA	NA	NA	NA	NA	NA	NA
59	2001	NA	1	1	NA	NA	NA	NA	NA	NA	NA	NA	NA	NA	NA	NA
59	2002	NA	NA	NA	NA	0	NA	NA	NA	NA	NA	NA	NA	NA	NA	NA
59	2003	0	0	NA	NA	NA	NA	NA	NA	NA	NA	NA	NA	NA	NA	NA
59	2004	1	NA	NA	NA	NA	NA	NA	NA	NA	NA	NA	NA	NA	NA	NA
59	2005	NA	1	NA	NA	NA	NA	NA	NA	NA	NA	NA	NA	NA	NA	NA
59	2006	1	1	1	NA	NA	NA	NA	NA	NA	NA	NA	NA	NA	NA	NA
59	2007	0	NA	NA	NA	NA	NA	NA	NA	NA	NA	NA	NA	NA	NA	NA
59	2008	NA	0	1	NA	NA	NA	NA	NA	NA	NA	NA	NA	NA	NA	NA
59	2009	NA	1	1	1	NA	NA	NA	NA	NA	NA	NA	NA	NA	NA	NA
59	2010	1	NA	NA	NA	NA	NA	NA	NA	NA	NA	NA	NA	NA	NA	NA
59	2011	NA	NA	NA	NA	NA	NA	NA	NA	NA	NA	NA	NA	NA	NA	NA
59	2012	NA	NA	NA	NA	NA	NA	NA	NA	NA	NA	NA	NA	NA	NA	NA
59	2013	NA	NA	NA	NA	NA	NA	NA	NA	NA	NA	NA	NA	NA	NA	NA
59	2014	NA	NA	NA	NA	NA	NA	NA	NA	NA	NA	NA	NA	NA	NA	NA
60	1990	NA	NA	NA	NA	NA	NA	NA	NA	NA	NA	NA	NA	NA	NA	NA
60	1991	NA	NA	NA	NA	NA	NA	NA	NA	NA	NA	NA	NA	NA	NA	NA
60	1992	NA	NA	NA	NA	NA	NA	NA	NA	NA	NA	NA	NA	NA	NA	NA
60	1993	NA	NA	NA	NA	NA	NA	NA	NA	NA	NA	NA	NA	NA	NA	NA
60	1994	NA	NA	NA	NA	NA	NA	NA	NA	NA	NA	NA	NA	NA	NA	NA
60	1995	NA	NA	NA	NA	NA	NA	NA	NA	NA	NA	NA	NA	NA	NA	NA
60	1996	NA	NA	NA	NA	NA	NA	NA	NA	NA	NA	NA	NA	NA	NA	NA
60	1997	NA	NA	NA	NA	NA	NA	NA	NA	NA	NA	NA	NA	NA	NA	NA
60	1998	NA	NA	NA	NA	NA	NA	NA	NA	NA	NA	NA	NA	NA	NA	NA
60	1999	NA	NA	NA	NA	NA	NA	NA	NA	NA	NA	NA	NA	NA	NA	NA
60	2000	NA	NA	NA	NA	NA	NA	NA	NA	NA	NA	NA	NA	NA	NA	NA
60	2001	NA	NA	NA	NA	NA	NA	NA	NA	NA	NA	NA	NA	NA	NA	NA
60	2002	NA	NA	NA	NA	NA	NA	NA	NA	NA	NA	NA	NA	NA	NA	NA
60	2003	NA	NA	NA	NA	NA	NA	NA	NA	NA	NA	NA	NA	NA	NA	NA
60	2004	NA	NA	NA	NA	NA	NA	NA	NA	NA	NA	NA	NA	NA	NA	NA
60	2005	NA	NA	NA	NA	NA	NA	NA	NA	NA	NA	NA	NA	NA	NA	NA
60	2006	NA	NA	NA	NA	NA	NA	NA	NA	NA	NA	NA	NA	NA	NA	NA
60	2007	NA	NA	NA	NA	NA	NA	NA	NA	NA	NA	NA	NA	NA	NA	NA
60	2008	NA	NA	NA	NA	NA	NA	NA	NA	NA	NA	NA	NA	NA	NA	NA
60	2009	NA	0	NA	NA	NA	NA	NA	NA	NA	NA	NA	NA	NA	NA	NA
60	2010	NA	0	NA	NA	NA	NA	NA	NA	NA	NA	NA	NA	NA	NA	NA
60	2011	NA	NA	NA	NA	NA	NA	NA	NA	NA	NA	NA	NA	NA	NA	NA
60	2012	NA	NA	NA	NA	NA	NA	NA	NA	NA	NA	NA	NA	NA	NA	NA
60	2013	NA	NA	NA	NA	NA	NA	NA	NA	NA	NA	NA	NA	NA	NA	NA
60	2014	NA	0	NA	NA	NA	NA	NA	NA	NA	NA	NA	NA	NA	NA	NA
61	1990	NA	NA	NA	NA	NA	NA	NA	NA	NA	NA	NA	NA	NA	NA	NA
61	1991	NA	NA	NA	NA	NA	NA	NA	NA	NA	NA	NA	NA	NA	NA	NA
61	1992	0	0	NA	NA	NA	NA	NA	NA	NA	NA	NA	NA	NA	NA	NA
61	1993	NA	0	NA	NA	NA	NA	NA	NA	NA	NA	NA	NA	NA	NA	NA
61	1994	0	NA	NA	NA	0	NA	NA	NA	NA	NA	NA	NA	NA	NA	NA
61	1995	NA	NA	NA	NA	NA	0	NA	NA	NA	NA	NA	NA	NA	NA	NA
61	1996	0	0	NA	NA	NA	NA	NA	NA	NA	NA	NA	NA	NA	NA	NA
61	1997	NA	1	NA	NA	NA	NA	NA	NA	NA	NA	NA	NA	NA	NA	NA
61	1998	NA	NA	NA	NA	0	NA	NA	NA	NA	NA	NA	NA	NA	NA	NA
61	1999	0	0	NA	NA	NA	NA	NA	NA	NA	NA	NA	NA	NA	NA	NA
61	2000	0	0	0	NA	NA	NA	NA	NA	NA	NA	NA	NA	NA	NA	NA
61	2001	NA	NA	NA	NA	NA	NA	NA	NA	NA	NA	NA	NA	NA	NA	NA
61	2002	NA	0	0	NA	NA	NA	NA	NA	NA	NA	NA	NA	NA	NA	NA
61	2003	NA	0	0	NA	NA	NA	NA	NA	NA	NA	NA	NA	NA	NA	NA
61	2004	0	0	NA	NA	NA	NA	NA	NA	NA	NA	NA	NA	NA	NA	NA
61	2005	NA	1	NA	NA	NA	NA	NA	NA	NA	NA	NA	NA	NA	NA	NA
61	2006	NA	NA	NA	NA	NA	NA	NA	NA	NA	NA	NA	NA	NA	NA	NA
61	2007	NA	NA	NA	NA	NA	NA	NA	NA	NA	NA	NA	NA	NA	NA	NA
61	2008	NA	NA	NA	NA	NA	NA	NA	NA	NA	NA	NA	NA	NA	NA	NA
61	2009	1	1	NA	NA	NA	NA	NA	NA	NA	NA	NA	NA	NA	NA	NA
61	2010	0	1	1	1	1	1	NA	NA	NA	NA	NA	NA	NA	NA	NA
61	2011	0	0	0	NA	NA	NA	NA	NA	NA	NA	NA	NA	NA	NA	NA
61	2012	NA	NA	NA	NA	NA	NA	NA	NA	NA	NA	NA	NA	NA	NA	NA
61	2013	NA	NA	0	NA	NA	NA	NA	NA	NA	NA	NA	NA	NA	NA	NA
61	2014	NA	1	1	1	NA	NA	NA	NA	NA	NA	NA	NA	NA	NA	NA
62	1990	NA	NA	NA	NA	NA	NA	NA	NA	NA	NA	NA	NA	NA	NA	NA
62	1991	NA	NA	NA	NA	NA	NA	NA	NA	NA	NA	NA	NA	NA	NA	NA
62	1992	NA	NA	NA	NA	NA	NA	NA	NA	NA	NA	NA	NA	NA	NA	NA
62	1993	NA	NA	NA	NA	NA	NA	NA	NA	NA	NA	NA	NA	NA	NA	NA
62	1994	0	0	NA	NA	NA	NA	NA	NA	NA	NA	NA	NA	NA	NA	NA
62	1995	NA	0	0	NA	NA	NA	NA	NA	NA	NA	NA	NA	NA	NA	NA
62	1996	1	1	NA	NA	NA	NA	NA	NA	NA	NA	NA	NA	NA	NA	NA
62	1997	NA	1	1	NA	NA	NA	NA	NA	NA	NA	NA	NA	NA	NA	NA
62	1998	1	0	NA	NA	NA	NA	NA	NA	NA	NA	NA	NA	NA	NA	NA
62	1999	NA	NA	0	0	NA	NA	NA	NA	NA	NA	NA	NA	NA	NA	NA
62	2000	NA	NA	NA	NA	NA	0	NA	NA	NA	NA	NA	NA	NA	NA	NA
62	2001	1	1	NA	NA	NA	NA	NA	NA	NA	NA	NA	NA	NA	NA	NA
62	2002	NA	NA	NA	NA	NA	NA	NA	NA	NA	NA	NA	NA	NA	NA	NA
62	2003	NA	NA	NA	NA	NA	NA	NA	NA	NA	NA	NA	NA	NA	NA	NA
62	2004	NA	0	NA	0	NA	NA	NA	NA	NA	NA	NA	NA	NA	NA	NA
62	2005	NA	NA	NA	NA	NA	NA	NA	NA	NA	NA	NA	NA	NA	NA	NA
62	2006	0	0	NA	NA	NA	NA	NA	NA	NA	NA	NA	NA	NA	NA	NA
62	2007	NA	0	NA	NA	NA	NA	NA	NA	NA	NA	NA	NA	NA	NA	NA
62	2008	1	NA	NA	NA	NA	NA	NA	NA	NA	NA	NA	NA	NA	NA	NA
62	2009	NA	1	NA	NA	NA	NA	NA	NA	NA	NA	NA	NA	NA	NA	NA
62	2010	0	NA	NA	NA	NA	NA	NA	NA	NA	NA	NA	NA	NA	NA	NA
62	2011	NA	NA	NA	NA	NA	NA	NA	NA	NA	NA	NA	NA	NA	NA	NA
62	2012	NA	NA	NA	NA	NA	NA	NA	NA	NA	NA	NA	NA	NA	NA	NA
62	2013	NA	NA	NA	NA	NA	NA	NA	NA	NA	NA	NA	NA	NA	NA	NA
62	2014	NA	NA	0	NA	NA	NA	NA	NA	NA	NA	NA	NA	NA	NA	NA
63	1990	NA	NA	NA	NA	NA	NA	NA	NA	NA	NA	NA	NA	NA	NA	NA
63	1991	NA	NA	NA	NA	NA	NA	NA	NA	NA	NA	NA	NA	NA	NA	NA
63	1992	NA	NA	NA	NA	NA	NA	NA	NA	NA	NA	NA	NA	NA	NA	NA
63	1993	NA	NA	NA	NA	NA	NA	NA	NA	NA	NA	NA	NA	NA	NA	NA
63	1994	NA	NA	NA	NA	NA	NA	NA	NA	NA	NA	NA	NA	NA	NA	NA
63	1995	NA	NA	NA	NA	NA	NA	NA	NA	NA	NA	NA	NA	NA	NA	NA
63	1996	NA	NA	NA	NA	NA	NA	NA	NA	NA	NA	NA	NA	NA	NA	NA
63	1997	NA	NA	NA	NA	NA	NA	NA	NA	NA	NA	NA	NA	NA	NA	NA
63	1998	NA	NA	1	1	NA	NA	NA	NA	NA	NA	NA	NA	NA	NA	NA
63	1999	NA	0	0	NA	NA	NA	NA	NA	NA	NA	NA	NA	NA	NA	NA
63	2000	0	0	NA	NA	NA	NA	NA	NA	NA	NA	NA	NA	NA	NA	NA
63	2001	NA	1	0	0	NA	NA	NA	NA	NA	NA	NA	NA	NA	NA	NA
63	2002	NA	NA	NA	0	NA	NA	NA	NA	NA	NA	NA	NA	NA	NA	NA
63	2003	0	0	NA	NA	NA	NA	NA	NA	NA	NA	NA	NA	NA	NA	NA
63	2004	NA	0	NA	NA	NA	NA	NA	NA	NA	NA	NA	NA	NA	NA	NA
63	2005	0	0	0	NA	NA	NA	NA	NA	NA	NA	NA	NA	NA	NA	NA
63	2006	NA	NA	NA	NA	NA	NA	NA	NA	NA	NA	NA	NA	NA	NA	NA
63	2007	0	NA	NA	NA	NA	NA	NA	NA	NA	NA	NA	NA	NA	NA	NA
63	2008	NA	1	1	NA	NA	NA	NA	NA	NA	NA	NA	NA	NA	NA	NA
63	2009	NA	NA	NA	NA	NA	NA	NA	NA	NA	NA	NA	NA	NA	NA	NA
63	2010	NA	NA	NA	NA	NA	NA	NA	NA	NA	NA	NA	NA	NA	NA	NA
63	2011	0	NA	NA	NA	NA	NA	NA	NA	NA	NA	NA	NA	NA	NA	NA
63	2012	1	1	NA	NA	NA	NA	NA	NA	NA	NA	NA	NA	NA	NA	NA
63	2013	0	0	NA	NA	NA	NA	NA	NA	NA	NA	NA	NA	NA	NA	NA
63	2014	NA	NA	NA	NA	NA	NA	NA	NA	NA	NA	NA	NA	NA	NA	NA
64	1990	NA	NA	NA	NA	NA	NA	NA	NA	NA	NA	NA	NA	NA	NA	NA
64	1991	NA	NA	NA	NA	NA	NA	NA	NA	NA	NA	NA	NA	NA	NA	NA
64	1992	NA	NA	1	1	NA	NA	NA	NA	NA	NA	NA	NA	NA	NA	NA
64	1993	NA	0	NA	NA	NA	NA	NA	NA	NA	NA	NA	NA	NA	NA	NA
64	1994	0	1	1	1	NA	NA	NA	NA	NA	NA	NA	NA	NA	NA	NA
64	1995	NA	NA	0	NA	NA	NA	NA	0	NA	NA	NA	NA	NA	NA	NA
64	1996	NA	1	0	NA	NA	NA	NA	NA	NA	NA	NA	NA	NA	NA	NA
64	1997	1	1	1	NA	NA	NA	NA	NA	NA	NA	NA	NA	NA	NA	NA
64	1998	NA	0	0	0	NA	NA	NA	NA	NA	NA	NA	NA	NA	NA	NA
64	1999	1	1	NA	NA	NA	NA	NA	NA	NA	NA	NA	NA	NA	NA	NA
64	2000	0	0	NA	NA	NA	NA	NA	NA	NA	NA	NA	NA	NA	NA	NA
64	2001	NA	0	0	NA	NA	NA	NA	NA	NA	NA	NA	NA	NA	NA	NA
64	2002	NA	NA	0	NA	NA	NA	NA	NA	NA	NA	NA	NA	NA	NA	NA
64	2003	NA	NA	0	0	NA	NA	NA	NA	NA	NA	NA	NA	NA	NA	NA
64	2004	NA	1	0	NA	NA	NA	NA	NA	NA	NA	NA	NA	NA	NA	NA
64	2005	NA	NA	NA	NA	NA	NA	NA	NA	NA	NA	NA	NA	NA	NA	NA
64	2006	0	0	NA	NA	NA	NA	NA	NA	NA	NA	NA	NA	NA	NA	NA
64	2007	NA	0	NA	NA	NA	NA	NA	NA	NA	NA	NA	NA	NA	NA	NA
64	2008	NA	NA	NA	NA	NA	NA	NA	NA	NA	NA	NA	NA	NA	NA	NA
64	2009	1	1	NA	NA	NA	NA	NA	NA	NA	NA	NA	NA	NA	NA	NA
64	2010	1	NA	NA	NA	NA	NA	NA	NA	NA	NA	NA	NA	NA	NA	NA
64	2011	NA	NA	NA	NA	NA	NA	NA	NA	NA	NA	NA	NA	NA	NA	NA
64	2012	NA	NA	NA	NA	NA	NA	NA	NA	NA	NA	NA	NA	NA	NA	NA
64	2013	NA	NA	NA	NA	NA	NA	NA	NA	NA	NA	NA	NA	NA	NA	NA
64	2014	NA	NA	NA	NA	NA	NA	NA	NA	NA	NA	NA	NA	NA	NA	NA
65	1990	NA	NA	NA	NA	NA	NA	NA	NA	NA	NA	NA	NA	NA	NA	NA
65	1991	NA	NA	NA	NA	NA	NA	NA	NA	NA	NA	NA	NA	NA	NA	NA
65	1992	NA	NA	NA	NA	NA	NA	NA	NA	NA	NA	NA	NA	NA	NA	NA
65	1993	NA	NA	NA	NA	NA	NA	NA	NA	NA	NA	NA	NA	NA	NA	NA
65	1994	NA	NA	NA	NA	NA	NA	NA	NA	NA	NA	NA	NA	NA	NA	NA
65	1995	NA	NA	NA	NA	NA	NA	NA	NA	NA	NA	NA	NA	NA	NA	NA
65	1996	NA	NA	NA	NA	NA	NA	NA	NA	NA	NA	NA	NA	NA	NA	NA
65	1997	NA	0	0	NA	NA	NA	NA	NA	NA	NA	NA	NA	NA	NA	NA
65	1998	0	NA	NA	NA	NA	NA	NA	NA	NA	NA	NA	NA	NA	NA	NA
65	1999	NA	1	1	NA	NA	NA	NA	NA	NA	NA	NA	NA	NA	NA	NA
65	2000	NA	0	1	NA	1	NA	NA	NA	NA	NA	NA	NA	NA	NA	NA
65	2001	NA	NA	NA	1	NA	0	NA	NA	NA	NA	NA	NA	NA	NA	NA
65	2002	0	NA	1	1	NA	NA	NA	NA	NA	NA	NA	NA	NA	NA	NA
65	2003	0	0	NA	NA	NA	NA	NA	NA	NA	NA	NA	NA	NA	NA	NA
65	2004	NA	NA	NA	NA	NA	NA	NA	NA	NA	NA	NA	NA	NA	NA	NA
65	2005	0	0	NA	NA	NA	NA	NA	NA	NA	NA	NA	NA	NA	NA	NA
65	2006	NA	NA	0	NA	NA	NA	NA	NA	NA	NA	NA	NA	NA	NA	NA
65	2007	NA	NA	NA	0	0	NA	NA	NA	NA	NA	NA	NA	NA	NA	NA
65	2008	0	0	NA	NA	NA	NA	NA	NA	NA	NA	NA	NA	NA	NA	NA
65	2009	NA	NA	NA	NA	NA	NA	NA	NA	NA	NA	NA	NA	NA	NA	NA
65	2010	0	0	0	NA	NA	NA	NA	NA	NA	NA	NA	NA	NA	NA	NA
65	2011	NA	NA	NA	NA	NA	NA	NA	NA	NA	NA	NA	NA	NA	NA	NA
65	2012	NA	NA	NA	NA	NA	NA	NA	NA	NA	NA	NA	NA	NA	NA	NA
65	2013	NA	NA	NA	NA	NA	NA	NA	NA	NA	NA	NA	NA	NA	NA	NA
65	2014	NA	NA	NA	NA	NA	NA	NA	NA	NA	NA	NA	NA	NA	NA	NA
66	1990	NA	NA	NA	NA	NA	NA	NA	NA	NA	NA	NA	NA	NA	NA	NA
66	1991	NA	NA	NA	NA	NA	NA	NA	NA	NA	NA	NA	NA	NA	NA	NA
66	1992	NA	NA	NA	NA	NA	NA	NA	NA	NA	NA	NA	NA	NA	NA	NA
66	1993	NA	NA	NA	NA	NA	NA	NA	NA	NA	NA	NA	NA	NA	NA	NA
66	1994	NA	NA	NA	NA	NA	NA	NA	NA	NA	NA	NA	NA	NA	NA	NA
66	1995	NA	NA	NA	NA	NA	NA	NA	NA	NA	NA	NA	NA	NA	NA	NA
66	1996	NA	NA	NA	NA	NA	NA	NA	NA	NA	NA	NA	NA	NA	NA	NA
66	1997	NA	NA	NA	NA	NA	NA	NA	NA	NA	NA	NA	NA	NA	NA	NA
66	1998	NA	NA	NA	NA	NA	NA	NA	NA	NA	NA	NA	NA	NA	NA	NA
66	1999	NA	NA	NA	NA	NA	NA	NA	NA	NA	NA	NA	NA	NA	NA	NA
66	2000	NA	NA	0	0	NA	NA	NA	NA	NA	NA	NA	NA	NA	NA	NA
66	2001	NA	NA	NA	NA	NA	NA	NA	NA	NA	NA	NA	NA	NA	NA	NA
66	2002	0	NA	NA	NA	NA	NA	NA	NA	NA	NA	NA	NA	NA	NA	NA
66	2003	0	NA	0	NA	NA	NA	NA	NA	NA	NA	NA	NA	NA	NA	NA
66	2004	NA	NA	1	1	NA	NA	NA	NA	NA	NA	NA	NA	NA	NA	NA
66	2005	0	NA	NA	NA	NA	NA	NA	NA	NA	NA	NA	NA	NA	NA	NA
66	2006	NA	NA	NA	NA	NA	NA	NA	NA	NA	NA	NA	NA	NA	NA	NA
66	2007	0	0	0	0	NA	NA	NA	NA	NA	NA	NA	NA	NA	NA	NA
66	2008	1	1	1	1	1	NA	NA	NA	NA	NA	NA	NA	NA	NA	NA
66	2009	NA	NA	NA	NA	NA	NA	NA	NA	NA	NA	NA	NA	NA	NA	NA
66	2010	1	0	NA	NA	NA	NA	NA	NA	NA	NA	NA	NA	NA	NA	NA
66	2011	0	NA	NA	NA	NA	NA	NA	NA	NA	NA	NA	NA	NA	NA	NA
66	2012	0	NA	NA	NA	NA	NA	NA	NA	NA	NA	NA	NA	NA	NA	NA
66	2013	0	NA	NA	NA	NA	NA	NA	NA	NA	NA	NA	NA	NA	NA	NA
66	2014	NA	1	1	1	NA	NA	NA	NA	NA	NA	NA	NA	NA	NA	NA
67	1990	NA	NA	NA	NA	NA	NA	NA	NA	NA	NA	NA	NA	NA	NA	NA
67	1991	NA	NA	NA	NA	NA	NA	NA	NA	NA	NA	NA	NA	NA	NA	NA
67	1992	NA	NA	NA	NA	NA	NA	NA	NA	NA	NA	NA	NA	NA	NA	NA
67	1993	NA	NA	NA	NA	NA	NA	NA	NA	NA	NA	NA	NA	NA	NA	NA
67	1994	NA	NA	NA	NA	NA	NA	NA	NA	NA	NA	NA	NA	NA	NA	NA
67	1995	NA	NA	NA	NA	NA	NA	NA	NA	NA	NA	NA	NA	NA	NA	NA
67	1996	NA	NA	NA	NA	NA	NA	NA	NA	NA	NA	NA	NA	NA	NA	NA
67	1997	1	NA	NA	0	NA	NA	NA	NA	NA	NA	NA	NA	NA	NA	NA
67	1998	NA	NA	NA	NA	NA	0	NA	NA	NA	NA	NA	NA	NA	NA	NA
67	1999	1	NA	0	NA	NA	NA	NA	NA	NA	NA	NA	NA	NA	NA	NA
67	2000	0	NA	0	NA	NA	NA	NA	NA	NA	NA	NA	NA	NA	NA	NA
67	2001	1	NA	NA	NA	NA	NA	NA	NA	NA	NA	NA	NA	NA	NA	NA
67	2002	NA	NA	NA	NA	NA	NA	NA	NA	NA	NA	NA	NA	NA	NA	NA
67	2003	NA	NA	NA	NA	NA	NA	NA	NA	NA	NA	NA	NA	NA	NA	NA
67	2004	NA	NA	NA	NA	NA	NA	NA	NA	NA	NA	NA	NA	NA	NA	NA
67	2005	NA	NA	NA	NA	NA	NA	NA	NA	NA	NA	NA	NA	NA	NA	NA
67	2006	NA	NA	NA	NA	NA	NA	NA	NA	NA	NA	NA	NA	NA	NA	NA
67	2007	NA	NA	NA	NA	NA	NA	NA	NA	NA	NA	NA	NA	NA	NA	NA
67	2008	NA	NA	NA	NA	NA	NA	NA	NA	NA	NA	NA	NA	NA	NA	NA
67	2009	NA	NA	NA	NA	NA	NA	NA	NA	NA	NA	NA	NA	NA	NA	NA
67	2010	NA	NA	NA	NA	NA	NA	NA	NA	NA	NA	NA	NA	NA	NA	NA
67	2011	NA	NA	NA	NA	NA	NA	NA	NA	NA	NA	NA	NA	NA	NA	NA
67	2012	NA	NA	NA	NA	NA	NA	NA	NA	NA	NA	NA	NA	NA	NA	NA
67	2013	NA	NA	NA	NA	NA	NA	NA	NA	NA	NA	NA	NA	NA	NA	NA
67	2014	NA	NA	NA	NA	NA	NA	NA	NA	NA	NA	NA	NA	NA	NA	NA
68	1990	NA	NA	NA	NA	NA	NA	NA	NA	NA	NA	NA	NA	NA	NA	NA
68	1991	NA	NA	NA	NA	NA	NA	NA	NA	NA	NA	NA	NA	NA	NA	NA
68	1992	NA	NA	NA	NA	NA	NA	NA	NA	NA	NA	NA	NA	NA	NA	NA
68	1993	NA	NA	NA	NA	NA	NA	NA	NA	NA	NA	NA	NA	NA	NA	NA
68	1994	NA	NA	NA	NA	NA	NA	NA	NA	NA	NA	NA	NA	NA	NA	NA
68	1995	NA	NA	NA	NA	NA	NA	NA	NA	NA	NA	NA	NA	NA	NA	NA
68	1996	NA	NA	0	NA	NA	NA	NA	NA	NA	NA	NA	NA	NA	NA	NA
68	1997	NA	NA	NA	NA	0	NA	NA	NA	NA	NA	NA	NA	NA	NA	NA
68	1998	NA	NA	NA	NA	NA	NA	NA	NA	NA	NA	NA	NA	NA	NA	NA
68	1999	NA	NA	NA	NA	NA	NA	NA	NA	NA	NA	NA	NA	NA	NA	NA
68	2000	NA	NA	NA	NA	NA	NA	NA	NA	NA	NA	NA	NA	NA	NA	NA
68	2001	NA	NA	NA	NA	NA	NA	NA	NA	NA	NA	NA	NA	NA	NA	NA
68	2002	NA	NA	NA	NA	NA	NA	NA	NA	NA	NA	NA	NA	NA	NA	NA
68	2003	NA	NA	NA	NA	NA	NA	NA	NA	NA	NA	NA	NA	NA	NA	NA
68	2004	NA	NA	NA	NA	NA	NA	NA	NA	NA	NA	NA	NA	NA	NA	NA
68	2005	NA	NA	NA	NA	NA	NA	NA	NA	NA	NA	NA	NA	NA	NA	NA
68	2006	NA	NA	NA	NA	NA	NA	NA	NA	NA	NA	NA	NA	NA	NA	NA
68	2007	NA	NA	NA	NA	NA	NA	NA	NA	NA	NA	NA	NA	NA	NA	NA
68	2008	NA	NA	NA	NA	NA	NA	NA	NA	NA	NA	NA	NA	NA	NA	NA
68	2009	NA	NA	NA	NA	NA	NA	NA	NA	NA	NA	NA	NA	NA	NA	NA
68	2010	NA	NA	NA	NA	NA	NA	NA	NA	NA	NA	NA	NA	NA	NA	NA
68	2011	NA	NA	NA	NA	NA	NA	NA	NA	NA	NA	NA	NA	NA	NA	NA
68	2012	NA	NA	NA	NA	NA	NA	NA	NA	NA	NA	NA	NA	NA	NA	NA
68	2013	NA	NA	NA	NA	NA	NA	NA	NA	NA	NA	NA	NA	NA	NA	NA
68	2014	NA	NA	NA	NA	NA	NA	NA	NA	NA	NA	NA	NA	NA	NA	NA
69	1990	NA	NA	NA	NA	NA	NA	NA	NA	NA	NA	NA	NA	NA	NA	NA
69	1991	NA	NA	NA	NA	NA	NA	NA	NA	NA	NA	NA	NA	NA	NA	NA
69	1992	NA	1	NA	1	NA	NA	NA	NA	NA	NA	NA	NA	NA	NA	NA
69	1993	0	NA	NA	NA	NA	NA	NA	NA	NA	NA	NA	NA	NA	NA	NA
69	1994	1	1	NA	NA	NA	NA	NA	NA	NA	NA	NA	NA	NA	NA	NA
69	1995	0	0	NA	NA	NA	NA	NA	NA	NA	NA	NA	NA	NA	NA	NA
69	1996	NA	1	0	NA	NA	NA	NA	NA	NA	NA	NA	NA	NA	NA	NA
69	1997	NA	NA	1	0	NA	NA	NA	NA	NA	NA	NA	NA	NA	NA	NA
69	1998	NA	0	0	NA	NA	NA	NA	NA	NA	NA	NA	NA	NA	NA	NA
69	1999	NA	1	1	NA	NA	NA	NA	NA	NA	NA	NA	NA	NA	NA	NA
69	2000	1	1	NA	NA	NA	NA	NA	NA	NA	NA	NA	NA	NA	NA	NA
69	2001	NA	1	1	NA	NA	NA	NA	NA	NA	NA	NA	NA	NA	NA	NA
69	2002	1	NA	NA	NA	NA	NA	NA	NA	NA	NA	NA	NA	NA	NA	NA
69	2003	NA	NA	NA	NA	NA	NA	NA	NA	NA	NA	NA	NA	NA	NA	NA
69	2004	NA	NA	NA	NA	NA	NA	NA	NA	NA	NA	NA	NA	NA	NA	NA
69	2005	NA	NA	NA	NA	NA	NA	NA	NA	NA	NA	NA	NA	NA	NA	NA
69	2006	NA	NA	NA	NA	NA	NA	NA	NA	NA	NA	NA	NA	NA	NA	NA
69	2007	NA	NA	NA	NA	NA	NA	NA	NA	NA	NA	NA	NA	NA	NA	NA
69	2008	NA	NA	NA	NA	NA	NA	NA	NA	NA	NA	NA	NA	NA	NA	NA
69	2009	NA	NA	NA	NA	NA	NA	NA	NA	NA	NA	NA	NA	NA	NA	NA
69	2010	NA	NA	NA	NA	NA	NA	NA	NA	NA	NA	NA	NA	NA	NA	NA
69	2011	NA	NA	NA	NA	NA	NA	NA	NA	NA	NA	NA	NA	NA	NA	NA
69	2012	NA	NA	NA	NA	NA	NA	NA	NA	NA	NA	NA	NA	NA	NA	NA
69	2013	NA	NA	NA	NA	NA	NA	NA	NA	NA	NA	NA	NA	NA	NA	NA
69	2014	NA	NA	NA	NA	NA	NA	NA	NA	NA	NA	NA	NA	NA	NA	NA
70	1990	NA	NA	NA	NA	NA	NA	NA	NA	NA	NA	NA	NA	NA	NA	NA
70	1991	NA	NA	NA	NA	NA	NA	NA	NA	NA	NA	NA	NA	NA	NA	NA
70	1992	1	1	NA	NA	NA	NA	NA	NA	NA	NA	NA	NA	NA	NA	NA
70	1993	NA	NA	NA	NA	0	NA	NA	NA	NA	NA	NA	NA	NA	NA	NA
70	1994	NA	1	1	NA	NA	NA	NA	NA	NA	NA	NA	NA	NA	NA	NA
70	1995	0	NA	0	0	NA	NA	NA	NA	NA	NA	NA	NA	NA	NA	NA
70	1996	0	0	0	NA	NA	NA	NA	NA	NA	NA	NA	NA	NA	NA	NA
70	1997	NA	1	0	NA	NA	NA	NA	NA	NA	NA	NA	NA	NA	NA	NA
70	1998	0	1	NA	NA	NA	NA	NA	NA	NA	NA	NA	NA	NA	NA	NA
70	1999	NA	0	NA	0	NA	NA	NA	NA	NA	NA	NA	NA	NA	NA	NA
70	2000	0	NA	1	1	NA	NA	NA	NA	NA	NA	NA	NA	NA	NA	NA
70	2001	1	0	0	0	NA	NA	NA	NA	NA	NA	NA	NA	NA	NA	NA
70	2002	NA	1	NA	1	NA	NA	NA	NA	NA	NA	NA	NA	NA	NA	NA
70	2003	0	0	NA	NA	NA	NA	NA	NA	NA	NA	NA	NA	NA	NA	NA
70	2004	NA	NA	0	NA	NA	NA	NA	NA	NA	NA	NA	NA	NA	NA	NA
70	2005	NA	NA	1	1	1	NA	NA	NA	NA	NA	NA	NA	NA	NA	NA
70	2006	0	0	0	NA	NA	NA	NA	NA	NA	NA	NA	NA	NA	NA	NA
70	2007	NA	0	NA	NA	NA	NA	NA	NA	NA	NA	NA	NA	NA	NA	NA
70	2008	NA	1	1	1	NA	NA	NA	NA	NA	NA	NA	NA	NA	NA	NA
70	2009	1	1	NA	NA	NA	NA	NA	NA	NA	NA	NA	NA	NA	NA	NA
70	2010	1	1	1	1	NA	NA	NA	NA	NA	NA	NA	NA	NA	NA	NA
70	2011	NA	NA	0	NA	NA	NA	NA	NA	NA	NA	NA	NA	NA	NA	NA
70	2012	1	NA	NA	NA	NA	NA	NA	NA	NA	NA	NA	NA	NA	NA	NA
70	2013	0	NA	0	NA	NA	NA	NA	NA	NA	NA	NA	NA	NA	NA	NA
70	2014	NA	0	NA	NA	NA	NA	NA	NA	NA	NA	NA	NA	NA	NA	NA
71	1990	NA	NA	NA	NA	NA	NA	NA	NA	NA	NA	NA	NA	NA	NA	NA
71	1991	NA	NA	NA	NA	NA	NA	NA	NA	NA	NA	NA	NA	NA	NA	NA
71	1992	NA	NA	0	NA	NA	NA	NA	NA	NA	NA	NA	NA	NA	NA	NA
71	1993	NA	NA	NA	NA	NA	NA	NA	NA	NA	NA	NA	NA	NA	NA	NA
71	1994	NA	NA	NA	NA	NA	NA	NA	NA	NA	NA	NA	NA	NA	NA	NA
71	1995	NA	NA	NA	NA	NA	NA	NA	NA	NA	NA	NA	NA	NA	NA	NA
71	1996	NA	NA	NA	NA	NA	NA	NA	NA	NA	NA	NA	NA	NA	NA	NA
71	1997	NA	NA	NA	NA	NA	NA	NA	NA	NA	NA	NA	NA	NA	NA	NA
71	1998	NA	NA	NA	NA	NA	NA	NA	NA	NA	NA	NA	NA	NA	NA	NA
71	1999	NA	NA	NA	NA	NA	NA	NA	NA	NA	NA	NA	NA	NA	NA	NA
71	2000	NA	NA	NA	NA	NA	NA	NA	NA	NA	NA	NA	NA	NA	NA	NA
71	2001	NA	NA	NA	NA	NA	NA	NA	NA	NA	NA	NA	NA	NA	NA	NA
71	2002	NA	NA	NA	NA	NA	NA	NA	NA	NA	NA	NA	NA	NA	NA	NA
71	2003	NA	NA	NA	NA	NA	NA	NA	NA	NA	NA	NA	NA	NA	NA	NA
71	2004	NA	NA	NA	NA	NA	NA	NA	NA	NA	NA	NA	NA	NA	NA	NA
71	2005	NA	NA	NA	NA	NA	NA	NA	NA	NA	NA	NA	NA	NA	NA	NA
71	2006	NA	NA	NA	NA	NA	NA	NA	NA	NA	NA	NA	NA	NA	NA	NA
71	2007	NA	NA	NA	NA	NA	NA	NA	NA	NA	NA	NA	NA	NA	NA	NA
71	2008	NA	NA	NA	NA	NA	NA	NA	NA	NA	NA	NA	NA	NA	NA	NA
71	2009	NA	NA	NA	NA	NA	NA	NA	NA	NA	NA	NA	NA	NA	NA	NA
71	2010	NA	NA	NA	NA	NA	NA	NA	NA	NA	NA	NA	NA	NA	NA	NA
71	2011	NA	NA	NA	NA	NA	NA	NA	NA	NA	NA	NA	NA	NA	NA	NA
71	2012	NA	NA	NA	NA	NA	NA	NA	NA	NA	NA	NA	NA	NA	NA	NA
71	2013	NA	NA	NA	NA	NA	NA	NA	NA	NA	NA	NA	NA	NA	NA	NA
71	2014	NA	NA	NA	NA	NA	NA	NA	NA	NA	NA	NA	NA	NA	NA	NA
72	1990	NA	NA	NA	NA	NA	NA	NA	NA	NA	NA	NA	NA	NA	NA	NA
72	1991	NA	NA	NA	NA	NA	NA	NA	NA	NA	NA	NA	NA	NA	NA	NA
72	1992	1	1	NA	NA	NA	NA	NA	NA	NA	NA	NA	NA	NA	NA	NA
72	1993	NA	NA	NA	NA	NA	NA	0	NA	NA	NA	NA	NA	NA	NA	NA
72	1994	NA	0	NA	NA	NA	NA	NA	NA	NA	NA	NA	NA	NA	NA	NA
72	1995	0	0	NA	NA	NA	NA	NA	NA	NA	NA	NA	NA	NA	NA	NA
72	1996	0	0	NA	NA	NA	NA	NA	NA	NA	NA	NA	NA	NA	NA	NA
72	1997	1	NA	0	NA	NA	NA	NA	NA	NA	NA	NA	NA	NA	NA	NA
72	1998	0	NA	NA	NA	NA	NA	NA	NA	NA	NA	NA	NA	NA	NA	NA
72	1999	1	1	NA	NA	NA	NA	NA	NA	NA	NA	NA	NA	NA	NA	NA
72	2000	NA	1	NA	0	NA	NA	NA	NA	NA	NA	NA	NA	NA	NA	NA
72	2001	0	0	0	NA	NA	NA	NA	NA	NA	NA	NA	NA	NA	NA	NA
72	2002	NA	1	0	NA	NA	NA	NA	NA	NA	NA	NA	NA	NA	NA	NA
72	2003	1	0	NA	NA	NA	NA	NA	NA	NA	NA	NA	NA	NA	NA	NA
72	2004	1	0	NA	NA	NA	NA	NA	NA	NA	NA	NA	NA	NA	NA	NA
72	2005	NA	0	NA	NA	NA	NA	NA	NA	NA	NA	NA	NA	NA	NA	NA
72	2006	0	0	NA	NA	NA	NA	NA	NA	NA	NA	NA	NA	NA	NA	NA
72	2007	NA	0	0	NA	NA	NA	NA	NA	NA	NA	NA	NA	NA	NA	NA
72	2008	NA	NA	1	1	NA	NA	NA	NA	NA	NA	NA	NA	NA	NA	NA
72	2009	NA	NA	0	NA	NA	NA	NA	NA	NA	NA	NA	NA	NA	NA	NA
72	2010	NA	0	NA	NA	NA	NA	NA	NA	NA	NA	NA	NA	NA	NA	NA
72	2011	NA	1	0	NA	NA	NA	NA	NA	NA	NA	NA	NA	NA	NA	NA
72	2012	0	NA	NA	NA	NA	NA	NA	NA	NA	NA	NA	NA	NA	NA	NA
72	2013	NA	NA	NA	NA	NA	NA	NA	NA	NA	NA	NA	NA	NA	NA	NA
72	2014	NA	NA	NA	NA	NA	NA	NA	NA	NA	NA	NA	NA	NA	NA	NA
73	1990	NA	NA	NA	NA	NA	NA	NA	NA	NA	NA	NA	NA	NA	NA	NA
73	1991	NA	NA	NA	NA	NA	NA	NA	NA	NA	NA	NA	NA	NA	NA	NA
73	1992	NA	0	0	NA	NA	NA	NA	NA	NA	NA	NA	NA	NA	NA	NA
73	1993	NA	NA	NA	NA	NA	NA	NA	NA	NA	NA	NA	NA	NA	NA	NA
73	1994	NA	NA	NA	NA	NA	NA	NA	NA	NA	NA	NA	NA	NA	NA	NA
73	1995	NA	NA	NA	NA	NA	NA	NA	NA	NA	NA	NA	NA	NA	NA	NA
73	1996	NA	NA	NA	NA	NA	NA	NA	NA	NA	NA	NA	NA	NA	NA	NA
73	1997	NA	NA	NA	NA	NA	NA	NA	NA	NA	NA	NA	NA	NA	NA	NA
73	1998	NA	NA	NA	NA	NA	NA	NA	NA	NA	NA	NA	NA	NA	NA	NA
73	1999	NA	NA	NA	NA	NA	NA	NA	NA	NA	NA	NA	NA	NA	NA	NA
73	2000	NA	NA	NA	0	NA	NA	NA	NA	NA	NA	NA	NA	NA	NA	NA
73	2001	NA	NA	NA	0	NA	NA	NA	NA	NA	NA	NA	NA	NA	NA	NA
73	2002	1	0	NA	NA	NA	NA	NA	NA	NA	NA	NA	NA	NA	NA	NA
73	2003	NA	NA	NA	NA	NA	NA	NA	NA	NA	NA	NA	NA	NA	NA	NA
73	2004	NA	NA	NA	NA	NA	NA	NA	NA	NA	NA	NA	NA	NA	NA	NA
73	2005	NA	NA	NA	NA	NA	NA	NA	NA	NA	NA	NA	NA	NA	NA	NA
73	2006	NA	NA	NA	NA	NA	NA	NA	NA	NA	NA	NA	NA	NA	NA	NA
73	2007	NA	NA	NA	NA	NA	NA	NA	NA	NA	NA	NA	NA	NA	NA	NA
73	2008	NA	NA	NA	NA	NA	NA	NA	NA	NA	NA	NA	NA	NA	NA	NA
73	2009	NA	NA	NA	NA	NA	NA	NA	NA	NA	NA	NA	NA	NA	NA	NA
73	2010	NA	NA	NA	NA	NA	NA	NA	NA	NA	NA	NA	NA	NA	NA	NA
73	2011	NA	NA	NA	NA	NA	NA	NA	NA	NA	NA	NA	NA	NA	NA	NA
73	2012	NA	NA	NA	NA	NA	NA	NA	NA	NA	NA	NA	NA	NA	NA	NA
73	2013	NA	NA	NA	NA	NA	NA	NA	NA	NA	NA	NA	NA	NA	NA	NA
73	2014	1	1	1	NA	NA	NA	NA	NA	NA	NA	NA	NA	NA	NA	NA
74	1990	NA	NA	NA	NA	NA	NA	NA	NA	NA	NA	NA	NA	NA	NA	NA
74	1991	NA	NA	NA	NA	NA	NA	NA	NA	NA	NA	NA	NA	NA	NA	NA
74	1992	0	NA	NA	NA	NA	NA	NA	NA	NA	NA	NA	NA	NA	NA	NA
74	1993	NA	NA	NA	NA	NA	NA	NA	NA	NA	NA	NA	NA	NA	NA	NA
74	1994	1	1	NA	NA	NA	NA	NA	NA	NA	NA	NA	NA	NA	NA	NA
74	1995	0	1	1	1	NA	NA	NA	NA	NA	NA	NA	NA	NA	NA	NA
74	1996	0	1	1	NA	NA	NA	NA	NA	NA	NA	NA	NA	NA	NA	NA
74	1997	0	1	NA	NA	NA	NA	NA	NA	NA	NA	NA	NA	NA	NA	NA
74	1998	0	NA	NA	NA	NA	NA	NA	NA	NA	NA	NA	NA	NA	NA	NA
74	1999	NA	0	0	NA	NA	NA	NA	NA	NA	NA	NA	NA	NA	NA	NA
74	2000	NA	NA	NA	NA	NA	NA	NA	NA	NA	NA	NA	NA	NA	NA	NA
74	2001	NA	NA	NA	NA	NA	NA	NA	NA	NA	NA	NA	NA	NA	NA	NA
74	2002	NA	NA	NA	NA	NA	NA	NA	NA	NA	NA	NA	NA	NA	NA	NA
74	2003	0	0	0	NA	NA	NA	NA	NA	NA	NA	NA	NA	NA	NA	NA
74	2004	1	NA	NA	NA	NA	NA	NA	NA	NA	NA	NA	NA	NA	NA	NA
74	2005	1	1	NA	NA	NA	NA	NA	NA	NA	NA	NA	NA	NA	NA	NA
74	2006	0	0	NA	NA	NA	NA	NA	NA	NA	NA	NA	NA	NA	NA	NA
74	2007	NA	NA	1	1	1	NA	NA	NA	NA	NA	NA	NA	NA	NA	NA
74	2008	1	1	NA	NA	NA	NA	NA	NA	NA	NA	NA	NA	NA	NA	NA
74	2009	0	0	NA	NA	NA	NA	NA	NA	NA	NA	NA	NA	NA	NA	NA
74	2010	1	0	NA	NA	NA	NA	NA	NA	NA	NA	NA	NA	NA	NA	NA
74	2011	1	1	NA	NA	NA	NA	NA	NA	NA	NA	NA	NA	NA	NA	NA
74	2012	NA	0	NA	NA	NA	NA	NA	NA	NA	NA	NA	NA	NA	NA	NA
74	2013	1	1	0	0	NA	NA	NA	NA	NA	NA	NA	NA	NA	NA	NA
74	2014	NA	0	0	NA	NA	NA	NA	NA	NA	NA	NA	NA	NA	NA	NA
75	1990	NA	NA	NA	NA	NA	NA	NA	NA	NA	NA	NA	NA	NA	NA	NA
75	1991	NA	NA	NA	NA	NA	NA	NA	NA	NA	NA	NA	NA	NA	NA	NA
75	1992	NA	NA	NA	NA	NA	NA	NA	NA	NA	NA	NA	NA	NA	NA	NA
75	1993	NA	NA	NA	NA	NA	NA	NA	NA	NA	NA	NA	NA	NA	NA	NA
75	1994	NA	NA	0	NA	NA	NA	NA	NA	NA	NA	NA	NA	NA	NA	NA
75	1995	NA	0	NA	NA	NA	0	NA	NA	NA	NA	NA	NA	NA	NA	NA
75	1996	0	0	NA	NA	NA	NA	NA	NA	NA	NA	NA	NA	NA	NA	NA
75	1997	NA	NA	0	NA	1	NA	NA	NA	NA	NA	NA	NA	NA	NA	NA
75	1998	NA	NA	NA	NA	NA	NA	NA	NA	NA	NA	NA	NA	NA	NA	NA
75	1999	0	NA	NA	NA	NA	NA	NA	NA	NA	NA	NA	NA	NA	NA	NA
75	2000	NA	NA	NA	NA	NA	NA	NA	NA	NA	NA	NA	NA	NA	NA	NA
75	2001	0	0	NA	NA	NA	NA	NA	NA	NA	NA	NA	NA	NA	NA	NA
75	2002	NA	NA	NA	NA	NA	NA	NA	NA	NA	NA	NA	NA	NA	NA	NA
75	2003	NA	NA	NA	NA	NA	NA	NA	NA	NA	NA	NA	NA	NA	NA	NA
75	2004	NA	NA	NA	NA	NA	NA	NA	NA	NA	NA	NA	NA	NA	NA	NA
75	2005	NA	NA	NA	NA	NA	NA	NA	NA	NA	NA	NA	NA	NA	NA	NA
75	2006	NA	NA	0	NA	NA	NA	NA	NA	NA	NA	NA	NA	NA	NA	NA
75	2007	0	NA	NA	NA	NA	NA	NA	NA	NA	NA	NA	NA	NA	NA	NA
75	2008	NA	NA	NA	NA	NA	NA	NA	NA	NA	NA	NA	NA	NA	NA	NA
75	2009	0	NA	NA	NA	NA	NA	NA	NA	NA	NA	NA	NA	NA	NA	NA
75	2010	1	1	1	NA	NA	NA	NA	NA	NA	NA	NA	NA	NA	NA	NA
75	2011	0	NA	NA	NA	NA	NA	NA	NA	NA	NA	NA	NA	NA	NA	NA
75	2012	NA	NA	NA	NA	NA	NA	NA	NA	NA	NA	NA	NA	NA	NA	NA
75	2013	0	NA	NA	0	NA	NA	NA	NA	NA	NA	NA	NA	NA	NA	NA
75	2014	NA	NA	NA	NA	NA	NA	NA	NA	NA	NA	NA	NA	NA	NA	NA
76	1990	NA	NA	NA	NA	NA	NA	NA	NA	NA	NA	NA	NA	NA	NA	NA
76	1991	NA	NA	NA	NA	NA	NA	NA	NA	NA	NA	NA	NA	NA	NA	NA
76	1992	NA	NA	NA	NA	NA	NA	NA	NA	NA	NA	NA	NA	NA	NA	NA
76	1993	NA	NA	NA	NA	NA	NA	NA	NA	NA	NA	NA	NA	NA	NA	NA
76	1994	NA	NA	NA	NA	NA	NA	NA	NA	NA	NA	NA	NA	NA	NA	NA
76	1995	NA	NA	NA	NA	NA	NA	NA	NA	NA	NA	NA	NA	NA	NA	NA
76	1996	NA	NA	NA	NA	NA	NA	NA	NA	NA	NA	NA	NA	NA	NA	NA
76	1997	1	1	1	NA	NA	NA	NA	NA	NA	NA	NA	NA	NA	NA	NA
76	1998	0	NA	NA	0	NA	NA	NA	NA	NA	NA	NA	NA	NA	NA	NA
76	1999	NA	NA	NA	0	0	NA	NA	NA	NA	NA	NA	NA	NA	NA	NA
76	2000	NA	1	1	NA	NA	NA	NA	NA	NA	NA	NA	NA	NA	NA	NA
76	2001	NA	NA	NA	1	1	1	NA	NA	NA	NA	NA	NA	NA	NA	NA
76	2002	NA	0	0	NA	NA	NA	NA	NA	NA	NA	NA	NA	NA	NA	NA
76	2003	0	NA	NA	NA	NA	NA	NA	NA	NA	NA	NA	NA	NA	NA	NA
76	2004	1	1	NA	NA	NA	NA	NA	NA	NA	NA	NA	NA	NA	NA	NA
76	2005	0	0	NA	NA	NA	NA	NA	NA	NA	NA	NA	NA	NA	NA	NA
76	2006	NA	0	0	NA	NA	NA	NA	NA	NA	NA	NA	NA	NA	NA	NA
76	2007	0	0	0	NA	NA	NA	NA	NA	NA	NA	NA	NA	NA	NA	NA
76	2008	0	0	0	NA	NA	NA	NA	NA	NA	NA	NA	NA	NA	NA	NA
76	2009	NA	1	1	1	NA	NA	NA	NA	NA	NA	NA	NA	NA	NA	NA
76	2010	1	1	NA	1	NA	NA	NA	NA	NA	NA	NA	NA	NA	NA	NA
76	2011	0	NA	NA	NA	NA	NA	NA	NA	NA	NA	NA	NA	NA	NA	NA
76	2012	NA	0	NA	NA	NA	NA	NA	NA	NA	NA	NA	NA	NA	NA	NA
76	2013	NA	0	NA	NA	NA	NA	NA	NA	NA	NA	NA	NA	NA	NA	NA
76	2014	0	0	NA	NA	NA	NA	NA	NA	NA	NA	NA	NA	NA	NA	NA
77	1990	NA	NA	NA	NA	NA	NA	NA	NA	NA	NA	NA	NA	NA	NA	NA
77	1991	NA	NA	NA	NA	NA	NA	NA	NA	NA	NA	NA	NA	NA	NA	NA
77	1992	1	NA	NA	NA	NA	NA	NA	NA	NA	NA	NA	NA	NA	NA	NA
77	1993	NA	NA	NA	NA	NA	NA	NA	NA	NA	NA	NA	NA	NA	NA	NA
77	1994	NA	NA	NA	NA	NA	NA	NA	NA	NA	NA	NA	NA	NA	NA	NA
77	1995	NA	0	NA	NA	NA	NA	NA	NA	NA	NA	NA	NA	NA	NA	NA
77	1996	NA	NA	1	1	NA	NA	NA	NA	NA	NA	NA	NA	NA	NA	NA
77	1997	1	1	NA	NA	NA	NA	NA	NA	NA	NA	NA	NA	NA	NA	NA
77	1998	0	1	1	1	1	NA	NA	NA	NA	NA	NA	NA	NA	NA	NA
77	1999	NA	0	NA	NA	NA	NA	NA	NA	NA	NA	NA	NA	NA	NA	NA
77	2000	0	0	NA	NA	NA	NA	NA	NA	NA	NA	NA	NA	NA	NA	NA
77	2001	1	1	NA	NA	NA	NA	NA	NA	NA	NA	NA	NA	NA	NA	NA
77	2002	1	1	NA	NA	NA	NA	NA	NA	NA	NA	NA	NA	NA	NA	NA
77	2003	1	0	NA	NA	NA	NA	NA	NA	NA	NA	NA	NA	NA	NA	NA
77	2004	1	1	NA	NA	NA	NA	NA	NA	NA	NA	NA	NA	NA	NA	NA
77	2005	0	1	0	NA	NA	NA	NA	NA	NA	NA	NA	NA	NA	NA	NA
77	2006	1	1	1	1	NA	NA	NA	NA	NA	NA	NA	NA	NA	NA	NA
77	2007	NA	NA	NA	NA	NA	NA	NA	NA	NA	NA	NA	NA	NA	NA	NA
77	2008	NA	NA	NA	NA	NA	NA	NA	NA	NA	NA	NA	NA	NA	NA	NA
77	2009	NA	NA	NA	NA	NA	NA	NA	NA	NA	NA	NA	NA	NA	NA	NA
77	2010	NA	NA	NA	NA	NA	NA	NA	NA	NA	NA	NA	NA	NA	NA	NA
77	2011	NA	NA	NA	NA	NA	NA	NA	NA	NA	NA	NA	NA	NA	NA	NA
77	2012	NA	NA	NA	NA	NA	NA	NA	NA	NA	NA	NA	NA	NA	NA	NA
77	2013	NA	NA	NA	NA	NA	NA	NA	NA	NA	NA	NA	NA	NA	NA	NA
77	2014	NA	NA	NA	NA	NA	NA	NA	NA	NA	NA	NA	NA	NA	NA	NA
78	1990	NA	NA	NA	NA	NA	NA	NA	NA	NA	NA	NA	NA	NA	NA	NA
78	1991	NA	NA	NA	NA	NA	NA	NA	NA	NA	NA	NA	NA	NA	NA	NA
78	1992	NA	NA	NA	NA	NA	NA	NA	NA	NA	NA	NA	NA	NA	NA	NA
78	1993	NA	NA	NA	NA	NA	NA	NA	NA	NA	NA	NA	NA	NA	NA	NA
78	1994	NA	NA	NA	NA	NA	NA	NA	NA	NA	NA	NA	NA	NA	NA	NA
78	1995	NA	NA	NA	NA	NA	NA	NA	NA	NA	NA	NA	NA	NA	NA	NA
78	1996	NA	NA	NA	NA	NA	NA	NA	NA	NA	NA	NA	NA	NA	NA	NA
78	1997	0	NA	NA	NA	NA	NA	NA	NA	NA	NA	NA	NA	NA	NA	NA
78	1998	NA	1	1	1	1	NA	NA	NA	NA	NA	NA	NA	NA	NA	NA
78	1999	1	1	NA	NA	NA	NA	NA	NA	NA	NA	NA	NA	NA	NA	NA
78	2000	0	NA	NA	NA	NA	NA	NA	NA	NA	NA	NA	NA	NA	NA	NA
78	2001	NA	NA	NA	NA	NA	NA	NA	NA	NA	NA	NA	NA	NA	NA	NA
78	2002	NA	NA	NA	NA	NA	NA	NA	NA	NA	NA	NA	NA	NA	NA	NA
78	2003	NA	NA	NA	NA	NA	NA	NA	NA	NA	NA	NA	NA	NA	NA	NA
78	2004	NA	NA	NA	NA	NA	NA	NA	NA	NA	NA	NA	NA	NA	NA	NA
78	2005	NA	NA	NA	NA	NA	NA	NA	NA	NA	NA	NA	NA	NA	NA	NA
78	2006	NA	NA	NA	NA	NA	NA	NA	NA	NA	NA	NA	NA	NA	NA	NA
78	2007	NA	NA	NA	NA	NA	NA	NA	NA	NA	NA	NA	NA	NA	NA	NA
78	2008	NA	NA	NA	NA	NA	NA	NA	NA	NA	NA	NA	NA	NA	NA	NA
78	2009	NA	NA	NA	NA	NA	NA	NA	NA	NA	NA	NA	NA	NA	NA	NA
78	2010	NA	NA	NA	NA	NA	NA	NA	NA	NA	NA	NA	NA	NA	NA	NA
78	2011	NA	NA	NA	NA	NA	NA	NA	NA	NA	NA	NA	NA	NA	NA	NA
78	2012	NA	NA	NA	NA	NA	NA	NA	NA	NA	NA	NA	NA	NA	NA	NA
78	2013	NA	NA	NA	NA	NA	NA	NA	NA	NA	NA	NA	NA	NA	NA	NA
78	2014	NA	NA	NA	NA	NA	NA	NA	NA	NA	NA	NA	NA	NA	NA	NA
79	1990	NA	NA	NA	NA	NA	NA	NA	NA	NA	NA	NA	NA	NA	NA	NA
79	1991	NA	NA	NA	NA	NA	NA	NA	NA	NA	NA	NA	NA	NA	NA	NA
79	1992	NA	NA	NA	NA	NA	NA	NA	NA	NA	NA	NA	NA	NA	NA	NA
79	1993	NA	0	NA	0	NA	NA	NA	NA	NA	NA	NA	NA	NA	NA	NA
79	1994	NA	NA	NA	NA	NA	NA	NA	NA	NA	NA	NA	NA	NA	NA	NA
79	1995	NA	NA	NA	0	0	NA	NA	NA	NA	NA	NA	NA	NA	NA	NA
79	1996	0	0	0	NA	NA	NA	NA	NA	NA	NA	NA	NA	NA	NA	NA
79	1997	1	NA	1	NA	NA	NA	NA	NA	NA	NA	NA	NA	NA	NA	NA
79	1998	NA	0	0	NA	NA	NA	NA	NA	NA	NA	NA	NA	NA	NA	NA
79	1999	NA	NA	1	NA	NA	NA	NA	NA	NA	NA	NA	NA	NA	NA	NA
79	2000	NA	1	NA	0	NA	NA	NA	NA	NA	NA	NA	NA	NA	NA	NA
79	2001	1	1	NA	NA	NA	NA	NA	NA	NA	NA	NA	NA	NA	NA	NA
79	2002	NA	1	1	0	NA	NA	NA	NA	NA	NA	NA	NA	NA	NA	NA
79	2003	0	NA	1	NA	NA	NA	NA	NA	NA	NA	NA	NA	NA	NA	NA
79	2004	1	1	NA	NA	NA	NA	NA	NA	NA	NA	NA	NA	NA	NA	NA
79	2005	1	1	NA	0	NA	NA	NA	NA	NA	NA	NA	NA	NA	NA	NA
79	2006	1	1	1	NA	NA	NA	NA	NA	NA	NA	NA	NA	NA	NA	NA
79	2007	NA	NA	NA	NA	NA	NA	NA	NA	NA	NA	NA	NA	NA	NA	NA
79	2008	NA	NA	NA	NA	NA	NA	NA	NA	NA	NA	NA	NA	NA	NA	NA
79	2009	NA	NA	NA	NA	NA	NA	NA	NA	NA	NA	NA	NA	NA	NA	NA
79	2010	NA	NA	NA	NA	NA	NA	NA	NA	NA	NA	NA	NA	NA	NA	NA
79	2011	NA	NA	NA	NA	NA	NA	NA	NA	NA	NA	NA	NA	NA	NA	NA
79	2012	NA	NA	NA	NA	NA	NA	NA	NA	NA	NA	NA	NA	NA	NA	NA
79	2013	NA	NA	NA	NA	NA	NA	NA	NA	NA	NA	NA	NA	NA	NA	NA
79	2014	NA	NA	NA	NA	NA	NA	NA	NA	NA	NA	NA	NA	NA	NA	NA
80	1990	NA	NA	NA	NA	NA	NA	NA	NA	NA	NA	NA	NA	NA	NA	NA
80	1991	NA	NA	NA	NA	NA	NA	NA	NA	NA	NA	NA	NA	NA	NA	NA
80	1992	NA	NA	NA	NA	NA	NA	NA	NA	NA	NA	NA	NA	NA	NA	NA
80	1993	NA	NA	NA	NA	NA	NA	NA	NA	NA	NA	NA	NA	NA	NA	NA
80	1994	0	NA	NA	NA	NA	NA	NA	NA	NA	NA	NA	NA	NA	NA	NA
80	1995	NA	NA	NA	NA	NA	0	NA	NA	NA	NA	NA	NA	NA	NA	NA
80	1996	1	1	NA	NA	NA	NA	NA	NA	NA	NA	NA	NA	NA	NA	NA
80	1997	0	0	NA	NA	NA	NA	NA	NA	NA	NA	NA	NA	NA	NA	NA
80	1998	0	NA	0	NA	NA	NA	NA	NA	NA	NA	NA	NA	NA	NA	NA
80	1999	NA	0	0	NA	NA	NA	NA	NA	NA	NA	NA	NA	NA	NA	NA
80	2000	0	0	NA	NA	NA	NA	NA	NA	NA	NA	NA	NA	NA	NA	NA
80	2001	NA	NA	0	NA	NA	NA	NA	NA	NA	NA	NA	NA	NA	NA	NA
80	2002	0	0	NA	NA	NA	NA	NA	NA	NA	NA	NA	NA	NA	NA	NA
80	2003	NA	0	0	0	NA	NA	NA	NA	NA	NA	NA	NA	NA	NA	NA
80	2004	0	NA	NA	NA	NA	NA	NA	NA	NA	NA	NA	NA	NA	NA	NA
80	2005	1	1	1	NA	NA	NA	NA	NA	NA	NA	NA	NA	NA	NA	NA
80	2006	0	NA	0	1	1	1	NA	NA	NA	NA	NA	NA	NA	NA	NA
80	2007	NA	0	0	NA	NA	NA	NA	NA	NA	NA	NA	NA	NA	NA	NA
80	2008	0	1	NA	NA	NA	NA	NA	NA	NA	NA	NA	NA	NA	NA	NA
80	2009	0	NA	NA	NA	NA	NA	NA	NA	NA	NA	NA	NA	NA	NA	NA
80	2010	1	NA	0	NA	NA	NA	NA	NA	NA	NA	NA	NA	NA	NA	NA
80	2011	NA	NA	NA	NA	NA	NA	NA	NA	NA	NA	NA	NA	NA	NA	NA
80	2012	0	NA	0	NA	NA	NA	NA	NA	NA	NA	NA	NA	NA	NA	NA
80	2013	0	0	NA	NA	NA	NA	NA	NA	NA	NA	NA	NA	NA	NA	NA
[truncated: 601 more rows]

## Sheet: JD
SITE	Year	v01	v02	v03	v04	v05	v06	v07	v08	v09	v10	v11	v12	v13	v14	v15
1	1990	78	79	109	136	164	195	NA	NA	NA	NA	NA	NA	NA	NA	NA
1	1991	94	106	125	197	NA	NA	NA	NA	NA	NA	NA	NA	NA	NA	NA
1	1992	97	98	113	121	136	160	NA	NA	NA	NA	NA	NA	NA	NA	NA
1	1993	102	109	110	124	125	131	132	158	NA	NA	NA	NA	NA	NA	NA
1	1994	117	NA	NA	NA	NA	NA	NA	NA	NA	NA	NA	NA	NA	NA	NA
1	1995	110	121	151	172	187	202	220	NA	NA	NA	NA	NA	NA	NA	NA
1	1996	82	173	180	193	NA	NA	NA	NA	NA	NA	NA	NA	NA	NA	NA
1	1997	163	188	212	213	219	NA	NA	NA	NA	NA	NA	NA	NA	NA	NA
1	1998	110	138	166	189	222	NA	NA	NA	NA	NA	NA	NA	NA	NA	NA
1	1999	76	125	126	145	167	180	NA	NA	NA	NA	NA	NA	NA	NA	NA
1	2000	81	88	138	178	NA	NA	NA	NA	NA	NA	NA	NA	NA	NA	NA
1	2001	115	121	159	NA	NA	NA	NA	NA	NA	NA	NA	NA	NA	NA	NA
1	2002	141	NA	NA	NA	NA	NA	NA	NA	NA	NA	NA	NA	NA	NA	NA
1	2003	76	99	140	NA	NA	NA	NA	NA	NA	NA	NA	NA	NA	NA	NA
1	2004	161	NA	NA	NA	NA	NA	NA	NA	NA	NA	NA	NA	NA	NA	NA
1	2005	NA	NA	NA	NA	NA	NA	NA	NA	NA	NA	NA	NA	NA	NA	NA
1	2006	NA	NA	NA	NA	NA	NA	NA	NA	NA	NA	NA	NA	NA	NA	NA
1	2007	NA	NA	NA	NA	NA	NA	NA	NA	NA	NA	NA	NA	NA	NA	NA
1	2008	NA	NA	NA	NA	NA	NA	NA	NA	NA	NA	NA	NA	NA	NA	NA
1	2009	NA	NA	NA	NA	NA	NA	NA	NA	NA	NA	NA	NA	NA	NA	NA
1	2010	NA	NA	NA	NA	NA	NA	NA	NA	NA	NA	NA	NA	NA	NA	NA
1	2011	NA	NA	NA	NA	NA	NA	NA	NA	NA	NA	NA	NA	NA	NA	NA
1	2012	NA	NA	NA	NA	NA	NA	NA	NA	NA	NA	NA	NA	NA	NA	NA
1	2013	NA	NA	NA	NA	NA	NA	NA	NA	NA	NA	NA	NA	NA	NA	NA
1	2014	NA	NA	NA	NA	NA	NA	NA	NA	NA	NA	NA	NA	NA	NA	NA
2	1990	94	125	179	198	NA	NA	NA	NA	NA	NA	NA	NA	NA	NA	NA
2	1991	97	116	167	NA	NA	NA	NA	NA	NA	NA	NA	NA	NA	NA	NA
2	1992	86	168	NA	NA	NA	NA	NA	NA	NA	NA	NA	NA	NA	NA	NA
2	1993	88	103	110	153	166	175	NA	NA	NA	NA	NA	NA	NA	NA	NA
2	1994	117	130	153	159	NA	NA	NA	NA	NA	NA	NA	NA	NA	NA	NA
2	1995	83	122	132	144	156	178	NA	NA	NA	NA	NA	NA	NA	NA	NA
2	1996	92	144	151	185	206	NA	NA	NA	NA	NA	NA	NA	NA	NA	NA
2	1997	92	126	177	211	225	NA	NA	NA	NA	NA	NA	NA	NA	NA	NA
2	1998	166	189	205	219	226	NA	NA	NA	NA	NA	NA	NA	NA	NA	NA
2	1999	99	159	195	NA	NA	NA	NA	NA	NA	NA	NA	NA	NA	NA	NA
2	2000	101	129	133	143	NA	NA	NA	NA	NA	NA	NA	NA	NA	NA	NA
2	2001	94	166	NA	NA	NA	NA	NA	NA	NA	NA	NA	NA	NA	NA	NA
2	2002	199	NA	NA	NA	NA	NA	NA	NA	NA	NA	NA	NA	NA	NA	NA
2	2003	NA	NA	NA	NA	NA	NA	NA	NA	NA	NA	NA	NA	NA	NA	NA
2	2004	161	NA	NA	NA	NA	NA	NA	NA	NA	NA	NA	NA	NA	NA	NA
2	2005	NA	NA	NA	NA	NA	NA	NA	NA	NA	NA	NA	NA	NA	NA	NA
2	2006	NA	NA	NA	NA	NA	NA	NA	NA	NA	NA	NA	NA	NA	NA	NA
2	2007	NA	NA	NA	NA	NA	NA	NA	NA	NA	NA	NA	NA	NA	NA	NA
2	2008	NA	NA	NA	NA	NA	NA	NA	NA	NA	NA	NA	NA	NA	NA	NA
2	2009	NA	NA	NA	NA	NA	NA	NA	NA	NA	NA	NA	NA	NA	NA	NA
2	2010	NA	NA	NA	NA	NA	NA	NA	NA	NA	NA	NA	NA	NA	NA	NA
2	2011	NA	NA	NA	NA	NA	NA	NA	NA	NA	NA	NA	NA	NA	NA	NA
2	2012	NA	NA	NA	NA	NA	NA	NA	NA	NA	NA	NA	NA	NA	NA	NA
2	2013	NA	NA	NA	NA	NA	NA	NA	NA	NA	NA	NA	NA	NA	NA	NA
2	2014	NA	NA	NA	NA	NA	NA	NA	NA	NA	NA	NA	NA	NA	NA	NA
3	1990	81	84	164	NA	NA	NA	NA	NA	NA	NA	NA	NA	NA	NA	NA
3	1991	94	153	168	170	NA	NA	NA	NA	NA	NA	NA	NA	NA	NA	NA
3	1992	85	99	108	160	NA	NA	NA	NA	NA	NA	NA	NA	NA	NA	NA
3	1993	102	109	NA	NA	NA	NA	NA	NA	NA	NA	NA	NA	NA	NA	NA
3	1994	94	164	215	NA	NA	NA	NA	NA	NA	NA	NA	NA	NA	NA	NA
3	1995	90	108	116	NA	NA	NA	NA	NA	NA	NA	NA	NA	NA	NA	NA
3	1996	149	159	164	NA	NA	NA	NA	NA	NA	NA	NA	NA	NA	NA	NA
3	1997	83	92	136	142	177	178	NA	NA	NA	NA	NA	NA	NA	NA	NA
3	1998	110	126	205	216	NA	NA	NA	NA	NA	NA	NA	NA	NA	NA	NA
3	1999	99	139	146	179	203	NA	NA	NA	NA	NA	NA	NA	NA	NA	NA
3	2000	76	131	143	144	NA	NA	NA	NA	NA	NA	NA	NA	NA	NA	NA
3	2001	94	127	166	NA	NA	NA	NA	NA	NA	NA	NA	NA	NA	NA	NA
3	2002	113	150	NA	NA	NA	NA	NA	NA	NA	NA	NA	NA	NA	NA	NA
3	2003	115	170	183	191	199	NA	NA	NA	NA	NA	NA	NA	NA	NA	NA
3	2004	75	103	138	153	NA	NA	NA	NA	NA	NA	NA	NA	NA	NA	NA
3	2005	96	192	NA	NA	NA	NA	NA	NA	NA	NA	NA	NA	NA	NA	NA
3	2006	157	NA	NA	NA	NA	NA	NA	NA	NA	NA	NA	NA	NA	NA	NA
3	2007	NA	NA	NA	NA	NA	NA	NA	NA	NA	NA	NA	NA	NA	NA	NA
3	2008	NA	NA	NA	NA	NA	NA	NA	NA	NA	NA	NA	NA	NA	NA	NA
3	2009	NA	NA	NA	NA	NA	NA	NA	NA	NA	NA	NA	NA	NA	NA	NA
3	2010	NA	NA	NA	NA	NA	NA	NA	NA	NA	NA	NA	NA	NA	NA	NA
3	2011	NA	NA	NA	NA	NA	NA	NA	NA	NA	NA	NA	NA	NA	NA	NA
3	2012	NA	NA	NA	NA	NA	NA	NA	NA	NA	NA	NA	NA	NA	NA	NA
3	2013	NA	NA	NA	NA	NA	NA	NA	NA	NA	NA	NA	NA	NA	NA	NA
3	2014	NA	NA	NA	NA	NA	NA	NA	NA	NA	NA	NA	NA	NA	NA	NA
4	1990	81	82	164	199	NA	NA	NA	NA	NA	NA	NA	NA	NA	NA	NA
4	1991	74	98	125	126	135	152	153	197	210	NA	NA	NA	NA	NA	NA
4	1992	98	133	167	NA	NA	NA	NA	NA	NA	NA	NA	NA	NA	NA	NA
4	1993	102	124	131	132	158	159	172	182	NA	NA	NA	NA	NA	NA	NA
4	1994	84	112	151	161	180	NA	NA	NA	NA	NA	NA	NA	NA	NA	NA
4	1995	88	111	151	171	180	202	214	NA	NA	NA	NA	NA	NA	NA	NA
4	1996	86	96	122	144	159	NA	NA	NA	NA	NA	NA	NA	NA	NA	NA
4	1997	83	92	163	NA	NA	NA	NA	NA	NA	NA	NA	NA	NA	NA	NA
4	1998	114	139	NA	NA	NA	NA	NA	NA	NA	NA	NA	NA	NA	NA	NA
4	1999	99	139	146	NA	NA	NA	NA	NA	NA	NA	NA	NA	NA	NA	NA
4	2000	81	143	178	216	NA	NA	NA	NA	NA	NA	NA	NA	NA	NA	NA
4	2001	115	121	157	199	NA	NA	NA	NA	NA	NA	NA	NA	NA	NA	NA
4	2002	88	113	150	NA	NA	NA	NA	NA	NA	NA	NA	NA	NA	NA	NA
4	2003	76	115	140	NA	NA	NA	NA	NA	NA	NA	NA	NA	NA	NA	NA
4	2004	125	195	NA	NA	NA	NA	NA	NA	NA	NA	NA	NA	NA	NA	NA
4	2005	105	179	NA	NA	NA	NA	NA	NA	NA	NA	NA	NA	NA	NA	NA
4	2006	136	177	NA	NA	NA	NA	NA	NA	NA	NA	NA	NA	NA	NA	NA
4	2007	NA	NA	NA	NA	NA	NA	NA	NA	NA	NA	NA	NA	NA	NA	NA
4	2008	NA	NA	NA	NA	NA	NA	NA	NA	NA	NA	NA	NA	NA	NA	NA
4	2009	NA	NA	NA	NA	NA	NA	NA	NA	NA	NA	NA	NA	NA	NA	NA
4	2010	NA	NA	NA	NA	NA	NA	NA	NA	NA	NA	NA	NA	NA	NA	NA
4	2011	NA	NA	NA	NA	NA	NA	NA	NA	NA	NA	NA	NA	NA	NA	NA
4	2012	NA	NA	NA	NA	NA	NA	NA	NA	NA	NA	NA	NA	NA	NA	NA
4	2013	NA	NA	NA	NA	NA	NA	NA	NA	NA	NA	NA	NA	NA	NA	NA
4	2014	NA	NA	NA	NA	NA	NA	NA	NA	NA	NA	NA	NA	NA	NA	NA
5	1990	80	109	110	164	178	NA	NA	NA	NA	NA	NA	NA	NA	NA	NA
5	1991	116	NA	NA	NA	NA	NA	NA	NA	NA	NA	NA	NA	NA	NA	NA
5	1992	80	97	108	121	168	NA	NA	NA	NA	NA	NA	NA	NA	NA	NA
5	1993	77	91	109	NA	NA	NA	NA	NA	NA	NA	NA	NA	NA	NA	NA
5	1994	115	129	151	180	217	NA	NA	NA	NA	NA	NA	NA	NA	NA	NA
5	1995	75	89	110	139	NA	NA	NA	NA	NA	NA	NA	NA	NA	NA	NA
5	1996	152	NA	NA	NA	NA	NA	NA	NA	NA	NA	NA	NA	NA	NA	NA
5	1997	99	164	178	184	NA	NA	NA	NA	NA	NA	NA	NA	NA	NA	NA
5	1998	77	114	153	NA	NA	NA	NA	NA	NA	NA	NA	NA	NA	NA	NA
5	1999	99	167	NA	NA	NA	NA	NA	NA	NA	NA	NA	NA	NA	NA	NA
5	2000	138	189	192	NA	NA	NA	NA	NA	NA	NA	NA	NA	NA	NA	NA
5	2001	99	157	NA	NA	NA	NA	NA	NA	NA	NA	NA	NA	NA	NA	NA
5	2002	77	150	183	191	NA	NA	NA	NA	NA	NA	NA	NA	NA	NA	NA
5	2003	76	99	121	140	197	NA	NA	NA	NA	NA	NA	NA	NA	NA	NA
5	2004	93	148	NA	NA	NA	NA	NA	NA	NA	NA	NA	NA	NA	NA	NA
5	2005	105	117	131	179	NA	NA	NA	NA	NA	NA	NA	NA	NA	NA	NA
5	2006	74	136	157	NA	NA	NA	NA	NA	NA	NA	NA	NA	NA	NA	NA
5	2007	NA	NA	NA	NA	NA	NA	NA	NA	NA	NA	NA	NA	NA	NA	NA
5	2008	NA	NA	NA	NA	NA	NA	NA	NA	NA	NA	NA	NA	NA	NA	NA
5	2009	NA	NA	NA	NA	NA	NA	NA	NA	NA	NA	NA	NA	NA	NA	NA
5	2010	NA	NA	NA	NA	NA	NA	NA	NA	NA	NA	NA	NA	NA	NA	NA
5	2011	NA	NA	NA	NA	NA	NA	NA	NA	NA	NA	NA	NA	NA	NA	NA
5	2012	NA	NA	NA	NA	NA	NA	NA	NA	NA	NA	NA	NA	NA	NA	NA
5	2013	NA	NA	NA	NA	NA	NA	NA	NA	NA	NA	NA	NA	NA	NA	NA
5	2014	NA	NA	NA	NA	NA	NA	NA	NA	NA	NA	NA	NA	NA	NA	NA
6	1990	102	110	129	NA	NA	NA	NA	NA	NA	NA	NA	NA	NA	NA	NA
6	1991	107	108	115	116	135	156	168	NA	NA	NA	NA	NA	NA	NA	NA
6	1992	84	98	127	189	NA	NA	NA	NA	NA	NA	NA	NA	NA	NA	NA
6	1993	81	105	123	138	NA	NA	NA	NA	NA	NA	NA	NA	NA	NA	NA
6	1994	132	154	174	NA	NA	NA	NA	NA	NA	NA	NA	NA	NA	NA	NA
6	1995	150	NA	NA	NA	NA	NA	NA	NA	NA	NA	NA	NA	NA	NA	NA
6	1996	89	165	NA	NA	NA	NA	NA	NA	NA	NA	NA	NA	NA	NA	NA
6	1997	100	135	183	212	226	NA	NA	NA	NA	NA	NA	NA	NA	NA	NA
6	1998	118	177	198	209	210	222	NA	NA	NA	NA	NA	NA	NA	NA	NA
6	1999	120	181	203	223	NA	NA	NA	NA	NA	NA	NA	NA	NA	NA	NA
6	2000	103	133	158	NA	NA	NA	NA	NA	NA	NA	NA	NA	NA	NA	NA
6	2001	102	173	NA	NA	NA	NA	NA	NA	NA	NA	NA	NA	NA	NA	NA
6	2002	94	100	134	177	205	NA	NA	NA	NA	NA	NA	NA	NA	NA	NA
6	2003	107	181	195	NA	NA	NA	NA	NA	NA	NA	NA	NA	NA	NA	NA
6	2004	119	168	NA	NA	NA	NA	NA	NA	NA	NA	NA	NA	NA	NA	NA
6	2005	83	89	95	105	136	NA	NA	NA	NA	NA	NA	NA	NA	NA	NA
6	2006	138	NA	NA	NA	NA	NA	NA	NA	NA	NA	NA	NA	NA	NA	NA
6	2007	NA	NA	NA	NA	NA	NA	NA	NA	NA	NA	NA	NA	NA	NA	NA
6	2008	NA	NA	NA	NA	NA	NA	NA	NA	NA	NA	NA	NA	NA	NA	NA
6	2009	NA	NA	NA	NA	NA	NA	NA	NA	NA	NA	NA	NA	NA	NA	NA
6	2010	NA	NA	NA	NA	NA	NA	NA	NA	NA	NA	NA	NA	NA	NA	NA
6	2011	NA	NA	NA	NA	NA	NA	NA	NA	NA	NA	NA	NA	NA	NA	NA
6	2012	NA	NA	NA	NA	NA	NA	NA	NA	NA	NA	NA	NA	NA	NA	NA
6	2013	NA	NA	NA	NA	NA	NA	NA	NA	NA	NA	NA	NA	NA	NA	NA
6	2014	NA	NA	NA	NA	NA	NA	NA	NA	NA	NA	NA	NA	NA	NA	NA
7	1990	84	85	101	182	NA	NA	NA	NA	NA	NA	NA	NA	NA	NA	NA
7	1991	104	105	129	137	179	191	NA	NA	NA	NA	NA	NA	NA	NA	NA
7	1992	104	170	NA	NA	NA	NA	NA	NA	NA	NA	NA	NA	NA	NA	NA
7	1993	84	111	130	NA	NA	NA	NA	NA	NA	NA	NA	NA	NA	NA	NA
7	1994	91	139	209	NA	NA	NA	NA	NA	NA	NA	NA	NA	NA	NA	NA
7	1995	74	124	144	167	194	202	208	NA	NA	NA	NA	NA	NA	NA	NA
7	1996	75	82	152	NA	NA	NA	NA	NA	NA	NA	NA	NA	NA	NA	NA
7	1997	76	92	118	135	155	167	197	223	NA	NA	NA	NA	NA	NA	NA
7	1998	167	188	202	215	NA	NA	NA	NA	NA	NA	NA	NA	NA	NA	NA
7	1999	123	182	201	NA	NA	NA	NA	NA	NA	NA	NA	NA	NA	NA	NA
7	2000	108	194	NA	NA	NA	NA	NA	NA	NA	NA	NA	NA	NA	NA	NA
7	2001	78	107	178	193	NA	NA	NA	NA	NA	NA	NA	NA	NA	NA	NA
7	2002	86	133	157	NA	NA	NA	NA	NA	NA	NA	NA	NA	NA	NA	NA
7	2003	135	174	NA	NA	NA	NA	NA	NA	NA	NA	NA	NA	NA	NA	NA
7	2004	125	132	223	NA	NA	NA	NA	NA	NA	NA	NA	NA	NA	NA	NA
7	2005	115	152	NA	NA	NA	NA	NA	NA	NA	NA	NA	NA	NA	NA	NA
7	2006	110	130	163	187	NA	NA	NA	NA	NA	NA	NA	NA	NA	NA	NA
7	2007	137	NA	NA	NA	NA	NA	NA	NA	NA	NA	NA	NA	NA	NA	NA
7	2008	91	115	156	171	182	NA	NA	NA	NA	NA	NA	NA	NA	NA	NA
7	2009	84	112	NA	NA	NA	NA	NA	NA	NA	NA	NA	NA	NA	NA	NA
7	2010	104	161	NA	NA	NA	NA	NA	NA	NA	NA	NA	NA	NA	NA	NA
7	2011	115	138	NA	NA	NA	NA	NA	NA	NA	NA	NA	NA	NA	NA	NA
7	2012	109	143	NA	NA	NA	NA	NA	NA	NA	NA	NA	NA	NA	NA	NA
7	2013	93	127	NA	NA	NA	NA	NA	NA	NA	NA	NA	NA	NA	NA	NA
7	2014	104	132	NA	NA	NA	NA	NA	NA	NA	NA	NA	NA	NA	NA	NA
8	1990	78	79	81	83	94	115	116	151	152	192	206	207	213	NA	NA
8	1991	96	111	139	140	NA	NA	NA	NA	NA	NA	NA	NA	NA	NA	NA
8	1992	76	77	88	115	164	174	190	203	204	NA	NA	NA	NA	NA	NA
8	1993	75	92	104	110	126	127	NA	NA	NA	NA	NA	NA	NA	NA	NA
8	1994	83	96	109	NA	NA	NA	NA	NA	NA	NA	NA	NA	NA	NA	NA
8	1995	90	123	143	156	171	187	208	NA	NA	NA	NA	NA	NA	NA	NA
8	1996	152	156	NA	NA	NA	NA	NA	NA	NA	NA	NA	NA	NA	NA	NA
8	1997	77	106	150	177	184	209	225	NA	NA	NA	NA	NA	NA	NA	NA
8	1998	169	191	201	216	223	NA	NA	NA	NA	NA	NA	NA	NA	NA	NA
8	1999	116	153	161	NA	NA	NA	NA	NA	NA	NA	NA	NA	NA	NA	NA
8	2000	98	124	154	NA	NA	NA	NA	NA	NA	NA	NA	NA	NA	NA	NA
8	2001	113	135	192	199	210	NA	NA	NA	NA	NA	NA	NA	NA	NA	NA
8	2002	93	109	126	157	NA	NA	NA	NA	NA	NA	NA	NA	NA	NA	NA
8	2003	87	148	169	183	196	NA	NA	NA	NA	NA	NA	NA	NA	NA	NA
8	2004	91	139	NA	NA	NA	NA	NA	NA	NA	NA	NA	NA	NA	NA	NA
8	2005	74	126	157	171	202	NA	NA	NA	NA	NA	NA	NA	NA	NA	NA
8	2006	111	142	174	NA	NA	NA	NA	NA	NA	NA	NA	NA	NA	NA	NA
8	2007	129	171	221	NA	NA	NA	NA	NA	NA	NA	NA	NA	NA	NA	NA
8	2008	140	NA	NA	NA	NA	NA	NA	NA	NA	NA	NA	NA	NA	NA	NA
8	2009	NA	NA	NA	NA	NA	NA	NA	NA	NA	NA	NA	NA	NA	NA	NA
8	2010	131	160	187	NA	NA	NA	NA	NA	NA	NA	NA	NA	NA	NA	NA
8	2011	122	174	NA	NA	NA	NA	NA	NA	NA	NA	NA	NA	NA	NA	NA
8	2012	136	NA	NA	NA	NA	NA	NA	NA	NA	NA	NA	NA	NA	NA	NA
8	2013	112	126	NA	NA	NA	NA	NA	NA	NA	NA	NA	NA	NA	NA	NA
8	2014	111	147	NA	NA	NA	NA	NA	NA	NA	NA	NA	NA	NA	NA	NA
9	1990	93	120	138	171	194	209	210	NA	NA	NA	NA	NA	NA	NA	NA
9	1991	NA	NA	NA	NA	NA	NA	NA	NA	NA	NA	NA	NA	NA	NA	NA
9	1992	NA	NA	NA	NA	NA	NA	NA	NA	NA	NA	NA	NA	NA	NA	NA
9	1993	111	117	NA	NA	NA	NA	NA	NA	NA	NA	NA	NA	NA	NA	NA
9	1994	116	140	158	159	175	181	213	NA	NA	NA	NA	NA	NA	NA	NA
9	1995	125	135	146	152	159	180	NA	NA	NA	NA	NA	NA	NA	NA	NA
9	1996	82	89	151	164	172	179	NA	NA	NA	NA	NA	NA	NA	NA	NA
9	1997	91	111	125	142	162	NA	NA	NA	NA	NA	NA	NA	NA	NA	NA
9	1998	78	127	NA	NA	NA	NA	NA	NA	NA	NA	NA	NA	NA	NA	NA
9	1999	140	152	NA	NA	NA	NA	NA	NA	NA	NA	NA	NA	NA	NA	NA
9	2000	125	151	210	NA	NA	NA	NA	NA	NA	NA	NA	NA	NA	NA	NA
9	2001	124	131	145	176	NA	NA	NA	NA	NA	NA	NA	NA	NA	NA	NA
9	2002	119	169	NA	NA	NA	NA	NA	NA	NA	NA	NA	NA	NA	NA	NA
9	2003	108	170	NA	NA	NA	NA	NA	NA	NA	NA	NA	NA	NA	NA	NA
9	2004	120	208	217	NA	NA	NA	NA	NA	NA	NA	NA	NA	NA	NA	NA
9	2005	131	NA	NA	NA	NA	NA	NA	NA	NA	NA	NA	NA	NA	NA	NA
9	2006	NA	NA	NA	NA	NA	NA	NA	NA	NA	NA	NA	NA	NA	NA	NA
9	2007	151	NA	NA	NA	NA	NA	NA	NA	NA	NA	NA	NA	NA	NA	NA
9	2008	147	NA	NA	NA	NA	NA	NA	NA	NA	NA	NA	NA	NA	NA	NA
9	2009	89	117	146	162	173	NA	NA	NA	NA	NA	NA	NA	NA	NA	NA
9	2010	96	146	NA	NA	NA	NA	NA	NA	NA	NA	NA	NA	NA	NA	NA
9	2011	87	95	125	129	139	167	NA	NA	NA	NA	NA	NA	NA	NA	NA
9	2012	107	137	NA	NA	NA	NA	NA	NA	NA	NA	NA	NA	NA	NA	NA
9	2013	87	148	NA	NA	NA	NA	NA	NA	NA	NA	NA	NA	NA	NA	NA
9	2014	78	111	NA	NA	NA	NA	NA	NA	NA	NA	NA	NA	NA	NA	NA
10	1990	87	88	163	209	NA	NA	NA	NA	NA	NA	NA	NA	NA	NA	NA
10	1991	116	NA	NA	NA	NA	NA	NA	NA	NA	NA	NA	NA	NA	NA	NA
10	1992	87	106	113	164	170	177	NA	NA	NA	NA	NA	NA	NA	NA	NA
10	1993	78	95	103	117	127	139	NA	NA	NA	NA	NA	NA	NA	NA	NA
10	1994	82	95	111	119	125	158	NA	NA	NA	NA	NA	NA	NA	NA	NA
10	1995	89	109	NA	NA	NA	NA	NA	NA	NA	NA	NA	NA	NA	NA	NA
10	1996	82	96	151	165	179	NA	NA	NA	NA	NA	NA	NA	NA	NA	NA
10	1997	91	99	125	176	202	220	NA	NA	NA	NA	NA	NA	NA	NA	NA
10	1998	96	97	163	176	NA	NA	NA	NA	NA	NA	NA	NA	NA	NA	NA
10	1999	92	106	152	208	NA	NA	NA	NA	NA	NA	NA	NA	NA	NA	NA
10	2000	98	115	122	131	156	NA	NA	NA	NA	NA	NA	NA	NA	NA	NA
10	2001	122	194	207	208	NA	NA	NA	NA	NA	NA	NA	NA	NA	NA	NA
10	2002	114	164	NA	NA	NA	NA	NA	NA	NA	NA	NA	NA	NA	NA	NA
10	2003	134	143	148	NA	NA	NA	NA	NA	NA	NA	NA	NA	NA	NA	NA
10	2004	99	106	127	132	135	217	NA	NA	NA	NA	NA	NA	NA	NA	NA
10	2005	116	128	199	NA	NA	NA	NA	NA	NA	NA	NA	NA	NA	NA	NA
10	2006	96	131	192	NA	NA	NA	NA	NA	NA	NA	NA	NA	NA	NA	NA
10	2007	135	NA	NA	NA	NA	NA	NA	NA	NA	NA	NA	NA	NA	NA	NA
10	2008	NA	NA	NA	NA	NA	NA	NA	NA	NA	NA	NA	NA	NA	NA	NA
10	2009	166	NA	NA	NA	NA	NA	NA	NA	NA	NA	NA	NA	NA	NA	NA
10	2010	97	112	140	NA	NA	NA	NA	NA	NA	NA	NA	NA	NA	NA	NA
10	2011	87	NA	NA	NA	NA	NA	NA	NA	NA	NA	NA	NA	NA	NA	NA
10	2012	110	142	NA	NA	NA	NA	NA	NA	NA	NA	NA	NA	NA	NA	NA
10	2013	87	101	126	NA	NA	NA	NA	NA	NA	NA	NA	NA	NA	NA	NA
10	2014	154	NA	NA	NA	NA	NA	NA	NA	NA	NA	NA	NA	NA	NA	NA
11	1990	87	88	163	183	NA	NA	NA	NA	NA	NA	NA	NA	NA	NA	NA
11	1991	86	165	166	183	191	NA	NA	NA	NA	NA	NA	NA	NA	NA	NA
11	1992	76	87	125	NA	NA	NA	NA	NA	NA	NA	NA	NA	NA	NA	NA
11	1993	78	96	103	117	139	162	NA	NA	NA	NA	NA	NA	NA	NA	NA
11	1994	97	104	157	175	NA	NA	NA	NA	NA	NA	NA	NA	NA	NA	NA
11	1995	82	109	125	130	171	172	209	NA	NA	NA	NA	NA	NA	NA	NA
11	1996	82	96	164	173	NA	NA	NA	NA	NA	NA	NA	NA	NA	NA	NA
11	1997	84	113	161	191	198	199	201	NA	NA	NA	NA	NA	NA	NA	NA
11	1998	94	163	NA	NA	NA	NA	NA	NA	NA	NA	NA	NA	NA	NA	NA
11	1999	124	162	NA	NA	NA	NA	NA	NA	NA	NA	NA	NA	NA	NA	NA
11	2000	116	145	158	NA	NA	NA	NA	NA	NA	NA	NA	NA	NA	NA	NA
11	2001	116	124	159	NA	NA	NA	NA	NA	NA	NA	NA	NA	NA	NA	NA
11	2002	94	169	178	197	203	NA	NA	NA	NA	NA	NA	NA	NA	NA	NA
11	2003	112	129	164	NA	NA	NA	NA	NA	NA	NA	NA	NA	NA	NA	NA
11	2004	NA	NA	NA	NA	NA	NA	NA	NA	NA	NA	NA	NA	NA	NA	NA
11	2005	NA	NA	NA	NA	NA	NA	NA	NA	NA	NA	NA	NA	NA	NA	NA
11	2006	NA	NA	NA	NA	NA	NA	NA	NA	NA	NA	NA	NA	NA	NA	NA
11	2007	107	122	NA	NA	NA	NA	NA	NA	NA	NA	NA	NA	NA	NA	NA
11	2008	105	135	NA	NA	NA	NA	NA	NA	NA	NA	NA	NA	NA	NA	NA
11	2009	NA	NA	NA	NA	NA	NA	NA	NA	NA	NA	NA	NA	NA	NA	NA
11	2010	NA	NA	NA	NA	NA	NA	NA	NA	NA	NA	NA	NA	NA	NA	NA
11	2011	NA	NA	NA	NA	NA	NA	NA	NA	NA	NA	NA	NA	NA	NA	NA
11	2012	NA	NA	NA	NA	NA	NA	NA	NA	NA	NA	NA	NA	NA	NA	NA
11	2013	NA	NA	NA	NA	NA	NA	NA	NA	NA	NA	NA	NA	NA	NA	NA
11	2014	NA	NA	NA	NA	NA	NA	NA	NA	NA	NA	NA	NA	NA	NA	NA
12	1990	92	120	121	172	183	NA	NA	NA	NA	NA	NA	NA	NA	NA	NA
12	1991	105	156	192	NA	NA	NA	NA	NA	NA	NA	NA	NA	NA	NA	NA
12	1992	85	167	NA	NA	NA	NA	NA	NA	NA	NA	NA	NA	NA	NA	NA
12	1993	95	162	NA	NA	NA	NA	NA	NA	NA	NA	NA	NA	NA	NA	NA
12	1994	104	153	NA	NA	NA	NA	NA	NA	NA	NA	NA	NA	NA	NA	NA
12	1995	109	118	164	193	NA	NA	NA	NA	NA	NA	NA	NA	NA	NA	NA
12	1996	94	113	153	NA	NA	NA	NA	NA	NA	NA	NA	NA	NA	NA	NA
12	1997	80	83	106	134	191	213	226	NA	NA	NA	NA	NA	NA	NA	NA
12	1998	120	162	195	NA	NA	NA	NA	NA	NA	NA	NA	NA	NA	NA	NA
12	1999	92	106	162	NA	NA	NA	NA	NA	NA	NA	NA	NA	NA	NA	NA
12	2000	109	147	NA	NA	NA	NA	NA	NA	NA	NA	NA	NA	NA	NA	NA
12	2001	103	124	159	NA	NA	NA	NA	NA	NA	NA	NA	NA	NA	NA	NA
12	2002	94	156	NA	NA	NA	NA	NA	NA	NA	NA	NA	NA	NA	NA	NA
12	2003	178	NA	NA	NA	NA	NA	NA	NA	NA	NA	NA	NA	NA	NA	NA
12	2004	120	168	NA	NA	NA	NA	NA	NA	NA	NA	NA	NA	NA	NA	NA
12	2005	157	201	NA	NA	NA	NA	NA	NA	NA	NA	NA	NA	NA	NA	NA
12	2006	103	170	NA	NA	NA	NA	NA	NA	NA	NA	NA	NA	NA	NA	NA
12	2007	NA	NA	NA	NA	NA	NA	NA	NA	NA	NA	NA	NA	NA	NA	NA
12	2008	NA	NA	NA	NA	NA	NA	NA	NA	NA	NA	NA	NA	NA	NA	NA
12	2009	146	NA	NA	NA	NA	NA	NA	NA	NA	NA	NA	NA	NA	NA	NA
12	2010	189	NA	NA	NA	NA	NA	NA	NA	NA	NA	NA	NA	NA	NA	NA
12	2011	173	NA	NA	NA	NA	NA	NA	NA	NA	NA	NA	NA	NA	NA	NA
12	2012	137	NA	NA	NA	NA	NA	NA	NA	NA	NA	NA	NA	NA	NA	NA
12	2013	NA	NA	NA	NA	NA	NA	NA	NA	NA	NA	NA	NA	NA	NA	NA
12	2014	148	NA	NA	NA	NA	NA	NA	NA	NA	NA	NA	NA	NA	NA	NA
13	1990	120	130	131	138	139	163	194	195	209	210	220	NA	NA	NA	NA
13	1991	100	107	180	NA	NA	NA	NA	NA	NA	NA	NA	NA	NA	NA	NA
13	1992	76	77	87	98	106	118	119	177	191	192	NA	NA	NA	NA	NA
13	1993	78	95	96	103	117	127	139	162	NA	NA	NA	NA	NA	NA	NA
13	1994	82	97	125	144	158	NA	NA	NA	NA	NA	NA	NA	NA	NA	NA
13	1995	82	83	111	121	125	130	164	171	180	NA	NA	NA	NA	NA	NA
13	1996	81	151	166	185	NA	NA	NA	NA	NA	NA	NA	NA	NA	NA	NA
13	1997	135	161	218	NA	NA	NA	NA	NA	NA	NA	NA	NA	NA	NA	NA
13	1998	96	127	NA	NA	NA	NA	NA	NA	NA	NA	NA	NA	NA	NA	NA
13	1999	95	106	152	160	172	208	NA	NA	NA	NA	NA	NA	NA	NA	NA
13	2000	100	115	154	210	221	NA	NA	NA	NA	NA	NA	NA	NA	NA	NA
13	2001	145	194	197	207	NA	NA	NA	NA	NA	NA	NA	NA	NA	NA	NA
13	2002	119	134	197	198	NA	NA	NA	NA	NA	NA	NA	NA	NA	NA	NA
13	2003	174	184	191	198	NA	NA	NA	NA	NA	NA	NA	NA	NA	NA	NA
13	2004	NA	NA	NA	NA	NA	NA	NA	NA	NA	NA	NA	NA	NA	NA	NA
13	2005	NA	NA	NA	NA	NA	NA	NA	NA	NA	NA	NA	NA	NA	NA	NA
13	2006	NA	NA	NA	NA	NA	NA	NA	NA	NA	NA	NA	NA	NA	NA	NA
13	2007	163	NA	NA	NA	NA	NA	NA	NA	NA	NA	NA	NA	NA	NA	NA
13	2008	NA	NA	NA	NA	NA	NA	NA	NA	NA	NA	NA	NA	NA	NA	NA
13	2009	NA	NA	NA	NA	NA	NA	NA	NA	NA	NA	NA	NA	NA	NA	NA
13	2010	NA	NA	NA	NA	NA	NA	NA	NA	NA	NA	NA	NA	NA	NA	NA
13	2011	NA	NA	NA	NA	NA	NA	NA	NA	NA	NA	NA	NA	NA	NA	NA
13	2012	110	142	NA	NA	NA	NA	NA	NA	NA	NA	NA	NA	NA	NA	NA
13	2013	NA	NA	NA	NA	NA	NA	NA	NA	NA	NA	NA	NA	NA	NA	NA
13	2014	NA	NA	NA	NA	NA	NA	NA	NA	NA	NA	NA	NA	NA	NA	NA
14	1990	NA	74	122	169	196	NA	NA	NA	NA	NA	NA	NA	NA	NA	NA
14	1991	101	102	169	211	NA	NA	NA	NA	NA	NA	NA	NA	NA	NA	NA
14	1992	113	156	190	NA	NA	NA	NA	NA	NA	NA	NA	NA	NA	NA	NA
14	1993	89	127	174	NA	NA	NA	NA	NA	NA	NA	NA	NA	NA	NA	NA
14	1994	80	166	180	216	NA	NA	NA	NA	NA	NA	NA	NA	NA	NA	NA
14	1995	110	179	191	200	205	213	221	NA	NA	NA	NA	NA	NA	NA	NA
14	1996	93	113	127	155	162	169	NA	NA	NA	NA	NA	NA	NA	NA	NA
14	1997	86	97	128	139	153	NA	NA	NA	NA	NA	NA	NA	NA	NA	NA
14	1998	155	170	201	NA	NA	NA	NA	NA	NA	NA	NA	NA	NA	NA	NA
14	1999	145	168	175	214	221	NA	NA	NA	NA	NA	NA	NA	NA	NA	NA
14	2000	132	160	180	NA	NA	NA	NA	NA	NA	NA	NA	NA	NA	NA	NA
14	2001	130	158	183	NA	NA	NA	NA	NA	NA	NA	NA	NA	NA	NA	NA
14	2002	112	148	NA	NA	NA	NA	NA	NA	NA	NA	NA	NA	NA	NA	NA
14	2003	133	161	NA	NA	NA	NA	NA	NA	NA	NA	NA	NA	NA	NA	NA
14	2004	122	169	NA	NA	NA	NA	NA	NA	NA	NA	NA	NA	NA	NA	NA
14	2005	117	142	NA	NA	NA	NA	NA	NA	NA	NA	NA	NA	NA	NA	NA
14	2006	137	165	NA	NA	NA	NA	NA	NA	NA	NA	NA	NA	NA	NA	NA
14	2007	158	172	NA	NA	NA	NA	NA	NA	NA	NA	NA	NA	NA	NA	NA
14	2008	104	NA	NA	NA	NA	NA	NA	NA	NA	NA	NA	NA	NA	NA	NA
14	2009	128	160	206	NA	NA	NA	NA	NA	NA	NA	NA	NA	NA	NA	NA
14	2010	116	161	167	173	NA	NA	NA	NA	NA	NA	NA	NA	NA	NA	NA
14	2011	118	200	NA	NA	NA	NA	NA	NA	NA	NA	NA	NA	NA	NA	NA
14	2012	NA	NA	NA	NA	NA	NA	NA	NA	NA	NA	NA	NA	NA	NA	NA
14	2013	NA	NA	NA	NA	NA	NA	NA	NA	NA	NA	NA	NA	NA	NA	NA
14	2014	NA	NA	NA	NA	NA	NA	NA	NA	NA	NA	NA	NA	NA	NA	NA
15	1990	94	136	184	185	196	197	205	NA	NA	NA	NA	NA	NA	NA	NA
15	1991	87	122	123	134	135	165	210	NA	NA	NA	NA	NA	NA	NA	NA
15	1992	113	126	148	169	184	NA	NA	NA	NA	NA	NA	NA	NA	NA	NA
15	1993	89	111	173	188	196	203	NA	NA	NA	NA	NA	NA	NA	NA	NA
15	1994	NA	NA	NA	NA	NA	NA	NA	NA	NA	NA	NA	NA	NA	NA	NA
15	1995	NA	NA	NA	NA	NA	NA	NA	NA	NA	NA	NA	NA	NA	NA	NA
15	1996	NA	NA	NA	NA	NA	NA	NA	NA	NA	NA	NA	NA	NA	NA	NA
15	1997	NA	NA	NA	NA	NA	NA	NA	NA	NA	NA	NA	NA	NA	NA	NA
15	1998	NA	NA	NA	NA	NA	NA	NA	NA	NA	NA	NA	NA	NA	NA	NA
15	1999	NA	NA	NA	NA	NA	NA	NA	NA	NA	NA	NA	NA	NA	NA	NA
15	2000	NA	NA	NA	NA	NA	NA	NA	NA	NA	NA	NA	NA	NA	NA	NA
15	2001	99	109	116	123	137	151	156	NA	NA	NA	NA	NA	NA	NA	NA
15	2002	114	149	170	171	NA	NA	NA	NA	NA	NA	NA	NA	NA	NA	NA
15	2003	99	149	169	182	218	NA	NA	NA	NA	NA	NA	NA	NA	NA	NA
15	2004	80	82	93	120	138	171	NA	NA	NA	NA	NA	NA	NA	NA	NA
15	2005	117	152	NA	NA	NA	NA	NA	NA	NA	NA	NA	NA	NA	NA	NA
15	2006	145	180	193	NA	NA	NA	NA	NA	NA	NA	NA	NA	NA	NA	NA
15	2007	116	157	158	166	NA	NA	NA	NA	NA	NA	NA	NA	NA	NA	NA
15	2008	98	183	NA	NA	NA	NA	NA	NA	NA	NA	NA	NA	NA	NA	NA
15	2009	127	161	205	NA	NA	NA	NA	NA	NA	NA	NA	NA	NA	NA	NA
15	2010	194	199	NA	NA	NA	NA	NA	NA	NA	NA	NA	NA	NA	NA	NA
15	2011	119	140	181	188	209	NA	NA	NA	NA	NA	NA	NA	NA	NA	NA
15	2012	125	NA	NA	NA	NA	NA	NA	NA	NA	NA	NA	NA	NA	NA	NA
15	2013	100	123	158	NA	NA	NA	NA	NA	NA	NA	NA	NA	NA	NA	NA
15	2014	118	133	148	NA	NA	NA	NA	NA	NA	NA	NA	NA	NA	NA	NA
16	1990	93	110	137	158	166	195	NA	NA	NA	NA	NA	NA	NA	NA	NA
16	1991	77	85	107	108	115	116	122	135	136	163	NA	NA	NA	NA	NA
16	1992	86	87	114	126	170	NA	NA	NA	NA	NA	NA	NA	NA	NA	NA
16	1993	90	97	111	112	188	195	216	NA	NA	NA	NA	NA	NA	NA	NA
16	1994	117	145	NA	NA	NA	NA	NA	NA	NA	NA	NA	NA	NA	NA	NA
16	1995	111	123	129	151	NA	NA	NA	NA	NA	NA	NA	NA	NA	NA	NA
16	1996	79	143	170	NA	NA	NA	NA	NA	NA	NA	NA	NA	NA	NA	NA
16	1997	87	98	122	168	NA	NA	NA	NA	NA	NA	NA	NA	NA	NA	NA
16	1998	133	180	NA	NA	NA	NA	NA	NA	NA	NA	NA	NA	NA	NA	NA
16	1999	105	138	189	214	NA	NA	NA	NA	NA	NA	NA	NA	NA	NA	NA
16	2000	97	129	137	NA	NA	NA	NA	NA	NA	NA	NA	NA	NA	NA	NA
16	2001	99	123	138	170	NA	NA	NA	NA	NA	NA	NA	NA	NA	NA	NA
16	2002	74	90	128	169	191	NA	NA	NA	NA	NA	NA	NA	NA	NA	NA
16	2003	99	132	150	178	NA	NA	NA	NA	NA	NA	NA	NA	NA	NA	NA
16	2004	99	154	175	NA	NA	NA	NA	NA	NA	NA	NA	NA	NA	NA	NA
16	2005	92	142	166	179	NA	NA	NA	NA	NA	NA	NA	NA	NA	NA	NA
16	2006	144	165	NA	NA	NA	NA	NA	NA	NA	NA	NA	NA	NA	NA	NA
16	2007	74	144	159	NA	NA	NA	NA	NA	NA	NA	NA	NA	NA	NA	NA
16	2008	157	184	NA	NA	NA	NA	NA	NA	NA	NA	NA	NA	NA	NA	NA
16	2009	86	102	162	NA	NA	NA	NA	NA	NA	NA	NA	NA	NA	NA	NA
16	2010	173	199	200	NA	NA	NA	NA	NA	NA	NA	NA	NA	NA	NA	NA
16	2011	112	131	164	NA	NA	NA	NA	NA	NA	NA	NA	NA	NA	NA	NA
16	2012	97	125	144	NA	NA	NA	NA	NA	NA	NA	NA	NA	NA	NA	NA
16	2013	143	144	157	NA	NA	NA	NA	NA	NA	NA	NA	NA	NA	NA	NA
16	2014	133	NA	NA	NA	NA	NA	NA	NA	NA	NA	NA	NA	NA	NA	NA
17	1990	95	110	131	158	165	NA	NA	NA	NA	NA	NA	NA	NA	NA	NA
17	1991	85	97	98	112	113	120	122	150	NA	NA	NA	NA	NA	NA	NA
17	1992	NA	NA	NA	NA	NA	NA	NA	NA	NA	NA	NA	NA	NA	NA	NA
17	1993	89	97	174	202	203	NA	NA	NA	NA	NA	NA	NA	NA	NA	NA
17	1994	80	140	NA	NA	NA	NA	NA	NA	NA	NA	NA	NA	NA	NA	NA
17	1995	152	NA	NA	NA	NA	NA	NA	NA	NA	NA	NA	NA	NA	NA	NA
17	1996	153	NA	NA	NA	NA	NA	NA	NA	NA	NA	NA	NA	NA	NA	NA
17	1997	NA	NA	NA	NA	NA	NA	NA	NA	NA	NA	NA	NA	NA	NA	NA
17	1998	NA	NA	NA	NA	NA	NA	NA	NA	NA	NA	NA	NA	NA	NA	NA
17	1999	NA	NA	NA	NA	NA	NA	NA	NA	NA	NA	NA	NA	NA	NA	NA
17	2000	88	180	NA	NA	NA	NA	NA	NA	NA	NA	NA	NA	NA	NA	NA
17	2001	NA	NA	NA	NA	NA	NA	NA	NA	NA	NA	NA	NA	NA	NA	NA
17	2002	NA	NA	NA	NA	NA	NA	NA	NA	NA	NA	NA	NA	NA	NA	NA
17	2003	NA	NA	NA	NA	NA	NA	NA	NA	NA	NA	NA	NA	NA	NA	NA
17	2004	96	114	159	188	NA	NA	NA	NA	NA	NA	NA	NA	NA	NA	NA
17	2005	92	NA	NA	NA	NA	NA	NA	NA	NA	NA	NA	NA	NA	NA	NA
17	2006	NA	NA	NA	NA	NA	NA	NA	NA	NA	NA	NA	NA	NA	NA	NA
17	2007	NA	NA	NA	NA	NA	NA	NA	NA	NA	NA	NA	NA	NA	NA	NA
17	2008	NA	NA	NA	NA	NA	NA	NA	NA	NA	NA	NA	NA	NA	NA	NA
17	2009	NA	NA	NA	NA	NA	NA	NA	NA	NA	NA	NA	NA	NA	NA	NA
17	2010	115	NA	NA	NA	NA	NA	NA	NA	NA	NA	NA	NA	NA	NA	NA
17	2011	NA	NA	NA	NA	NA	NA	NA	NA	NA	NA	NA	NA	NA	NA	NA
17	2012	125	219	NA	NA	NA	NA	NA	NA	NA	NA	NA	NA	NA	NA	NA
17	2013	NA	NA	NA	NA	NA	NA	NA	NA	NA	NA	NA	NA	NA	NA	NA
17	2014	NA	NA	NA	NA	NA	NA	NA	NA	NA	NA	NA	NA	NA	NA	NA
18	1990	92	93	168	183	NA	NA	NA	NA	NA	NA	NA	NA	NA	NA	NA
18	1991	78	80	115	116	164	179	NA	NA	NA	NA	NA	NA	NA	NA	NA
18	1992	86	114	NA	NA	NA	NA	NA	NA	NA	NA	NA	NA	NA	NA	NA
18	1993	90	111	NA	NA	NA	NA	NA	NA	NA	NA	NA	NA	NA	NA	NA
18	1994	102	117	166	NA	NA	NA	NA	NA	NA	NA	NA	NA	NA	NA	NA
18	1995	111	123	152	NA	NA	NA	NA	NA	NA	NA	NA	NA	NA	NA	NA
18	1996	86	143	170	NA	NA	NA	NA	NA	NA	NA	NA	NA	NA	NA	NA
18	1997	87	98	133	139	NA	NA	NA	NA	NA	NA	NA	NA	NA	NA	NA
18	1998	77	133	180	197	211	NA	NA	NA	NA	NA	NA	NA	NA	NA	NA
18	1999	138	189	207	215	222	NA	NA	NA	NA	NA	NA	NA	NA	NA	NA
18	2000	97	165	NA	NA	NA	NA	NA	NA	NA	NA	NA	NA	NA	NA	NA
18	2001	136	149	169	200	NA	NA	NA	NA	NA	NA	NA	NA	NA	NA	NA
18	2002	88	129	150	NA	NA	NA	NA	NA	NA	NA	NA	NA	NA	NA	NA
18	2003	97	132	162	NA	NA	NA	NA	NA	NA	NA	NA	NA	NA	NA	NA
18	2004	121	154	NA	NA	NA	NA	NA	NA	NA	NA	NA	NA	NA	NA	NA
18	2005	105	141	166	NA	NA	NA	NA	NA	NA	NA	NA	NA	NA	NA	NA
18	2006	158	166	NA	NA	NA	NA	NA	NA	NA	NA	NA	NA	NA	NA	NA
18	2007	74	144	159	NA	NA	NA	NA	NA	NA	NA	NA	NA	NA	NA	NA
18	2008	151	157	184	NA	NA	NA	NA	NA	NA	NA	NA	NA	NA	NA	NA
18	2009	132	NA	NA	NA	NA	NA	NA	NA	NA	NA	NA	NA	NA	NA	NA
18	2010	115	NA	NA	NA	NA	NA	NA	NA	NA	NA	NA	NA	NA	NA	NA
18	2011	131	188	NA	NA	NA	NA	NA	NA	NA	NA	NA	NA	NA	NA	NA
18	2012	144	NA	NA	NA	NA	NA	NA	NA	NA	NA	NA	NA	NA	NA	NA
18	2013	143	NA	NA	NA	NA	NA	NA	NA	NA	NA	NA	NA	NA	NA	NA
18	2014	132	148	205	NA	NA	NA	NA	NA	NA	NA	NA	NA	NA	NA	NA
19	1990	102	131	NA	NA	NA	NA	NA	NA	NA	NA	NA	NA	NA	NA	NA
19	1991	83	121	122	133	188	189	224	NA	NA	NA	NA	NA	NA	NA	NA
19	1992	126	175	NA	NA	NA	NA	NA	NA	NA	NA	NA	NA	NA	NA	NA
19	1993	89	97	98	112	195	216	NA	NA	NA	NA	NA	NA	NA	NA	NA
19	1994	80	118	145	166	180	NA	NA	NA	NA	NA	NA	NA	NA	NA	NA
19	1995	110	111	123	129	151	166	178	NA	NA	NA	NA	NA	NA	NA	NA
19	1996	79	86	120	143	177	NA	NA	NA	NA	NA	NA	NA	NA	NA	NA
19	1997	78	120	161	NA	NA	NA	NA	NA	NA	NA	NA	NA	NA	NA	NA
19	1998	77	119	180	NA	NA	NA	NA	NA	NA	NA	NA	NA	NA	NA	NA
19	1999	137	174	188	200	222	NA	NA	NA	NA	NA	NA	NA	NA	NA	NA
19	2000	96	145	199	206	215	223	NA	NA	NA	NA	NA	NA	NA	NA	NA
19	2001	116	123	162	186	200	NA	NA	NA	NA	NA	NA	NA	NA	NA	NA
19	2002	93	128	129	191	NA	NA	NA	NA	NA	NA	NA	NA	NA	NA	NA
19	2003	98	147	162	187	199	NA	NA	NA	NA	NA	NA	NA	NA	NA	NA
19	2004	89	94	135	175	200	NA	NA	NA	NA	NA	NA	NA	NA	NA	NA
19	2005	91	105	143	180	196	NA	NA	NA	NA	NA	NA	NA	NA	NA	NA
19	2006	122	131	165	NA	NA	NA	NA	NA	NA	NA	NA	NA	NA	NA	NA
19	2007	151	152	157	165	171	NA	NA	NA	NA	NA	NA	NA	NA	NA	NA
19	2008	99	156	183	NA	NA	NA	NA	NA	NA	NA	NA	NA	NA	NA	NA
19	2009	85	101	128	161	NA	NA	NA	NA	NA	NA	NA	NA	NA	NA	NA
19	2010	115	NA	NA	NA	NA	NA	NA	NA	NA	NA	NA	NA	NA	NA	NA
19	2011	131	187	208	221	NA	NA	NA	NA	NA	NA	NA	NA	NA	NA	NA
19	2012	NA	NA	NA	NA	NA	NA	NA	NA	NA	NA	NA	NA	NA	NA	NA
19	2013	137	NA	NA	NA	NA	NA	NA	NA	NA	NA	NA	NA	NA	NA	NA
19	2014	181	NA	NA	NA	NA	NA	NA	NA	NA	NA	NA	NA	NA	NA	NA
20	1990	84	106	107	182	NA	NA	NA	NA	NA	NA	NA	NA	NA	NA	NA
20	1991	92	93	114	115	142	143	176	182	193	214	NA	NA	NA	NA	NA
20	1992	104	185	NA	NA	NA	NA	NA	NA	NA	NA	NA	NA	NA	NA	NA
20	1993	89	105	120	128	NA	NA	NA	NA	NA	NA	NA	NA	NA	NA	NA
20	1994	77	111	NA	NA	NA	NA	NA	NA	NA	NA	NA	NA	NA	NA	NA
20	1995	94	108	NA	NA	NA	NA	NA	NA	NA	NA	NA	NA	NA	NA	NA
20	1996	145	184	NA	NA	NA	NA	NA	NA	NA	NA	NA	NA	NA	NA	NA
20	1997	113	175	182	209	216	NA	NA	NA	NA	NA	NA	NA	NA	NA	NA
20	1998	112	135	NA	NA	NA	NA	NA	NA	NA	NA	NA	NA	NA	NA	NA
20	1999	119	147	160	NA	NA	NA	NA	NA	NA	NA	NA	NA	NA	NA	NA
20	2000	75	139	NA	NA	NA	NA	NA	NA	NA	NA	NA	NA	NA	NA	NA
20	2001	81	156	NA	NA	NA	NA	NA	NA	NA	NA	NA	NA	NA	NA	NA
20	2002	91	136	179	192	NA	NA	NA	NA	NA	NA	NA	NA	NA	NA	NA
20	2003	77	139	NA	NA	NA	NA	NA	NA	NA	NA	NA	NA	NA	NA	NA
20	2004	126	NA	NA	NA	NA	NA	NA	NA	NA	NA	NA	NA	NA	NA	NA
20	2005	122	157	NA	NA	NA	NA	NA	NA	NA	NA	NA	NA	NA	NA	NA
20	2006	88	128	145	166	187	NA	NA	NA	NA	NA	NA	NA	NA	NA	NA
20	2007	165	NA	NA	NA	NA	NA	NA	NA	NA	NA	NA	NA	NA	NA	NA
20	2008	126	149	164	NA	NA	NA	NA	NA	NA	NA	NA	NA	NA	NA	NA
20	2009	NA	NA	NA	NA	NA	NA	NA	NA	NA	NA	NA	NA	NA	NA	NA
20	2010	105	132	NA	NA	NA	NA	NA	NA	NA	NA	NA	NA	NA	NA	NA
20	2011	95	131	178	NA	NA	NA	NA	NA	NA	NA	NA	NA	NA	NA	NA
20	2012	122	136	163	NA	NA	NA	NA	NA	NA	NA	NA	NA	NA	NA	NA
20	2013	77	119	NA	NA	NA	NA	NA	NA	NA	NA	NA	NA	NA	NA	NA
20	2014	97	119	132	NA	NA	NA	NA	NA	NA	NA	NA	NA	NA	NA	NA
21	1990	82	83	111	114	122	123	140	141	162	163	NA	NA	NA	NA	NA
21	1991	91	92	116	117	129	140	141	157	191	NA	NA	NA	NA	NA	NA
21	1992	93	111	191	NA	NA	NA	NA	NA	NA	NA	NA	NA	NA	NA	NA
21	1993	84	85	98	99	112	139	140	141	144	159	169	NA	NA	NA	NA
21	1994	91	95	130	NA	NA	NA	NA	NA	NA	NA	NA	NA	NA	NA	NA
21	1995	75	115	122	135	144	187	200	NA	NA	NA	NA	NA	NA	NA	NA
21	1996	80	110	150	159	NA	NA	NA	NA	NA	NA	NA	NA	NA	NA	NA
21	1997	100	167	NA	NA	NA	NA	NA	NA	NA	NA	NA	NA	NA	NA	NA
21	1998	84	106	125	161	163	169	NA	NA	NA	NA	NA	NA	NA	NA	NA
21	1999	123	182	201	NA	NA	NA	NA	NA	NA	NA	NA	NA	NA	NA	NA
21	2000	75	81	83	89	161	175	NA	NA	NA	NA	NA	NA	NA	NA	NA
21	2001	152	NA	NA	NA	NA	NA	NA	NA	NA	NA	NA	NA	NA	NA	NA
21	2002	114	155	NA	NA	NA	NA	NA	NA	NA	NA	NA	NA	NA	NA	NA
21	2003	79	114	136	199	NA	NA	NA	NA	NA	NA	NA	NA	NA	NA	NA
21	2004	107	159	167	NA	NA	NA	NA	NA	NA	NA	NA	NA	NA	NA	NA
21	2005	132	164	NA	NA	NA	NA	NA	NA	NA	NA	NA	NA	NA	NA	NA
21	2006	81	110	163	178	NA	NA	NA	NA	NA	NA	NA	NA	NA	NA	NA
21	2007	79	107	135	NA	NA	NA	NA	NA	NA	NA	NA	NA	NA	NA	NA
21	2008	80	101	138	165	NA	NA	NA	NA	NA	NA	NA	NA	NA	NA	NA
21	2009	104	127	159	NA	NA	NA	NA	NA	NA	NA	NA	NA	NA	NA	NA
21	2010	95	160	168	NA	NA	NA	NA	NA	NA	NA	NA	NA	NA	NA	NA
21	2011	94	NA	NA	NA	NA	NA	NA	NA	NA	NA	NA	NA	NA	NA	NA
21	2012	109	117	166	173	NA	NA	NA	NA	NA	NA	NA	NA	NA	NA	NA
21	2013	79	86	192	NA	NA	NA	NA	NA	NA	NA	NA	NA	NA	NA	NA
21	2014	104	NA	NA	NA	NA	NA	NA	NA	NA	NA	NA	NA	NA	NA	NA
22	1990	82	83	97	181	194	NA	NA	NA	NA	NA	NA	NA	NA	NA	NA
22	1991	87	88	108	109	127	157	176	190	227	NA	NA	NA	NA	NA	NA
22	1992	93	161	170	192	204	NA	NA	NA	NA	NA	NA	NA	NA	NA	NA
22	1993	79	93	118	NA	NA	NA	NA	NA	NA	NA	NA	NA	NA	NA	NA
22	1994	81	98	109	152	164	NA	NA	NA	NA	NA	NA	NA	NA	NA	NA
22	1995	76	109	NA	NA	NA	NA	NA	NA	NA	NA	NA	NA	NA	NA	NA
22	1996	86	122	164	NA	NA	NA	NA	NA	NA	NA	NA	NA	NA	NA	NA
22	1997	150	163	174	NA	NA	NA	NA	NA	NA	NA	NA	NA	NA	NA	NA
22	1998	111	120	125	167	174	NA	NA	NA	NA	NA	NA	NA	NA	NA	NA
22	1999	85	96	133	NA	NA	NA	NA	NA	NA	NA	NA	NA	NA	NA	NA
22	2000	81	119	151	NA	NA	NA	NA	NA	NA	NA	NA	NA	NA	NA	NA
22	2001	82	163	187	NA	NA	NA	NA	NA	NA	NA	NA	NA	NA	NA	NA
22	2002	107	141	NA	NA	NA	NA	NA	NA	NA	NA	NA	NA	NA	NA	NA
22	2003	83	106	114	143	NA	NA	NA	NA	NA	NA	NA	NA	NA	NA	NA
22	2004	100	107	118	169	174	NA	NA	NA	NA	NA	NA	NA	NA	NA	NA
22	2005	76	146	172	NA	NA	NA	NA	NA	NA	NA	NA	NA	NA	NA	NA
22	2006	111	153	NA	NA	NA	NA	NA	NA	NA	NA	NA	NA	NA	NA	NA
22	2007	94	156	NA	NA	NA	NA	NA	NA	NA	NA	NA	NA	NA	NA	NA
22	2008	123	136	164	177	NA	NA	NA	NA	NA	NA	NA	NA	NA	NA	NA
22	2009	85	106	160	NA	NA	NA	NA	NA	NA	NA	NA	NA	NA	NA	NA
22	2010	95	133	172	NA	NA	NA	NA	NA	NA	NA	NA	NA	NA	NA	NA
22	2011	125	174	NA	NA	NA	NA	NA	NA	NA	NA	NA	NA	NA	NA	NA
22	2012	131	158	NA	NA	NA	NA	NA	NA	NA	NA	NA	NA	NA	NA	NA
22	2013	100	127	143	NA	NA	NA	NA	NA	NA	NA	NA	NA	NA	NA	NA
22	2014	100	176	NA	NA	NA	NA	NA	NA	NA	NA	NA	NA	NA	NA	NA
23	1990	80	81	99	100	169	NA	NA	NA	NA	NA	NA	NA	NA	NA	NA
23	1991	78	86	93	154	184	NA	NA	NA	NA	NA	NA	NA	NA	NA	NA
23	1992	77	115	164	174	NA	NA	NA	NA	NA	NA	NA	NA	NA	NA	NA
23	1993	96	153	NA	NA	NA	NA	NA	NA	NA	NA	NA	NA	NA	NA	NA
23	1994	90	132	NA	NA	NA	NA	NA	NA	NA	NA	NA	NA	NA	NA	NA
23	1995	94	142	NA	NA	NA	NA	NA	NA	NA	NA	NA	NA	NA	NA	NA
23	1996	80	152	166	NA	NA	NA	NA	NA	NA	NA	NA	NA	NA	NA	NA
23	1997	85	161	NA	NA	NA	NA	NA	NA	NA	NA	NA	NA	NA	NA	NA
23	1998	125	170	174	NA	NA	NA	NA	NA	NA	NA	NA	NA	NA	NA	NA
23	1999	75	99	169	187	194	NA	NA	NA	NA	NA	NA	NA	NA	NA	NA
23	2000	105	168	209	NA	NA	NA	NA	NA	NA	NA	NA	NA	NA	NA	NA
23	2001	100	113	173	NA	NA	NA	NA	NA	NA	NA	NA	NA	NA	NA	NA
23	2002	93	120	129	170	NA	NA	NA	NA	NA	NA	NA	NA	NA	NA	NA
23	2003	108	169	NA	NA	NA	NA	NA	NA	NA	NA	NA	NA	NA	NA	NA
23	2004	139	202	NA	NA	NA	NA	NA	NA	NA	NA	NA	NA	NA	NA	NA
23	2005	110	171	NA	NA	NA	NA	NA	NA	NA	NA	NA	NA	NA	NA	NA
23	2006	155	NA	NA	NA	NA	NA	NA	NA	NA	NA	NA	NA	NA	NA	NA
23	2007	108	184	NA	NA	NA	NA	NA	NA	NA	NA	NA	NA	NA	NA	NA
23	2008	127	141	NA	NA	NA	NA	NA	NA	NA	NA	NA	NA	NA	NA	NA
23	2009	119	NA	NA	NA	NA	NA	NA	NA	NA	NA	NA	NA	NA	NA	NA
23	2010	132	NA	NA	NA	NA	NA	NA	NA	NA	NA	NA	NA	NA	NA	NA
23	2011	123	143	NA	NA	NA	NA	NA	NA	NA	NA	NA	NA	NA	NA	NA
23	2012	115	NA	NA	NA	NA	NA	NA	NA	NA	NA	NA	NA	NA	NA	NA
23	2013	135	NA	NA	NA	NA	NA	NA	NA	NA	NA	NA	NA	NA	NA	NA
23	2014	85	139	NA	NA	NA	NA	NA	NA	NA	NA	NA	NA	NA	NA	NA
24	1990	98	99	114	115	121	122	183	192	198	NA	NA	NA	NA	NA	NA
24	1991	94	111	130	NA	NA	NA	NA	NA	NA	NA	NA	NA	NA	NA	NA
24	1992	149	155	162	NA	NA	NA	NA	NA	NA	NA	NA	NA	NA	NA	NA
24	1993	125	140	165	181	NA	NA	NA	NA	NA	NA	NA	NA	NA	NA	NA
24	1994	96	138	NA	NA	NA	NA	NA	NA	NA	NA	NA	NA	NA	NA	NA
24	1995	76	146	NA	NA	NA	NA	NA	NA	NA	NA	NA	NA	NA	NA	NA
24	1996	109	116	124	158	178	NA	NA	NA	NA	NA	NA	NA	NA	NA	NA
24	1997	93	121	142	170	NA	NA	NA	NA	NA	NA	NA	NA	NA	NA	NA
24	1998	203	225	NA	NA	NA	NA	NA	NA	NA	NA	NA	NA	NA	NA	NA
24	1999	138	153	NA	NA	NA	NA	NA	NA	NA	NA	NA	NA	NA	NA	NA
24	2000	144	NA	NA	NA	NA	NA	NA	NA	NA	NA	NA	NA	NA	NA	NA
24	2001	92	114	127	134	150	191	NA	NA	NA	NA	NA	NA	NA	NA	NA
24	2002	80	196	NA	NA	NA	NA	NA	NA	NA	NA	NA	NA	NA	NA	NA
24	2003	85	132	153	NA	NA	NA	NA	NA	NA	NA	NA	NA	NA	NA	NA
24	2004	97	NA	NA	NA	NA	NA	NA	NA	NA	NA	NA	NA	NA	NA	NA
24	2005	123	151	NA	NA	NA	NA	NA	NA	NA	NA	NA	NA	NA	NA	NA
24	2006	164	NA	NA	NA	NA	NA	NA	NA	NA	NA	NA	NA	NA	NA	NA
24	2007	92	158	NA	NA	NA	NA	NA	NA	NA	NA	NA	NA	NA	NA	NA
24	2008	78	84	98	112	NA	NA	NA	NA	NA	NA	NA	NA	NA	NA	NA
24	2009	105	175	NA	NA	NA	NA	NA	NA	NA	NA	NA	NA	NA	NA	NA
24	2010	124	138	NA	NA	NA	NA	NA	NA	NA	NA	NA	NA	NA	NA	NA
24	2011	101	NA	NA	NA	NA	NA	NA	NA	NA	NA	NA	NA	NA	NA	NA
24	2012	135	NA	NA	NA	NA	NA	NA	NA	NA	NA	NA	NA	NA	NA	NA
24	2013	105	NA	NA	NA	NA	NA	NA	NA	NA	NA	NA	NA	NA	NA	NA
24	2014	126	NA	NA	NA	NA	NA	NA	NA	NA	NA	NA	NA	NA	NA	NA
25	1990	108	122	197	219	224	NA	NA	NA	NA	NA	NA	NA	NA	NA	NA
25	1991	94	111	112	123	130	131	158	170	NA	NA	NA	NA	NA	NA	NA
25	1992	119	128	135	155	NA	NA	NA	NA	NA	NA	NA	NA	NA	NA	NA
25	1993	112	140	165	181	217	NA	NA	NA	NA	NA	NA	NA	NA	NA	NA
25	1994	116	NA	NA	NA	NA	NA	NA	NA	NA	NA	NA	NA	NA	NA	NA
25	1995	76	146	NA	NA	NA	NA	NA	NA	NA	NA	NA	NA	NA	NA	NA
25	1996	89	94	165	179	192	199	NA	NA	NA	NA	NA	NA	NA	NA	NA
25	1997	93	107	171	190	NA	NA	NA	NA	NA	NA	NA	NA	NA	NA	NA
25	1998	159	195	203	NA	NA	NA	NA	NA	NA	NA	NA	NA	NA	NA	NA
25	1999	138	153	NA	NA	NA	NA	NA	NA	NA	NA	NA	NA	NA	NA	NA
25	2000	104	144	181	NA	NA	NA	NA	NA	NA	NA	NA	NA	NA	NA	NA
25	2001	135	141	180	194	NA	NA	NA	NA	NA	NA	NA	NA	NA	NA	NA
25	2002	81	88	134	164	190	NA	NA	NA	NA	NA	NA	NA	NA	NA	NA
25	2003	132	168	181	NA	NA	NA	NA	NA	NA	NA	NA	NA	NA	NA	NA
25	2004	83	126	145	NA	NA	NA	NA	NA	NA	NA	NA	NA	NA	NA	NA
25	2005	123	151	NA	NA	NA	NA	NA	NA	NA	NA	NA	NA	NA	NA	NA
25	2006	85	152	NA	NA	NA	NA	NA	NA	NA	NA	NA	NA	NA	NA	NA
25	2007	92	142	214	NA	NA	NA	NA	NA	NA	NA	NA	NA	NA	NA	NA
25	2008	107	140	169	NA	NA	NA	NA	NA	NA	NA	NA	NA	NA	NA	NA
25	2009	76	105	132	136	NA	NA	NA	NA	NA	NA	NA	NA	NA	NA	NA
25	2010	111	165	NA	NA	NA	NA	NA	NA	NA	NA	NA	NA	NA	NA	NA
25	2011	101	171	NA	NA	NA	NA	NA	NA	NA	NA	NA	NA	NA	NA	NA
25	2012	95	141	NA	NA	NA	NA	NA	NA	NA	NA	NA	NA	NA	NA	NA
25	2013	85	120	NA	NA	NA	NA	NA	NA	NA	NA	NA	NA	NA	NA	NA
25	2014	98	147	161	168	NA	NA	NA	NA	NA	NA	NA	NA	NA	NA	NA
26	1990	87	108	109	121	122	168	169	183	184	NA	NA	NA	NA	NA	NA
26	1991	98	99	158	164	189	190	NA	NA	NA	NA	NA	NA	NA	NA	NA
26	1992	78	79	93	94	114	123	124	142	162	188	NA	NA	NA	NA	NA
26	1993	74	99	152	161	174	179	180	NA	NA	NA	NA	NA	NA	NA	NA
26	1994	115	173	188	193	NA	NA	NA	NA	NA	NA	NA	NA	NA	NA	NA
26	1995	219	NA	NA	NA	NA	NA	NA	NA	NA	NA	NA	NA	NA	NA	NA
26	1996	89	150	159	166	NA	NA	NA	NA	NA	NA	NA	NA	NA	NA	NA
26	1997	101	143	163	175	206	219	225	NA	NA	NA	NA	NA	NA	NA	NA
26	1998	132	169	170	NA	NA	NA	NA	NA	NA	NA	NA	NA	NA	NA	NA
26	1999	103	138	193	NA	NA	NA	NA	NA	NA	NA	NA	NA	NA	NA	NA
26	2000	90	104	105	166	NA	NA	NA	NA	NA	NA	NA	NA	NA	NA	NA
26	2001	79	117	131	179	190	NA	NA	NA	NA	NA	NA	NA	NA	NA	NA
26	2002	98	112	161	190	197	NA	NA	NA	NA	NA	NA	NA	NA	NA	NA
26	2003	125	136	139	NA	NA	NA	NA	NA	NA	NA	NA	NA	NA	NA	NA
26	2004	106	134	NA	NA	NA	NA	NA	NA	NA	NA	NA	NA	NA	NA	NA
26	2005	130	160	216	NA	NA	NA	NA	NA	NA	NA	NA	NA	NA	NA	NA
26	2006	76	109	164	NA	NA	NA	NA	NA	NA	NA	NA	NA	NA	NA	NA
26	2007	142	193	NA	NA	NA	NA	NA	NA	NA	NA	NA	NA	NA	NA	NA
26	2008	106	141	164	172	184	NA	NA	NA	NA	NA	NA	NA	NA	NA	NA
26	2009	105	132	159	NA	NA	NA	NA	NA	NA	NA	NA	NA	NA	NA	NA
26	2010	111	144	NA	NA	NA	NA	NA	NA	NA	NA	NA	NA	NA	NA	NA
26	2011	88	130	158	NA	NA	NA	NA	NA	NA	NA	NA	NA	NA	NA	NA
26	2012	95	129	178	NA	NA	NA	NA	NA	NA	NA	NA	NA	NA	NA	NA
26	2013	107	135	NA	NA	NA	NA	NA	NA	NA	NA	NA	NA	NA	NA	NA
26	2014	112	153	160	NA	NA	NA	NA	NA	NA	NA	NA	NA	NA	NA	NA
27	1990	87	108	149	152	153	183	184	197	208	209	NA	NA	NA	NA	NA
27	1991	98	99	159	171	207	226	NA	NA	NA	NA	NA	NA	NA	NA	NA
27	1992	78	79	114	209	NA	NA	NA	NA	NA	NA	NA	NA	NA	NA	NA
27	1993	74	84	99	152	NA	NA	NA	NA	NA	NA	NA	NA	NA	NA	NA
27	1994	105	159	209	NA	NA	NA	NA	NA	NA	NA	NA	NA	NA	NA	NA
27	1995	139	NA	NA	NA	NA	NA	NA	NA	NA	NA	NA	NA	NA	NA	NA
27	1996	78	88	109	128	145	156	164	NA	NA	NA	NA	NA	NA	NA	NA
27	1997	90	91	147	189	198	199	206	217	224	NA	NA	NA	NA	NA	NA
27	1998	75	111	127	156	NA	NA	NA	NA	NA	NA	NA	NA	NA	NA	NA
27	1999	103	134	160	NA	NA	NA	NA	NA	NA	NA	NA	NA	NA	NA	NA
27	2000	102	147	181	208	217	227	NA	NA	NA	NA	NA	NA	NA	NA	NA
27	2001	117	134	143	NA	NA	NA	NA	NA	NA	NA	NA	NA	NA	NA	NA
27	2002	92	112	135	175	NA	NA	NA	NA	NA	NA	NA	NA	NA	NA	NA
27	2003	98	171	177	NA	NA	NA	NA	NA	NA	NA	NA	NA	NA	NA	NA
27	2004	113	124	222	NA	NA	NA	NA	NA	NA	NA	NA	NA	NA	NA	NA
27	2005	145	160	NA	NA	NA	NA	NA	NA	NA	NA	NA	NA	NA	NA	NA
27	2006	76	95	107	137	NA	NA	NA	NA	NA	NA	NA	NA	NA	NA	NA
27	2007	141	169	NA	NA	NA	NA	NA	NA	NA	NA	NA	NA	NA	NA	NA
27	2008	163	NA	NA	NA	NA	NA	NA	NA	NA	NA	NA	NA	NA	NA	NA
27	2009	110	NA	NA	NA	NA	NA	NA	NA	NA	NA	NA	NA	NA	NA	NA
27	2010	175	180	NA	NA	NA	NA	NA	NA	NA	NA	NA	NA	NA	NA	NA
27	2011	153	NA	NA	NA	NA	NA	NA	NA	NA	NA	NA	NA	NA	NA	NA
27	2012	130	202	NA	NA	NA	NA	NA	NA	NA	NA	NA	NA	NA	NA	NA
27	2013	141	164	NA	NA	NA	NA	NA	NA	NA	NA	NA	NA	NA	NA	NA
27	2014	140	174	NA	NA	NA	NA	NA	NA	NA	NA	NA	NA	NA	NA	NA
28	1990	93	94	181	NA	NA	NA	NA	NA	NA	NA	NA	NA	NA	NA	NA
28	1991	86	106	110	NA	NA	NA	NA	NA	NA	NA	NA	NA	NA	NA	NA
28	1992	91	185	190	203	NA	NA	NA	NA	NA	NA	NA	NA	NA	NA	NA
28	1993	92	111	131	NA	NA	NA	NA	NA	NA	NA	NA	NA	NA	NA	NA
28	1994	81	105	131	132	139	146	160	NA	NA	NA	NA	NA	NA	NA	NA
28	1995	75	94	117	118	142	158	159	NA	NA	NA	NA	NA	NA	NA	NA
28	1996	94	120	128	142	163	NA	NA	NA	NA	NA	NA	NA	NA	NA	NA
28	1997	77	93	134	157	189	224	NA	NA	NA	NA	NA	NA	NA	NA	NA
28	1998	169	191	210	216	NA	NA	NA	NA	NA	NA	NA	NA	NA	NA	NA
28	1999	166	194	218	225	NA	NA	NA	NA	NA	NA	NA	NA	NA	NA	NA
28	2000	77	105	117	189	NA	NA	NA	NA	NA	NA	NA	NA	NA	NA	NA
28	2001	114	173	NA	NA	NA	NA	NA	NA	NA	NA	NA	NA	NA	NA	NA
28	2002	74	95	106	142	NA	NA	NA	NA	NA	NA	NA	NA	NA	NA	NA
28	2003	87	142	NA	NA	NA	NA	NA	NA	NA	NA	NA	NA	NA	NA	NA
28	2004	77	114	154	195	NA	NA	NA	NA	NA	NA	NA	NA	NA	NA	NA
28	2005	74	110	164	NA	NA	NA	NA	NA	NA	NA	NA	NA	NA	NA	NA
28	2006	96	152	NA	NA	NA	NA	NA	NA	NA	NA	NA	NA	NA	NA	NA
28	2007	131	136	138	NA	NA	NA	NA	NA	NA	NA	NA	NA	NA	NA	NA
28	2008	91	100	106	154	NA	NA	NA	NA	NA	NA	NA	NA	NA	NA	NA
28	2009	78	106	160	NA	NA	NA	NA	NA	NA	NA	NA	NA	NA	NA	NA
28	2010	98	168	NA	NA	NA	NA	NA	NA	NA	NA	NA	NA	NA	NA	NA
28	2011	104	158	166	NA	NA	NA	NA	NA	NA	NA	NA	NA	NA	NA	NA
28	2012	101	135	NA	NA	NA	NA	NA	NA	NA	NA	NA	NA	NA	NA	NA
28	2013	112	129	NA	NA	NA	NA	NA	NA	NA	NA	NA	NA	NA	NA	NA
28	2014	92	135	NA	NA	NA	NA	NA	NA	NA	NA	NA	NA	NA	NA	NA
29	1990	87	88	99	100	109	156	177	199	200	NA	NA	NA	NA	NA	NA
29	1991	126	154	196	206	NA	NA	NA	NA	NA	NA	NA	NA	NA	NA	NA
29	1992	92	206	226	NA	NA	NA	NA	NA	NA	NA	NA	NA	NA	NA	NA
29	1993	117	131	NA	NA	NA	NA	NA	NA	NA	NA	NA	NA	NA	NA	NA
29	1994	131	NA	NA	NA	NA	NA	NA	NA	NA	NA	NA	NA	NA	NA	NA
29	1995	180	NA	NA	NA	NA	NA	NA	NA	NA	NA	NA	NA	NA	NA	NA
29	1996	124	151	NA	NA	NA	NA	NA	NA	NA	NA	NA	NA	NA	NA	NA
29	1997	84	134	135	181	189	NA	NA	NA	NA	NA	NA	NA	NA	NA	NA
29	1998	154	190	208	223	NA	NA	NA	NA	NA	NA	NA	NA	NA	NA	NA
29	1999	75	131	141	148	NA	NA	NA	NA	NA	NA	NA	NA	NA	NA	NA
29	2000	91	187	NA	NA	NA	NA	NA	NA	NA	NA	NA	NA	NA	NA	NA
29	2001	100	173	NA	NA	NA	NA	NA	NA	NA	NA	NA	NA	NA	NA	NA
29	2002	126	135	170	NA	NA	NA	NA	NA	NA	NA	NA	NA	NA	NA	NA
29	2003	127	175	196	NA	NA	NA	NA	NA	NA	NA	NA	NA	NA	NA	NA
29	2004	118	154	NA	NA	NA	NA	NA	NA	NA	NA	NA	NA	NA	NA	NA
29	2005	145	NA	NA	NA	NA	NA	NA	NA	NA	NA	NA	NA	NA	NA	NA
29	2006	116	138	142	165	177	NA	NA	NA	NA	NA	NA	NA	NA	NA	NA
29	2007	93	100	108	113	144	NA	NA	NA	NA	NA	NA	NA	NA	NA	NA
29	2008	163	171	NA	NA	NA	NA	NA	NA	NA	NA	NA	NA	NA	NA	NA
29	2009	NA	NA	NA	NA	NA	NA	NA	NA	NA	NA	NA	NA	NA	NA	NA
29	2010	152	182	NA	NA	NA	NA	NA	NA	NA	NA	NA	NA	NA	NA	NA
29	2011	NA	NA	NA	NA	NA	NA	NA	NA	NA	NA	NA	NA	NA	NA	NA
29	2012	136	NA	NA	NA	NA	NA	NA	NA	NA	NA	NA	NA	NA	NA	NA
29	2013	168	NA	NA	NA	NA	NA	NA	NA	NA	NA	NA	NA	NA	NA	NA
29	2014	128	NA	NA	NA	NA	NA	NA	NA	NA	NA	NA	NA	NA	NA	NA
30	1990	78	79	153	171	221	NA	NA	NA	NA	NA	NA	NA	NA	NA	NA
30	1991	96	109	111	156	175	NA	NA	NA	NA	NA	NA	NA	NA	NA	NA
30	1992	76	89	115	NA	NA	NA	NA	NA	NA	NA	NA	NA	NA	NA	NA
30	1993	74	95	96	126	127	NA	NA	NA	NA	NA	NA	NA	NA	NA	NA
30	1994	96	108	132	NA	NA	NA	NA	NA	NA	NA	NA	NA	NA	NA	NA
30	1995	115	145	158	171	187	188	199	NA	NA	NA	NA	NA	NA	NA	NA
30	1996	92	144	NA	NA	NA	NA	NA	NA	NA	NA	NA	NA	NA	NA	NA
30	1997	105	125	153	175	223	NA	NA	NA	NA	NA	NA	NA	NA	NA	NA
30	1998	105	146	194	210	211	223	NA	NA	NA	NA	NA	NA	NA	NA	NA
30	1999	116	152	169	194	195	208	NA	NA	NA	NA	NA	NA	NA	NA	NA
30	2000	77	82	95	105	124	192	209	NA	NA	NA	NA	NA	NA	NA	NA
30	2001	92	113	144	208	NA	NA	NA	NA	NA	NA	NA	NA	NA	NA	NA
30	2002	NA	NA	NA	NA	NA	NA	NA	NA	NA	NA	NA	NA	NA	NA	NA
30	2003	NA	NA	NA	NA	NA	NA	NA	NA	NA	NA	NA	NA	NA	NA	NA
30	2004	NA	NA	NA	NA	NA	NA	NA	NA	NA	NA	NA	NA	NA	NA	NA
30	2005	101	126	206	NA	NA	NA	NA	NA	NA	NA	NA	NA	NA	NA	NA
30	2006	NA	NA	NA	NA	NA	NA	NA	NA	NA	NA	NA	NA	NA	NA	NA
30	2007	NA	NA	NA	NA	NA	NA	NA	NA	NA	NA	NA	NA	NA	NA	NA
30	2008	157	NA	NA	NA	NA	NA	NA	NA	NA	NA	NA	NA	NA	NA	NA
30	2009	NA	NA	NA	NA	NA	NA	NA	NA	NA	NA	NA	NA	NA	NA	NA
30	2010	116	179	NA	NA	NA	NA	NA	NA	NA	NA	NA	NA	NA	NA	NA
30	2011	124	178	NA	NA	NA	NA	NA	NA	NA	NA	NA	NA	NA	NA	NA
30	2012	130	150	163	NA	NA	NA	NA	NA	NA	NA	NA	NA	NA	NA	NA
30	2013	112	203	NA	NA	NA	NA	NA	NA	NA	NA	NA	NA	NA	NA	NA
30	2014	107	156	NA	NA	NA	NA	NA	NA	NA	NA	NA	NA	NA	NA	NA
31	1990	83	84	111	191	198	208	NA	NA	NA	NA	NA	NA	NA	NA	NA
31	1991	104	119	120	128	142	143	150	151	178	192	NA	NA	NA	NA	NA
31	1992	104	105	111	117	132	176	NA	NA	NA	NA	NA	NA	NA	NA	NA
31	1993	84	98	130	153	154	167	168	190	NA	NA	NA	NA	NA	NA	NA
31	1994	91	112	139	140	157	174	181	201	NA	NA	NA	NA	NA	NA	NA
31	1995	116	152	177	178	186	194	206	NA	NA	NA	NA	NA	NA	NA	NA
31	1996	85	115	134	156	NA	NA	NA	NA	NA	NA	NA	NA	NA	NA	NA
31	1997	132	141	NA	NA	NA	NA	NA	NA	NA	NA	NA	NA	NA	NA	NA
31	1998	162	188	202	210	NA	NA	NA	NA	NA	NA	NA	NA	NA	NA	NA
31	1999	123	182	NA	NA	NA	NA	NA	NA	NA	NA	NA	NA	NA	NA	NA
31	2000	108	157	164	174	207	NA	NA	NA	NA	NA	NA	NA	NA	NA	NA
31	2001	107	143	NA	NA	NA	NA	NA	NA	NA	NA	NA	NA	NA	NA	NA
31	2002	86	91	157	192	211	NA	NA	NA	NA	NA	NA	NA	NA	NA	NA
31	2003	134	181	NA	NA	NA	NA	NA	NA	NA	NA	NA	NA	NA	NA	NA
31	2004	134	NA	NA	NA	NA	NA	NA	NA	NA	NA	NA	NA	NA	NA	NA
31	2005	125	178	186	NA	NA	NA	NA	NA	NA	NA	NA	NA	NA	NA	NA
31	2006	88	130	NA	NA	NA	NA	NA	NA	NA	NA	NA	NA	NA	NA	NA
31	2007	80	134	143	179	NA	NA	NA	NA	NA	NA	NA	NA	NA	NA	NA
31	2008	115	171	NA	NA	NA	NA	NA	NA	NA	NA	NA	NA	NA	NA	NA
31	2009	138	NA	NA	NA	NA	NA	NA	NA	NA	NA	NA	NA	NA	NA	NA
31	2010	104	123	160	NA	NA	NA	NA	NA	NA	NA	NA	NA	NA	NA	NA
31	2011	172	NA	NA	NA	NA	NA	NA	NA	NA	NA	NA	NA	NA	NA	NA
31	2012	143	179	NA	NA	NA	NA	NA	NA	NA	NA	NA	NA	NA	NA	NA
31	2013	127	NA	NA	NA	NA	NA	NA	NA	NA	NA	NA	NA	NA	NA	NA
31	2014	104	132	160	NA	NA	NA	NA	NA	NA	NA	NA	NA	NA	NA	NA
32	1990	83	85	111	114	115	192	NA	NA	NA	NA	NA	NA	NA	NA	NA
32	1991	99	100	116	117	129	130	140	141	NA	NA	NA	NA	NA	NA	NA
32	1992	93	112	133	136	NA	NA	NA	NA	NA	NA	NA	NA	NA	NA	NA
32	1993	78	118	140	160	180	NA	NA	NA	NA	NA	NA	NA	NA	NA	NA
32	1994	111	153	164	181	196	NA	NA	NA	NA	NA	NA	NA	NA	NA	NA
32	1995	136	145	157	NA	NA	NA	NA	NA	NA	NA	NA	NA	NA	NA	NA
32	1996	123	130	154	163	191	NA	NA	NA	NA	NA	NA	NA	NA	NA	NA
32	1997	84	111	129	156	171	196	NA	NA	NA	NA	NA	NA	NA	NA	NA
32	1998	124	161	162	173	208	215	NA	NA	NA	NA	NA	NA	NA	NA	NA
32	1999	117	130	197	204	216	223	NA	NA	NA	NA	NA	NA	NA	NA	NA
32	2000	88	102	164	207	214	NA	NA	NA	NA	NA	NA	NA	NA	NA	NA
32	2001	78	101	165	184	193	205	NA	NA	NA	NA	NA	NA	NA	NA	NA
32	2002	79	128	162	189	NA	NA	NA	NA	NA	NA	NA	NA	NA	NA	NA
32	2003	126	141	NA	NA	NA	NA	NA	NA	NA	NA	NA	NA	NA	NA	NA
32	2004	NA	NA	NA	NA	NA	NA	NA	NA	NA	NA	NA	NA	NA	NA	NA
32	2005	116	143	NA	NA	NA	NA	NA	NA	NA	NA	NA	NA	NA	NA	NA
32	2006	NA	NA	NA	NA	NA	NA	NA	NA	NA	NA	NA	NA	NA	NA	NA
32	2007	NA	NA	NA	NA	NA	NA	NA	NA	NA	NA	NA	NA	NA	NA	NA
32	2008	NA	NA	NA	NA	NA	NA	NA	NA	NA	NA	NA	NA	NA	NA	NA
32	2009	NA	NA	NA	NA	NA	NA	NA	NA	NA	NA	NA	NA	NA	NA	NA
32	2010	NA	NA	NA	NA	NA	NA	NA	NA	NA	NA	NA	NA	NA	NA	NA
32	2011	NA	NA	NA	NA	NA	NA	NA	NA	NA	NA	NA	NA	NA	NA	NA
32	2012	185	NA	NA	NA	NA	NA	NA	NA	NA	NA	NA	NA	NA	NA	NA
32	2013	99	134	177	NA	NA	NA	NA	NA	NA	NA	NA	NA	NA	NA	NA
32	2014	NA	NA	NA	NA	NA	NA	NA	NA	NA	NA	NA	NA	NA	NA	NA
33	1990	98	180	NA	NA	NA	NA	NA	NA	NA	NA	NA	NA	NA	NA	NA
33	1991	100	101	170	184	193	211	220	NA	NA	NA	NA	NA	NA	NA	NA
33	1992	94	118	129	145	192	NA	NA	NA	NA	NA	NA	NA	NA	NA	NA
33	1993	83	98	99	104	112	139	140	181	197	NA	NA	NA	NA	NA	NA
33	1994	75	87	109	NA	NA	NA	NA	NA	NA	NA	NA	NA	NA	NA	NA
33	1995	75	86	122	143	144	150	201	NA	NA	NA	NA	NA	NA	NA	NA
33	1996	95	110	148	165	NA	NA	NA	NA	NA	NA	NA	NA	NA	NA	NA
33	1997	87	115	149	174	NA	NA	NA	NA	NA	NA	NA	NA	NA	NA	NA
33	1998	91	97	120	159	196	197	217	NA	NA	NA	NA	NA	NA	NA	NA
33	1999	84	102	133	154	173	193	NA	NA	NA	NA	NA	NA	NA	NA	NA
33	2000	80	123	130	153	172	208	209	NA	NA	NA	NA	NA	NA	NA	NA
33	2001	79	114	127	141	150	NA	NA	NA	NA	NA	NA	NA	NA	NA	NA
33	2002	79	113	184	NA	NA	NA	NA	NA	NA	NA	NA	NA	NA	NA	NA
33	2003	83	90	128	174	NA	NA	NA	NA	NA	NA	NA	NA	NA	NA	NA
33	2004	83	127	183	NA	NA	NA	NA	NA	NA	NA	NA	NA	NA	NA	NA
33	2005	109	125	140	NA	NA	NA	NA	NA	NA	NA	NA	NA	NA	NA	NA
33	2006	81	108	159	180	NA	NA	NA	NA	NA	NA	NA	NA	NA	NA	NA
33	2007	78	141	185	205	NA	NA	NA	NA	NA	NA	NA	NA	NA	NA	NA
33	2008	105	134	155	NA	NA	NA	NA	NA	NA	NA	NA	NA	NA	NA	NA
33	2009	98	118	136	NA	NA	NA	NA	NA	NA	NA	NA	NA	NA	NA	NA
33	2010	113	175	NA	NA	NA	NA	NA	NA	NA	NA	NA	NA	NA	NA	NA
33	2011	80	94	146	NA	NA	NA	NA	NA	NA	NA	NA	NA	NA	NA	NA
33	2012	82	137	157	NA	NA	NA	NA	NA	NA	NA	NA	NA	NA	NA	NA
33	2013	150	204	226	NA	NA	NA	NA	NA	NA	NA	NA	NA	NA	NA	NA
33	2014	86	125	NA	NA	NA	NA	NA	NA	NA	NA	NA	NA	NA	NA	NA
34	1990	94	113	137	169	170	196	205	206	NA	NA	NA	NA	NA	NA	NA
34	1991	101	134	141	142	154	NA	NA	NA	NA	NA	NA	NA	NA	NA	NA
34	1992	126	NA	NA	NA	NA	NA	NA	NA	NA	NA	NA	NA	NA	NA	NA
34	1993	97	NA	NA	NA	NA	NA	NA	NA	NA	NA	NA	NA	NA	NA	NA
34	1994	NA	NA	NA	NA	NA	NA	NA	NA	NA	NA	NA	NA	NA	NA	NA
34	1995	192	198	205	221	NA	NA	NA	NA	NA	NA	NA	NA	NA	NA	NA
34	1996	93	114	NA	NA	NA	NA	NA	NA	NA	NA	NA	NA	NA	NA	NA
34	1997	86	119	127	139	161	182	NA	NA	NA	NA	NA	NA	NA	NA	NA
34	1998	160	181	204	218	225	NA	NA	NA	NA	NA	NA	NA	NA	NA	NA
34	1999	144	165	196	214	215	221	NA	NA	NA	NA	NA	NA	NA	NA	NA
34	2000	83	96	116	117	201	202	213	220	NA	NA	NA	NA	NA	NA	NA
34	2001	130	144	191	200	NA	NA	NA	NA	NA	NA	NA	NA	NA	NA	NA
34	2002	112	149	191	NA	NA	NA	NA	NA	NA	NA	NA	NA	NA	NA	NA
34	2003	99	148	162	169	NA	NA	NA	NA	NA	NA	NA	NA	NA	NA	NA
34	2004	101	155	191	NA	NA	NA	NA	NA	NA	NA	NA	NA	NA	NA	NA
34	2005	116	153	NA	NA	NA	NA	NA	NA	NA	NA	NA	NA	NA	NA	NA
34	2006	136	158	NA	NA	NA	NA	NA	NA	NA	NA	NA	NA	NA	NA	NA
34	2007	143	158	166	NA	NA	NA	NA	NA	NA	NA	NA	NA	NA	NA	NA
34	2008	130	183	NA	NA	NA	NA	NA	NA	NA	NA	NA	NA	NA	NA	NA
34	2009	133	161	NA	NA	NA	NA	NA	NA	NA	NA	NA	NA	NA	NA	NA
34	2010	116	NA	NA	NA	NA	NA	NA	NA	NA	NA	NA	NA	NA	NA	NA
34	2011	139	162	173	NA	NA	NA	NA	NA	NA	NA	NA	NA	NA	NA	NA
34	2012	132	151	NA	NA	NA	NA	NA	NA	NA	NA	NA	NA	NA	NA	NA
34	2013	124	223	NA	NA	NA	NA	NA	NA	NA	NA	NA	NA	NA	NA	NA
34	2014	132	NA	NA	NA	NA	NA	NA	NA	NA	NA	NA	NA	NA	NA	NA
35	1990	96	154	155	195	209	212	NA	NA	NA	NA	NA	NA	NA	NA	NA
35	1991	74	106	108	158	172	206	208	215	NA	NA	NA	NA	NA	NA	NA
35	1992	92	111	164	171	NA	NA	NA	NA	NA	NA	NA	NA	NA	NA	NA
35	1993	104	111	NA	NA	NA	NA	NA	NA	NA	NA	NA	NA	NA	NA	NA
35	1994	84	102	112	123	152	213	NA	NA	NA	NA	NA	NA	NA	NA	NA
35	1995	115	167	178	199	NA	NA	NA	NA	NA	NA	NA	NA	NA	NA	NA
35	1996	88	144	NA	NA	NA	NA	NA	NA	NA	NA	NA	NA	NA	NA	NA
35	1997	132	169	NA	NA	NA	NA	NA	NA	NA	NA	NA	NA	NA	NA	NA
35	1998	120	168	NA	NA	NA	NA	NA	NA	NA	NA	NA	NA	NA	NA	NA
35	1999	104	190	201	NA	NA	NA	NA	NA	NA	NA	NA	NA	NA	NA	NA
35	2000	115	138	NA	NA	NA	NA	NA	NA	NA	NA	NA	NA	NA	NA	NA
35	2001	92	156	164	NA	NA	NA	NA	NA	NA	NA	NA	NA	NA	NA	NA
35	2002	108	161	192	203	NA	NA	NA	NA	NA	NA	NA	NA	NA	NA	NA
35	2003	128	147	NA	NA	NA	NA	NA	NA	NA	NA	NA	NA	NA	NA	NA
35	2004	135	208	224	NA	NA	NA	NA	NA	NA	NA	NA	NA	NA	NA	NA
35	2005	152	175	NA	NA	NA	NA	NA	NA	NA	NA	NA	NA	NA	NA	NA
35	2006	121	145	NA	NA	NA	NA	NA	NA	NA	NA	NA	NA	NA	NA	NA
35	2007	102	113	127	128	149	158	NA	NA	NA	NA	NA	NA	NA	NA	NA
35	2008	100	120	165	NA	NA	NA	NA	NA	NA	NA	NA	NA	NA	NA	NA
35	2009	120	153	224	NA	NA	NA	NA	NA	NA	NA	NA	NA	NA	NA	NA
35	2010	160	NA	NA	NA	NA	NA	NA	NA	NA	NA	NA	NA	NA	NA	NA
35	2011	132	171	NA	NA	NA	NA	NA	NA	NA	NA	NA	NA	NA	NA	NA
35	2012	131	159	NA	NA	NA	NA	NA	NA	NA	NA	NA	NA	NA	NA	NA
35	2013	107	143	NA	NA	NA	NA	NA	NA	NA	NA	NA	NA	NA	NA	NA
35	2014	99	121	NA	NA	NA	NA	NA	NA	NA	NA	NA	NA	NA	NA	NA
36	1990	157	158	168	NA	NA	NA	NA	NA	NA	NA	NA	NA	NA	NA	NA
36	1991	83	84	112	113	120	122	162	168	177	184	NA	NA	NA	NA	NA
36	1992	113	169	NA	NA	NA	NA	NA	NA	NA	NA	NA	NA	NA	NA	NA
36	1993	98	111	112	195	202	NA	NA	NA	NA	NA	NA	NA	NA	NA	NA
36	1994	101	180	202	NA	NA	NA	NA	NA	NA	NA	NA	NA	NA	NA	NA
36	1995	110	129	152	166	191	198	213	NA	NA	NA	NA	NA	NA	NA	NA
36	1996	79	86	113	177	NA	NA	NA	NA	NA	NA	NA	NA	NA	NA	NA
36	1997	78	120	133	162	191	204	NA	NA	NA	NA	NA	NA	NA	NA	NA
36	1998	119	134	197	218	225	NA	NA	NA	NA	NA	NA	NA	NA	NA	NA
36	1999	104	174	188	200	NA	NA	NA	NA	NA	NA	NA	NA	NA	NA	NA
36	2000	132	173	199	206	215	NA	NA	NA	NA	NA	NA	NA	NA	NA	NA
36	2001	109	156	186	NA	NA	NA	NA	NA	NA	NA	NA	NA	NA	NA	NA
36	2002	115	127	130	151	NA	NA	NA	NA	NA	NA	NA	NA	NA	NA	NA
36	2003	98	149	170	177	NA	NA	NA	NA	NA	NA	NA	NA	NA	NA	NA
36	2004	155	169	190	192	NA	NA	NA	NA	NA	NA	NA	NA	NA	NA	NA
36	2005	117	NA	NA	NA	NA	NA	NA	NA	NA	NA	NA	NA	NA	NA	NA
36	2006	103	158	193	NA	NA	NA	NA	NA	NA	NA	NA	NA	NA	NA	NA
36	2007	NA	NA	NA	NA	NA	NA	NA	NA	NA	NA	NA	NA	NA	NA	NA
36	2008	NA	NA	NA	NA	NA	NA	NA	NA	NA	NA	NA	NA	NA	NA	NA
36	2009	NA	NA	NA	NA	NA	NA	NA	NA	NA	NA	NA	NA	NA	NA	NA
36	2010	NA	NA	NA	NA	NA	NA	NA	NA	NA	NA	NA	NA	NA	NA	NA
36	2011	132	163	NA	NA	NA	NA	NA	NA	NA	NA	NA	NA	NA	NA	NA
36	2012	NA	NA	NA	NA	NA	NA	NA	NA	NA	NA	NA	NA	NA	NA	NA
36	2013	157	164	NA	NA	NA	NA	NA	NA	NA	NA	NA	NA	NA	NA	NA
36	2014	121	NA	NA	NA	NA	NA	NA	NA	NA	NA	NA	NA	NA	NA	NA
37	1990	NA	NA	NA	NA	NA	NA	NA	NA	NA	NA	NA	NA	NA	NA	NA
37	1991	99	100	116	129	156	NA	NA	NA	NA	NA	NA	NA	NA	NA	NA
37	1992	80	81	93	171	191	192	NA	NA	NA	NA	NA	NA	NA	NA	NA
37	1993	104	105	118	140	141	144	160	180	NA	NA	NA	NA	NA	NA	NA
37	1994	94	152	161	188	NA	NA	NA	NA	NA	NA	NA	NA	NA	NA	NA
37	1995	111	144	NA	NA	NA	NA	NA	NA	NA	NA	NA	NA	NA	NA	NA
37	1996	145	150	NA	NA	NA	NA	NA	NA	NA	NA	NA	NA	NA	NA	NA
37	1997	76	111	129	164	NA	NA	NA	NA	NA	NA	NA	NA	NA	NA	NA
37	1998	98	112	116	125	141	158	163	174	202	NA	NA	NA	NA	NA	NA
37	1999	90	117	197	NA	NA	NA	NA	NA	NA	NA	NA	NA	NA	NA	NA
37	2000	102	130	175	NA	NA	NA	NA	NA	NA	NA	NA	NA	NA	NA	NA
37	2001	74	89	165	NA	NA	NA	NA	NA	NA	NA	NA	NA	NA	NA	NA
37	2002	115	165	204	211	NA	NA	NA	NA	NA	NA	NA	NA	NA	NA	NA
37	2003	86	155	167	NA	NA	NA	NA	NA	NA	NA	NA	NA	NA	NA	NA
37	2004	82	98	141	159	166	NA	NA	NA	NA	NA	NA	NA	NA	NA	NA
37	2005	94	116	165	213	NA	NA	NA	NA	NA	NA	NA	NA	NA	NA	NA
37	2006	108	137	156	170	171	NA	NA	NA	NA	NA	NA	NA	NA	NA	NA
37	2007	80	130	137	NA	NA	NA	NA	NA	NA	NA	NA	NA	NA	NA	NA
37	2008	108	155	NA	NA	NA	NA	NA	NA	NA	NA	NA	NA	NA	NA	NA
37	2009	77	98	161	NA	NA	NA	NA	NA	NA	NA	NA	NA	NA	NA	NA
37	2010	106	154	162	NA	NA	NA	NA	NA	NA	NA	NA	NA	NA	NA	NA
37	2011	117	171	NA	NA	NA	NA	NA	NA	NA	NA	NA	NA	NA	NA	NA
37	2012	109	173	NA	NA	NA	NA	NA	NA	NA	NA	NA	NA	NA	NA	NA
37	2013	74	113	198	NA	NA	NA	NA	NA	NA	NA	NA	NA	NA	NA	NA
37	2014	76	133	NA	NA	NA	NA	NA	NA	NA	NA	NA	NA	NA	NA	NA
38	1990	NA	NA	NA	NA	NA	NA	NA	NA	NA	NA	NA	NA	NA	NA	NA
38	1991	91	92	156	172	NA	NA	NA	NA	NA	NA	NA	NA	NA	NA	NA
38	1992	80	93	161	170	171	NA	NA	NA	NA	NA	NA	NA	NA	NA	NA
38	1993	83	84	85	98	153	169	NA	NA	NA	NA	NA	NA	NA	NA	NA
38	1994	74	91	95	104	105	152	206	NA	NA	NA	NA	NA	NA	NA	NA
38	1995	87	115	143	167	177	186	194	NA	NA	NA	NA	NA	NA	NA	NA
38	1996	78	124	131	156	NA	NA	NA	NA	NA	NA	NA	NA	NA	NA	NA
38	1997	79	99	129	141	156	170	188	NA	NA	NA	NA	NA	NA	NA	NA
38	1998	84	126	127	161	176	202	215	NA	NA	NA	NA	NA	NA	NA	NA
38	1999	123	127	134	NA	NA	NA	NA	NA	NA	NA	NA	NA	NA	NA	NA
38	2000	82	87	88	95	102	103	152	207	NA	NA	NA	NA	NA	NA	NA
38	2001	80	82	101	145	170	193	195	NA	NA	NA	NA	NA	NA	NA	NA
38	2002	84	155	NA	NA	NA	NA	NA	NA	NA	NA	NA	NA	NA	NA	NA
38	2003	79	120	136	NA	NA	NA	NA	NA	NA	NA	NA	NA	NA	NA	NA
38	2004	78	89	96	160	167	NA	NA	NA	NA	NA	NA	NA	NA	NA	NA
38	2005	115	NA	NA	NA	NA	NA	NA	NA	NA	NA	NA	NA	NA	NA	NA
38	2006	156	179	NA	NA	NA	NA	NA	NA	NA	NA	NA	NA	NA	NA	NA
38	2007	79	107	134	NA	NA	NA	NA	NA	NA	NA	NA	NA	NA	NA	NA
38	2008	101	108	138	162	182	185	NA	NA	NA	NA	NA	NA	NA	NA	NA
38	2009	104	127	153	NA	NA	NA	NA	NA	NA	NA	NA	NA	NA	NA	NA
38	2010	99	138	146	NA	NA	NA	NA	NA	NA	NA	NA	NA	NA	NA	NA
38	2011	94	125	152	166	NA	NA	NA	NA	NA	NA	NA	NA	NA	NA	NA
38	2012	109	117	157	NA	NA	NA	NA	NA	NA	NA	NA	NA	NA	NA	NA
38	2013	113	121	129	134	NA	NA	NA	NA	NA	NA	NA	NA	NA	NA	NA
38	2014	104	157	174	NA	NA	NA	NA	NA	NA	NA	NA	NA	NA	NA	NA
39	1990	NA	NA	NA	NA	NA	NA	NA	NA	NA	NA	NA	NA	NA	NA	NA
39	1991	87	88	99	137	138	151	157	NA	NA	NA	NA	NA	NA	NA	NA
39	1992	111	161	170	205	NA	NA	NA	NA	NA	NA	NA	NA	NA	NA	NA
39	1993	79	97	99	118	125	130	159	160	NA	NA	NA	NA	NA	NA	NA
39	1994	88	103	112	120	152	164	180	NA	NA	NA	NA	NA	NA	NA	NA
39	1995	74	122	136	157	NA	NA	NA	NA	NA	NA	NA	NA	NA	NA	NA
39	1996	95	130	152	158	226	NA	NA	NA	NA	NA	NA	NA	NA	NA	NA
39	1997	80	105	155	192	202	NA	NA	NA	NA	NA	NA	NA	NA	NA	NA
39	1998	92	170	NA	NA	NA	NA	NA	NA	NA	NA	NA	NA	NA	NA	NA
39	1999	96	190	204	211	NA	NA	NA	NA	NA	NA	NA	NA	NA	NA	NA
39	2000	112	152	161	174	207	208	214	215	NA	NA	NA	NA	NA	NA	NA
39	2001	81	92	101	108	128	145	163	192	NA	NA	NA	NA	NA	NA	NA
39	2002	95	189	203	204	NA	NA	NA	NA	NA	NA	NA	NA	NA	NA	NA
39	2003	139	143	150	197	NA	NA	NA	NA	NA	NA	NA	NA	NA	NA	NA
39	2004	82	107	118	135	NA	NA	NA	NA	NA	NA	NA	NA	NA	NA	NA
39	2005	165	NA	NA	NA	NA	NA	NA	NA	NA	NA	NA	NA	NA	NA	NA
39	2006	108	NA	NA	NA	NA	NA	NA	NA	NA	NA	NA	NA	NA	NA	NA
39	2007	NA	NA	NA	NA	NA	NA	NA	NA	NA	NA	NA	NA	NA	NA	NA
39	2008	89	142	150	NA	NA	NA	NA	NA	NA	NA	NA	NA	NA	NA	NA
39	2009	NA	NA	NA	NA	NA	NA	NA	NA	NA	NA	NA	NA	NA	NA	NA
39	2010	NA	NA	NA	NA	NA	NA	NA	NA	NA	NA	NA	NA	NA	NA	NA
39	2011	NA	NA	NA	NA	NA	NA	NA	NA	NA	NA	NA	NA	NA	NA	NA
39	2012	NA	NA	NA	NA	NA	NA	NA	NA	NA	NA	NA	NA	NA	NA	NA
39	2013	NA	NA	NA	NA	NA	NA	NA	NA	NA	NA	NA	NA	NA	NA	NA
39	2014	NA	NA	NA	NA	NA	NA	NA	NA	NA	NA	NA	NA	NA	NA	NA
40	1990	NA	NA	NA	NA	NA	NA	NA	NA	NA	NA	NA	NA	NA	NA	NA
40	1991	130	172	179	209	218	NA	NA	NA	NA	NA	NA	NA	NA	NA	NA
40	1992	77	105	NA	NA	NA	NA	NA	NA	NA	NA	NA	NA	NA	NA	NA
40	1993	84	148	NA	NA	NA	NA	NA	NA	NA	NA	NA	NA	NA	NA	NA
40	1994	84	108	115	116	125	137	NA	NA	NA	NA	NA	NA	NA	NA	NA
40	1995	74	108	NA	NA	NA	NA	NA	NA	NA	NA	NA	NA	NA	NA	NA
40	1996	80	116	143	157	NA	NA	NA	NA	NA	NA	NA	NA	NA	NA	NA
40	1997	92	113	164	169	174	NA	NA	NA	NA	NA	NA	NA	NA	NA	NA
40	1998	112	167	NA	NA	NA	NA	NA	NA	NA	NA	NA	NA	NA	NA	NA
40	1999	74	134	183	NA	NA	NA	NA	NA	NA	NA	NA	NA	NA	NA	NA
40	2000	77	105	168	182	NA	NA	NA	NA	NA	NA	NA	NA	NA	NA	NA
40	2001	87	103	122	143	NA	NA	NA	NA	NA	NA	NA	NA	NA	NA	NA
40	2002	84	119	150	171	NA	NA	NA	NA	NA	NA	NA	NA	NA	NA	NA
40	2003	92	129	148	NA	NA	NA	NA	NA	NA	NA	NA	NA	NA	NA	NA
40	2004	79	113	163	NA	NA	NA	NA	NA	NA	NA	NA	NA	NA	NA	NA
40	2005	130	171	188	NA	NA	NA	NA	NA	NA	NA	NA	NA	NA	NA	NA
40	2006	74	114	159	NA	NA	NA	NA	NA	NA	NA	NA	NA	NA	NA	NA
40	2007	78	152	NA	NA	NA	NA	NA	NA	NA	NA	NA	NA	NA	NA	NA
40	2008	84	99	128	136	148	NA	NA	NA	NA	NA	NA	NA	NA	NA	NA
40	2009	85	106	138	141	NA	NA	NA	NA	NA	NA	NA	NA	NA	NA	NA
40	2010	81	98	165	NA	NA	NA	NA	NA	NA	NA	NA	NA	NA	NA	NA
40	2011	97	124	NA	NA	NA	NA	NA	NA	NA	NA	NA	NA	NA	NA	NA
40	2012	123	152	171	NA	NA	NA	NA	NA	NA	NA	NA	NA	NA	NA	NA
40	2013	80	108	161	NA	NA	NA	NA	NA	NA	NA	NA	NA	NA	NA	NA
40	2014	100	141	NA	NA	NA	NA	NA	NA	NA	NA	NA	NA	NA	NA	NA
41	1990	NA	NA	NA	NA	NA	NA	NA	NA	NA	NA	NA	NA	NA	NA	NA
41	1991	80	81	93	94	103	104	114	129	183	189	191	192	206	225	NA
41	1992	92	119	132	NA	NA	NA	NA	NA	NA	NA	NA	NA	NA	NA	NA
41	1993	83	84	106	116	165	181	NA	NA	NA	NA	NA	NA	NA	NA	NA
41	1994	109	137	157	172	193	227	NA	NA	NA	NA	NA	NA	NA	NA	NA
41	1995	108	117	124	138	144	181	NA	NA	NA	NA	NA	NA	NA	NA	NA
41	1996	109	120	166	185	NA	NA	NA	NA	NA	NA	NA	NA	NA	NA	NA
41	1997	79	140	NA	NA	NA	NA	NA	NA	NA	NA	NA	NA	NA	NA	NA
41	1998	75	103	111	118	156	NA	NA	NA	NA	NA	NA	NA	NA	NA	NA
41	1999	103	187	NA	NA	NA	NA	NA	NA	NA	NA	NA	NA	NA	NA	NA
41	2000	110	195	NA	NA	NA	NA	NA	NA	NA	NA	NA	NA	NA	NA	NA
41	2001	75	80	117	143	NA	NA	NA	NA	NA	NA	NA	NA	NA	NA	NA
41	2002	80	91	164	NA	NA	NA	NA	NA	NA	NA	NA	NA	NA	NA	NA
41	2003	98	150	NA	NA	NA	NA	NA	NA	NA	NA	NA	NA	NA	NA	NA
41	2004	99	162	180	201	NA	NA	NA	NA	NA	NA	NA	NA	NA	NA	NA
41	2005	108	153	NA	NA	NA	NA	NA	NA	NA	NA	NA	NA	NA	NA	NA
41	2006	82	107	129	138	NA	NA	NA	NA	NA	NA	NA	NA	NA	NA	NA
41	2007	106	164	NA	NA	NA	NA	NA	NA	NA	NA	NA	NA	NA	NA	NA
41	2008	80	121	161	NA	NA	NA	NA	NA	NA	NA	NA	NA	NA	NA	NA
41	2009	133	222	NA	NA	NA	NA	NA	NA	NA	NA	NA	NA	NA	NA	NA
41	2010	103	158	NA	NA	NA	NA	NA	NA	NA	NA	NA	NA	NA	NA	NA
41	2011	115	153	168	NA	NA	NA	NA	NA	NA	NA	NA	NA	NA	NA	NA
41	2012	108	166	NA	NA	NA	NA	NA	NA	NA	NA	NA	NA	NA	NA	NA
41	2013	91	170	NA	NA	NA	NA	NA	NA	NA	NA	NA	NA	NA	NA	NA
41	2014	125	NA	NA	NA	NA	NA	NA	NA	NA	NA	NA	NA	NA	NA	NA
42	1990	NA	NA	NA	NA	NA	NA	NA	NA	NA	NA	NA	NA	NA	NA	NA
42	1991	124	134	181	210	NA	NA	NA	NA	NA	NA	NA	NA	NA	NA	NA
42	1992	79	80	108	127	161	NA	NA	NA	NA	NA	NA	NA	NA	NA	NA
42	1993	77	109	NA	NA	NA	NA	NA	NA	NA	NA	NA	NA	NA	NA	NA
42	1994	130	178	199	NA	NA	NA	NA	NA	NA	NA	NA	NA	NA	NA	NA
42	1995	117	152	220	NA	NA	NA	NA	NA	NA	NA	NA	NA	NA	NA	NA
42	1996	79	150	166	NA	NA	NA	NA	NA	NA	NA	NA	NA	NA	NA	NA
42	1997	135	155	181	211	NA	NA	NA	NA	NA	NA	NA	NA	NA	NA	NA
42	1998	153	163	209	NA	NA	NA	NA	NA	NA	NA	NA	NA	NA	NA	NA
42	1999	76	126	145	167	180	195	NA	NA	NA	NA	NA	NA	NA	NA	NA
42	2000	81	131	178	216	NA	NA	NA	NA	NA	NA	NA	NA	NA	NA	NA
42	2001	88	115	127	136	157	NA	NA	NA	NA	NA	NA	NA	NA	NA	NA
42	2002	77	88	168	191	NA	NA	NA	NA	NA	NA	NA	NA	NA	NA	NA
42	2003	99	121	140	161	176	188	NA	NA	NA	NA	NA	NA	NA	NA	NA
42	2004	93	146	NA	NA	NA	NA	NA	NA	NA	NA	NA	NA	NA	NA	NA
42	2005	117	131	158	NA	NA	NA	NA	NA	NA	NA	NA	NA	NA	NA	NA
42	2006	103	NA	NA	NA	NA	NA	NA	NA	NA	NA	NA	NA	NA	NA	NA
42	2007	NA	NA	NA	NA	NA	NA	NA	NA	NA	NA	NA	NA	NA	NA	NA
42	2008	NA	NA	NA	NA	NA	NA	NA	NA	NA	NA	NA	NA	NA	NA	NA
42	2009	NA	NA	NA	NA	NA	NA	NA	NA	NA	NA	NA	NA	NA	NA	NA
42	2010	NA	NA	NA	NA	NA	NA	NA	NA	NA	NA	NA	NA	NA	NA	NA
42	2011	NA	NA	NA	NA	NA	NA	NA	NA	NA	NA	NA	NA	NA	NA	NA
42	2012	NA	NA	NA	NA	NA	NA	NA	NA	NA	NA	NA	NA	NA	NA	NA
42	2013	NA	NA	NA	NA	NA	NA	NA	NA	NA	NA	NA	NA	NA	NA	NA
42	2014	NA	NA	NA	NA	NA	NA	NA	NA	NA	NA	NA	NA	NA	NA	NA
43	1990	NA	NA	NA	NA	NA	NA	NA	NA	NA	NA	NA	NA	NA	NA	NA
43	1991	85	86	97	113	169	204	NA	NA	NA	NA	NA	NA	NA	NA	NA
43	1992	84	85	98	113	126	139	161	NA	NA	NA	NA	NA	NA	NA	NA
43	1993	77	90	166	175	183	NA	NA	NA	NA	NA	NA	NA	NA	NA	NA
43	1994	116	151	NA	NA	NA	NA	NA	NA	NA	NA	NA	NA	NA	NA	NA
43	1995	89	123	137	160	174	188	NA	NA	NA	NA	NA	NA	NA	NA	NA
43	1996	79	142	164	NA	NA	NA	NA	NA	NA	NA	NA	NA	NA	NA	NA
43	1997	80	106	126	150	199	220	NA	NA	NA	NA	NA	NA	NA	NA	NA
43	1998	89	155	189	205	219	222	226	NA	NA	NA	NA	NA	NA	NA	NA
43	1999	77	125	145	195	NA	NA	NA	NA	NA	NA	NA	NA	NA	NA	NA
43	2000	75	81	94	95	112	129	NA	NA	NA	NA	NA	NA	NA	NA	NA
43	2001	94	170	199	206	NA	NA	NA	NA	NA	NA	NA	NA	NA	NA	NA
43	2002	NA	NA	NA	NA	NA	NA	NA	NA	NA	NA	NA	NA	NA	NA	NA
43	2003	NA	NA	NA	NA	NA	NA	NA	NA	NA	NA	NA	NA	NA	NA	NA
43	2004	NA	NA	NA	NA	NA	NA	NA	NA	NA	NA	NA	NA	NA	NA	NA
43	2005	NA	NA	NA	NA	NA	NA	NA	NA	NA	NA	NA	NA	NA	NA	NA
43	2006	NA	NA	NA	NA	NA	NA	NA	NA	NA	NA	NA	NA	NA	NA	NA
43	2007	NA	NA	NA	NA	NA	NA	NA	NA	NA	NA	NA	NA	NA	NA	NA
43	2008	NA	NA	NA	NA	NA	NA	NA	NA	NA	NA	NA	NA	NA	NA	NA
43	2009	NA	NA	NA	NA	NA	NA	NA	NA	NA	NA	NA	NA	NA	NA	NA
43	2010	NA	NA	NA	NA	NA	NA	NA	NA	NA	NA	NA	NA	NA	NA	NA
43	2011	NA	NA	NA	NA	NA	NA	NA	NA	NA	NA	NA	NA	NA	NA	NA
43	2012	NA	NA	NA	NA	NA	NA	NA	NA	NA	NA	NA	NA	NA	NA	NA
43	2013	NA	NA	NA	NA	NA	NA	NA	NA	NA	NA	NA	NA	NA	NA	NA
43	2014	NA	NA	NA	NA	NA	NA	NA	NA	NA	NA	NA	NA	NA	NA	NA
44	1990	NA	NA	NA	NA	NA	NA	NA	NA	NA	NA	NA	NA	NA	NA	NA
44	1991	80	81	113	160	169	175	183	190	NA	NA	NA	NA	NA	NA	NA
44	1992	84	85	168	178	189	NA	NA	NA	NA	NA	NA	NA	NA	NA	NA
44	1993	81	105	NA	NA	NA	NA	NA	NA	NA	NA	NA	NA	NA	NA	NA
44	1994	119	132	133	140	147	NA	NA	NA	NA	NA	NA	NA	NA	NA	NA
44	1995	137	NA	NA	NA	NA	NA	NA	NA	NA	NA	NA	NA	NA	NA	NA
44	1996	75	149	NA	NA	NA	NA	NA	NA	NA	NA	NA	NA	NA	NA	NA
44	1997	135	141	148	NA	NA	NA	NA	NA	NA	NA	NA	NA	NA	NA	NA
44	1998	85	142	NA	NA	NA	NA	NA	NA	NA	NA	NA	NA	NA	NA	NA
44	1999	95	120	176	NA	NA	NA	NA	NA	NA	NA	NA	NA	NA	NA	NA
44	2000	94	133	188	NA	NA	NA	NA	NA	NA	NA	NA	NA	NA	NA	NA
44	2001	86	102	151	205	NA	NA	NA	NA	NA	NA	NA	NA	NA	NA	NA
44	2002	78	123	177	NA	NA	NA	NA	NA	NA	NA	NA	NA	NA	NA	NA
44	2003	80	91	134	163	NA	NA	NA	NA	NA	NA	NA	NA	NA	NA	NA
44	2004	92	139	NA	NA	NA	NA	NA	NA	NA	NA	NA	NA	NA	NA	NA
44	2005	95	154	NA	NA	NA	NA	NA	NA	NA	NA	NA	NA	NA	NA	NA
44	2006	80	107	153	NA	NA	NA	NA	NA	NA	NA	NA	NA	NA	NA	NA
44	2007	NA	NA	NA	NA	NA	NA	NA	NA	NA	NA	NA	NA	NA	NA	NA
44	2008	NA	NA	NA	NA	NA	NA	NA	NA	NA	NA	NA	NA	NA	NA	NA
44	2009	NA	NA	NA	NA	NA	NA	NA	NA	NA	NA	NA	NA	NA	NA	NA
44	2010	NA	NA	NA	NA	NA	NA	NA	NA	NA	NA	NA	NA	NA	NA	NA
44	2011	NA	NA	NA	NA	NA	NA	NA	NA	NA	NA	NA	NA	NA	NA	NA
44	2012	NA	NA	NA	NA	NA	NA	NA	NA	NA	NA	NA	NA	NA	NA	NA
44	2013	NA	NA	NA	NA	NA	NA	NA	NA	NA	NA	NA	NA	NA	NA	NA
44	2014	NA	NA	NA	NA	NA	NA	NA	NA	NA	NA	NA	NA	NA	NA	NA
45	1990	NA	NA	NA	NA	NA	NA	NA	NA	NA	NA	NA	NA	NA	NA	NA
45	1991	77	105	132	165	198	212	NA	NA	NA	NA	NA	NA	NA	NA	NA
45	1992	77	78	91	112	113	128	NA	NA	NA	NA	NA	NA	NA	NA	NA
45	1993	128	136	174	178	199	212	NA	NA	NA	NA	NA	NA	NA	NA	NA
45	1994	202	203	NA	NA	NA	NA	NA	NA	NA	NA	NA	NA	NA	NA	NA
45	1995	NA	NA	NA	NA	NA	NA	NA	NA	NA	NA	NA	NA	NA	NA	NA
45	1996	NA	NA	NA	NA	NA	NA	NA	NA	NA	NA	NA	NA	NA	NA	NA
45	1997	225	NA	NA	NA	NA	NA	NA	NA	NA	NA	NA	NA	NA	NA	NA
45	1998	NA	NA	NA	NA	NA	NA	NA	NA	NA	NA	NA	NA	NA	NA	NA
45	1999	NA	NA	NA	NA	NA	NA	NA	NA	NA	NA	NA	NA	NA	NA	NA
45	2000	NA	NA	NA	NA	NA	NA	NA	NA	NA	NA	NA	NA	NA	NA	NA
45	2001	NA	NA	NA	NA	NA	NA	NA	NA	NA	NA	NA	NA	NA	NA	NA
45	2002	NA	NA	NA	NA	NA	NA	NA	NA	NA	NA	NA	NA	NA	NA	NA
45	2003	NA	NA	NA	NA	NA	NA	NA	NA	NA	NA	NA	NA	NA	NA	NA
45	2004	NA	NA	NA	NA	NA	NA	NA	NA	NA	NA	NA	NA	NA	NA	NA
45	2005	NA	NA	NA	NA	NA	NA	NA	NA	NA	NA	NA	NA	NA	NA	NA
45	2006	NA	NA	NA	NA	NA	NA	NA	NA	NA	NA	NA	NA	NA	NA	NA
45	2007	NA	NA	NA	NA	NA	NA	NA	NA	NA	NA	NA	NA	NA	NA	NA
45	2008	NA	NA	NA	NA	NA	NA	NA	NA	NA	NA	NA	NA	NA	NA	NA
45	2009	NA	NA	NA	NA	NA	NA	NA	NA	NA	NA	NA	NA	NA	NA	NA
45	2010	NA	NA	NA	NA	NA	NA	NA	NA	NA	NA	NA	NA	NA	NA	NA
45	2011	NA	NA	NA	NA	NA	NA	NA	NA	NA	NA	NA	NA	NA	NA	NA
45	2012	NA	NA	NA	NA	NA	NA	NA	NA	NA	NA	NA	NA	NA	NA	NA
45	2013	NA	NA	NA	NA	NA	NA	NA	NA	NA	NA	NA	NA	NA	NA	NA
45	2014	NA	NA	NA	NA	NA	NA	NA	NA	NA	NA	NA	NA	NA	NA	NA
46	1990	NA	NA	NA	NA	NA	NA	NA	NA	NA	NA	NA	NA	NA	NA	NA
46	1991	78	80	101	135	136	163	179	203	204	213	221	225	NA	NA	NA
46	1992	86	114	170	NA	NA	NA	NA	NA	NA	NA	NA	NA	NA	NA	NA
46	1993	90	97	111	188	195	216	NA	NA	NA	NA	NA	NA	NA	NA	NA
46	1994	102	117	118	145	166	216	NA	NA	NA	NA	NA	NA	NA	NA	NA
46	1995	111	NA	NA	NA	NA	NA	NA	NA	NA	NA	NA	NA	NA	NA	NA
46	1996	79	86	120	143	177	198	212	NA	NA	NA	NA	NA	NA	NA	NA
46	1997	87	98	133	182	195	204	NA	NA	NA	NA	NA	NA	NA	NA	NA
46	1998	NA	NA	NA	NA	NA	NA	NA	NA	NA	NA	NA	NA	NA	NA	NA
46	1999	137	144	165	189	NA	NA	NA	NA	NA	NA	NA	NA	NA	NA	NA
46	2000	96	132	165	201	215	223	NA	NA	NA	NA	NA	NA	NA	NA	NA
46	2001	NA	NA	NA	NA	NA	NA	NA	NA	NA	NA	NA	NA	NA	NA	NA
46	2002	128	NA	NA	NA	NA	NA	NA	NA	NA	NA	NA	NA	NA	NA	NA
46	2003	98	NA	NA	NA	NA	NA	NA	NA	NA	NA	NA	NA	NA	NA	NA
46	2004	100	121	139	NA	NA	NA	NA	NA	NA	NA	NA	NA	NA	NA	NA
46	2005	104	153	180	NA	NA	NA	NA	NA	NA	NA	NA	NA	NA	NA	NA
46	2006	165	181	188	NA	NA	NA	NA	NA	NA	NA	NA	NA	NA	NA	NA
46	2007	117	NA	NA	NA	NA	NA	NA	NA	NA	NA	NA	NA	NA	NA	NA
46	2008	152	NA	NA	NA	NA	NA	NA	NA	NA	NA	NA	NA	NA	NA	NA
46	2009	102	162	NA	NA	NA	NA	NA	NA	NA	NA	NA	NA	NA	NA	NA
46	2010	173	NA	NA	NA	NA	NA	NA	NA	NA	NA	NA	NA	NA	NA	NA
46	2011	131	164	222	NA	NA	NA	NA	NA	NA	NA	NA	NA	NA	NA	NA
46	2012	97	125	137	NA	NA	NA	NA	NA	NA	NA	NA	NA	NA	NA	NA
46	2013	125	143	NA	NA	NA	NA	NA	NA	NA	NA	NA	NA	NA	NA	NA
46	2014	118	133	144	NA	NA	NA	NA	NA	NA	NA	NA	NA	NA	NA	NA
47	1990	NA	NA	NA	NA	NA	NA	NA	NA	NA	NA	NA	NA	NA	NA	NA
47	1991	87	88	99	NA	NA	NA	NA	NA	NA	NA	NA	NA	NA	NA	NA
47	1992	104	105	139	170	NA	NA	NA	NA	NA	NA	NA	NA	NA	NA	NA
47	1993	89	106	NA	NA	NA	NA	NA	NA	NA	NA	NA	NA	NA	NA	NA
47	1994	81	116	160	NA	NA	NA	NA	NA	NA	NA	NA	NA	NA	NA	NA
47	1995	74	137	164	NA	NA	NA	NA	NA	NA	NA	NA	NA	NA	NA	NA
47	1996	121	152	166	184	185	NA	NA	NA	NA	NA	NA	NA	NA	NA	NA
47	1997	100	115	141	164	169	NA	NA	NA	NA	NA	NA	NA	NA	NA	NA
47	1998	111	119	163	182	NA	NA	NA	NA	NA	NA	NA	NA	NA	NA	NA
47	1999	97	133	146	154	NA	NA	NA	NA	NA	NA	NA	NA	NA	NA	NA
47	2000	81	140	NA	NA	NA	NA	NA	NA	NA	NA	NA	NA	NA	NA	NA
47	2001	110	166	NA	NA	NA	NA	NA	NA	NA	NA	NA	NA	NA	NA	NA
47	2002	102	171	NA	NA	NA	NA	NA	NA	NA	NA	NA	NA	NA	NA	NA
47	2003	94	150	157	NA	NA	NA	NA	NA	NA	NA	NA	NA	NA	NA	NA
47	2004	NA	NA	NA	NA	NA	NA	NA	NA	NA	NA	NA	NA	NA	NA	NA
47	2005	NA	NA	NA	NA	NA	NA	NA	NA	NA	NA	NA	NA	NA	NA	NA
47	2006	NA	NA	NA	NA	NA	NA	NA	NA	NA	NA	NA	NA	NA	NA	NA
47	2007	156	NA	NA	NA	NA	NA	NA	NA	NA	NA	NA	NA	NA	NA	NA
47	2008	NA	NA	NA	NA	NA	NA	NA	NA	NA	NA	NA	NA	NA	NA	NA
47	2009	120	134	225	NA	NA	NA	NA	NA	NA	NA	NA	NA	NA	NA	NA
47	2010	NA	NA	NA	NA	NA	NA	NA	NA	NA	NA	NA	NA	NA	NA	NA
47	2011	NA	NA	NA	NA	NA	NA	NA	NA	NA	NA	NA	NA	NA	NA	NA
47	2012	NA	NA	NA	NA	NA	NA	NA	NA	NA	NA	NA	NA	NA	NA	NA
47	2013	NA	NA	NA	NA	NA	NA	NA	NA	NA	NA	NA	NA	NA	NA	NA
47	2014	100	NA	NA	NA	NA	NA	NA	NA	NA	NA	NA	NA	NA	NA	NA
48	1990	NA	NA	NA	NA	NA	NA	NA	NA	NA	NA	NA	NA	NA	NA	NA
48	1991	109	129	198	NA	NA	NA	NA	NA	NA	NA	NA	NA	NA	NA	NA
48	1992	96	97	109	123	124	152	153	178	NA	NA	NA	NA	NA	NA	NA
48	1993	NA	NA	NA	NA	NA	NA	NA	NA	NA	NA	NA	NA	NA	NA	NA
48	1994	NA	NA	NA	NA	NA	NA	NA	NA	NA	NA	NA	NA	NA	NA	NA
48	1995	227	NA	NA	NA	NA	NA	NA	NA	NA	NA	NA	NA	NA	NA	NA
48	1996	151	165	NA	NA	NA	NA	NA	NA	NA	NA	NA	NA	NA	NA	NA
48	1997	90	162	176	NA	NA	NA	NA	NA	NA	NA	NA	NA	NA	NA	NA
48	1998	126	174	195	NA	NA	NA	NA	NA	NA	NA	NA	NA	NA	NA	NA
48	1999	84	124	172	NA	NA	NA	NA	NA	NA	NA	NA	NA	NA	NA	NA
48	2000	125	171	NA	NA	NA	NA	NA	NA	NA	NA	NA	NA	NA	NA	NA
48	2001	121	176	194	212	NA	NA	NA	NA	NA	NA	NA	NA	NA	NA	NA
48	2002	77	107	120	141	210	NA	NA	NA	NA	NA	NA	NA	NA	NA	NA
48	2003	108	125	163	217	NA	NA	NA	NA	NA	NA	NA	NA	NA	NA	NA
48	2004	76	120	188	NA	NA	NA	NA	NA	NA	NA	NA	NA	NA	NA	NA
48	2005	131	172	223	NA	NA	NA	NA	NA	NA	NA	NA	NA	NA	NA	NA
48	2006	131	165	NA	NA	NA	NA	NA	NA	NA	NA	NA	NA	NA	NA	NA
48	2007	120	170	188	190	NA	NA	NA	NA	NA	NA	NA	NA	NA	NA	NA
48	2008	84	100	142	170	NA	NA	NA	NA	NA	NA	NA	NA	NA	NA	NA
48	2009	77	117	146	NA	NA	NA	NA	NA	NA	NA	NA	NA	NA	NA	NA
48	2010	96	158	172	187	209	NA	NA	NA	NA	NA	NA	NA	NA	NA	NA
48	2011	87	109	157	193	NA	NA	NA	NA	NA	NA	NA	NA	NA	NA	NA
48	2012	107	142	201	NA	NA	NA	NA	NA	NA	NA	NA	NA	NA	NA	NA
48	2013	87	122	216	NA	NA	NA	NA	NA	NA	NA	NA	NA	NA	NA	NA
48	2014	102	127	NA	NA	NA	NA	NA	NA	NA	NA	NA	NA	NA	NA	NA
49	1990	NA	NA	NA	NA	NA	NA	NA	NA	NA	NA	NA	NA	NA	NA	NA
49	1991	NA	NA	NA	NA	NA	NA	NA	NA	NA	NA	NA	NA	NA	NA	NA
49	1992	184	NA	NA	NA	NA	NA	NA	NA	NA	NA	NA	NA	NA	NA	NA
49	1993	193	200	NA	NA	NA	NA	NA	NA	NA	NA	NA	NA	NA	NA	NA
49	1994	168	189	NA	NA	NA	NA	NA	NA	NA	NA	NA	NA	NA	NA	NA
49	1995	181	NA	NA	NA	NA	NA	NA	NA	NA	NA	NA	NA	NA	NA	NA
49	1996	75	123	177	NA	NA	NA	NA	NA	NA	NA	NA	NA	NA	NA	NA
49	1997	118	140	160	169	176	NA	NA	NA	NA	NA	NA	NA	NA	NA	NA
49	1998	117	131	140	212	NA	NA	NA	NA	NA	NA	NA	NA	NA	NA	NA
49	1999	158	187	202	210	NA	NA	NA	NA	NA	NA	NA	NA	NA	NA	NA
49	2000	94	118	159	179	217	NA	NA	NA	NA	NA	NA	NA	NA	NA	NA
49	2001	NA	NA	NA	NA	NA	NA	NA	NA	NA	NA	NA	NA	NA	NA	NA
49	2002	NA	NA	NA	NA	NA	NA	NA	NA	NA	NA	NA	NA	NA	NA	NA
49	2003	104	141	149	176	NA	NA	NA	NA	NA	NA	NA	NA	NA	NA	NA
49	2004	103	146	166	NA	NA	NA	NA	NA	NA	NA	NA	NA	NA	NA	NA
49	2005	NA	NA	NA	NA	NA	NA	NA	NA	NA	NA	NA	NA	NA	NA	NA
49	2006	NA	NA	NA	NA	NA	NA	NA	NA	NA	NA	NA	NA	NA	NA	NA
49	2007	NA	NA	NA	NA	NA	NA	NA	NA	NA	NA	NA	NA	NA	NA	NA
49	2008	NA	NA	NA	NA	NA	NA	NA	NA	NA	NA	NA	NA	NA	NA	NA
49	2009	NA	NA	NA	NA	NA	NA	NA	NA	NA	NA	NA	NA	NA	NA	NA
49	2010	NA	NA	NA	NA	NA	NA	NA	NA	NA	NA	NA	NA	NA	NA	NA
49	2011	NA	NA	NA	NA	NA	NA	NA	NA	NA	NA	NA	NA	NA	NA	NA
49	2012	NA	NA	NA	NA	NA	NA	NA	NA	NA	NA	NA	NA	NA	NA	NA
49	2013	NA	NA	NA	NA	NA	NA	NA	NA	NA	NA	NA	NA	NA	NA	NA
49	2014	NA	NA	NA	NA	NA	NA	NA	NA	NA	NA	NA	NA	NA	NA	NA
50	1990	NA	NA	NA	NA	NA	NA	NA	NA	NA	NA	NA	NA	NA	NA	NA
50	1991	NA	NA	NA	NA	NA	NA	NA	NA	NA	NA	NA	NA	NA	NA	NA
50	1992	94	162	NA	NA	NA	NA	NA	NA	NA	NA	NA	NA	NA	NA	NA
50	1993	117	132	NA	NA	NA	NA	NA	NA	NA	NA	NA	NA	NA	NA	NA
50	1994	131	132	161	NA	NA	NA	NA	NA	NA	NA	NA	NA	NA	NA	NA
50	1995	90	108	NA	NA	NA	NA	NA	NA	NA	NA	NA	NA	NA	NA	NA
50	1996	109	185	NA	NA	NA	NA	NA	NA	NA	NA	NA	NA	NA	NA	NA
50	1997	93	115	149	190	203	NA	NA	NA	NA	NA	NA	NA	NA	NA	NA
50	1998	76	125	152	NA	NA	NA	NA	NA	NA	NA	NA	NA	NA	NA	NA
50	1999	105	131	148	155	161	NA	NA	NA	NA	NA	NA	NA	NA	NA	NA
50	2000	91	161	182	NA	NA	NA	NA	NA	NA	NA	NA	NA	NA	NA	NA
50	2001	100	180	NA	NA	NA	NA	NA	NA	NA	NA	NA	NA	NA	NA	NA
50	2002	129	135	168	NA	NA	NA	NA	NA	NA	NA	NA	NA	NA	NA	NA
50	2003	160	177	NA	NA	NA	NA	NA	NA	NA	NA	NA	NA	NA	NA	NA
50	2004	119	154	NA	NA	NA	NA	NA	NA	NA	NA	NA	NA	NA	NA	NA
50	2005	145	NA	NA	NA	NA	NA	NA	NA	NA	NA	NA	NA	NA	NA	NA
50	2006	76	138	NA	NA	NA	NA	NA	NA	NA	NA	NA	NA	NA	NA	NA
50	2007	93	144	NA	NA	NA	NA	NA	NA	NA	NA	NA	NA	NA	NA	NA
50	2008	92	98	127	137	162	NA	NA	NA	NA	NA	NA	NA	NA	NA	NA
50	2009	90	119	133	NA	NA	NA	NA	NA	NA	NA	NA	NA	NA	NA	NA
50	2010	132	152	NA	NA	NA	NA	NA	NA	NA	NA	NA	NA	NA	NA	NA
50	2011	88	143	NA	NA	NA	NA	NA	NA	NA	NA	NA	NA	NA	NA	NA
50	2012	114	152	NA	NA	NA	NA	NA	NA	NA	NA	NA	NA	NA	NA	NA
50	2013	140	168	NA	NA	NA	NA	NA	NA	NA	NA	NA	NA	NA	NA	NA
50	2014	87	101	NA	NA	NA	NA	NA	NA	NA	NA	NA	NA	NA	NA	NA
51	1990	NA	NA	NA	NA	NA	NA	NA	NA	NA	NA	NA	NA	NA	NA	NA
51	1991	NA	NA	NA	NA	NA	NA	NA	NA	NA	NA	NA	NA	NA	NA	NA
51	1992	120	129	134	135	146	188	206	NA	NA	NA	NA	NA	NA	NA	NA
51	1993	99	112	125	179	194	NA	NA	NA	NA	NA	NA	NA	NA	NA	NA
51	1994	132	143	172	178	NA	NA	NA	NA	NA	NA	NA	NA	NA	NA	NA
51	1995	125	146	159	219	NA	NA	NA	NA	NA	NA	NA	NA	NA	NA	NA
51	1996	107	121	129	156	172	NA	NA	NA	NA	NA	NA	NA	NA	NA	NA
51	1997	93	143	198	206	219	NA	NA	NA	NA	NA	NA	NA	NA	NA	NA
51	1998	154	190	210	223	NA	NA	NA	NA	NA	NA	NA	NA	NA	NA	NA
51	1999	103	138	193	NA	NA	NA	NA	NA	NA	NA	NA	NA	NA	NA	NA
51	2000	90	104	145	166	181	182	NA	NA	NA	NA	NA	NA	NA	NA	NA
51	2001	80	93	114	179	197	207	NA	NA	NA	NA	NA	NA	NA	NA	NA
51	2002	87	154	NA	NA	NA	NA	NA	NA	NA	NA	NA	NA	NA	NA	NA
51	2003	125	136	189	NA	NA	NA	NA	NA	NA	NA	NA	NA	NA	NA	NA
51	2004	106	145	NA	NA	NA	NA	NA	NA	NA	NA	NA	NA	NA	NA	NA
51	2005	130	166	NA	NA	NA	NA	NA	NA	NA	NA	NA	NA	NA	NA	NA
51	2006	109	142	192	NA	NA	NA	NA	NA	NA	NA	NA	NA	NA	NA	NA
51	2007	150	197	207	NA	NA	NA	NA	NA	NA	NA	NA	NA	NA	NA	NA
51	2008	129	137	NA	NA	NA	NA	NA	NA	NA	NA	NA	NA	NA	NA	NA
51	2009	NA	NA	NA	NA	NA	NA	NA	NA	NA	NA	NA	NA	NA	NA	NA
51	2010	144	NA	NA	NA	NA	NA	NA	NA	NA	NA	NA	NA	NA	NA	NA
51	2011	130	NA	NA	NA	NA	NA	NA	NA	NA	NA	NA	NA	NA	NA	NA
51	2012	114	129	150	166	171	NA	NA	NA	NA	NA	NA	NA	NA	NA	NA
51	2013	80	121	133	NA	NA	NA	NA	NA	NA	NA	NA	NA	NA	NA	NA
51	2014	112	153	NA	NA	NA	NA	NA	NA	NA	NA	NA	NA	NA	NA	NA
52	1990	NA	NA	NA	NA	NA	NA	NA	NA	NA	NA	NA	NA	NA	NA	NA
52	1991	180	NA	NA	NA	NA	NA	NA	NA	NA	NA	NA	NA	NA	NA	NA
52	1992	118	176	191	NA	NA	NA	NA	NA	NA	NA	NA	NA	NA	NA	NA
52	1993	89	130	144	188	NA	NA	NA	NA	NA	NA	NA	NA	NA	NA	NA
52	1994	139	172	182	189	203	227	NA	NA	NA	NA	NA	NA	NA	NA	NA
52	1995	108	153	195	NA	NA	NA	NA	NA	NA	NA	NA	NA	NA	NA	NA
52	1996	85	130	164	NA	NA	NA	NA	NA	NA	NA	NA	NA	NA	NA	NA
52	1997	93	118	149	210	NA	NA	NA	NA	NA	NA	NA	NA	NA	NA	NA
52	1998	154	195	215	222	NA	NA	NA	NA	NA	NA	NA	NA	NA	NA	NA
52	1999	123	139	201	218	223	NA	NA	NA	NA	NA	NA	NA	NA	NA	NA
52	2000	104	111	118	NA	NA	NA	NA	NA	NA	NA	NA	NA	NA	NA	NA
52	2001	NA	NA	NA	NA	NA	NA	NA	NA	NA	NA	NA	NA	NA	NA	NA
52	2002	123	143	189	NA	NA	NA	NA	NA	NA	NA	NA	NA	NA	NA	NA
52	2003	133	168	NA	NA	NA	NA	NA	NA	NA	NA	NA	NA	NA	NA	NA
52	2004	152	NA	NA	NA	NA	NA	NA	NA	NA	NA	NA	NA	NA	NA	NA
52	2005	115	NA	NA	NA	NA	NA	NA	NA	NA	NA	NA	NA	NA	NA	NA
52	2006	191	NA	NA	NA	NA	NA	NA	NA	NA	NA	NA	NA	NA	NA	NA
52	2007	81	179	NA	NA	NA	NA	NA	NA	NA	NA	NA	NA	NA	NA	NA
52	2008	NA	NA	NA	NA	NA	NA	NA	NA	NA	NA	NA	NA	NA	NA	NA
52	2009	112	141	154	167	NA	NA	NA	NA	NA	NA	NA	NA	NA	NA	NA
52	2010	123	144	NA	NA	NA	NA	NA	NA	NA	NA	NA	NA	NA	NA	NA
52	2011	138	157	NA	NA	NA	NA	NA	NA	NA	NA	NA	NA	NA	NA	NA
52	2012	109	143	NA	NA	NA	NA	NA	NA	NA	NA	NA	NA	NA	NA	NA
52	2013	156	NA	NA	NA	NA	NA	NA	NA	NA	NA	NA	NA	NA	NA	NA
52	2014	132	174	NA	NA	NA	NA	NA	NA	NA	NA	NA	NA	NA	NA	NA
53	1990	NA	NA	NA	NA	NA	NA	NA	NA	NA	NA	NA	NA	NA	NA	NA
53	1991	NA	NA	NA	NA	NA	NA	NA	NA	NA	NA	NA	NA	NA	NA	NA
53	1992	85	125	168	177	NA	NA	NA	NA	NA	NA	NA	NA	NA	NA	NA
53	1993	88	103	110	124	125	137	138	NA	NA	NA	NA	NA	NA	NA	NA
53	1994	95	129	138	151	168	179	186	192	199	NA	NA	NA	NA	NA	NA
53	1995	116	123	132	158	167	191	202	208	216	NA	NA	NA	NA	NA	NA
53	1996	NA	NA	NA	NA	NA	NA	NA	NA	NA	NA	NA	NA	NA	NA	NA
53	1997	NA	NA	NA	NA	NA	NA	NA	NA	NA	NA	NA	NA	NA	NA	NA
53	1998	NA	NA	NA	NA	NA	NA	NA	NA	NA	NA	NA	NA	NA	NA	NA
53	1999	NA	NA	NA	NA	NA	NA	NA	NA	NA	NA	NA	NA	NA	NA	NA
53	2000	210	NA	NA	NA	NA	NA	NA	NA	NA	NA	NA	NA	NA	NA	NA
53	2001	NA	NA	NA	NA	NA	NA	NA	NA	NA	NA	NA	NA	NA	NA	NA
53	2002	NA	NA	NA	NA	NA	NA	NA	NA	NA	NA	NA	NA	NA	NA	NA
53	2003	162	NA	NA	NA	NA	NA	NA	NA	NA	NA	NA	NA	NA	NA	NA
53	2004	NA	NA	NA	NA	NA	NA	NA	NA	NA	NA	NA	NA	NA	NA	NA
53	2005	NA	NA	NA	NA	NA	NA	NA	NA	NA	NA	NA	NA	NA	NA	NA
53	2006	NA	NA	NA	NA	NA	NA	NA	NA	NA	NA	NA	NA	NA	NA	NA
53	2007	NA	NA	NA	NA	NA	NA	NA	NA	NA	NA	NA	NA	NA	NA	NA
53	2008	NA	NA	NA	NA	NA	NA	NA	NA	NA	NA	NA	NA	NA	NA	NA
53	2009	NA	NA	NA	NA	NA	NA	NA	NA	NA	NA	NA	NA	NA	NA	NA
53	2010	NA	NA	NA	NA	NA	NA	NA	NA	NA	NA	NA	NA	NA	NA	NA
53	2011	NA	NA	NA	NA	NA	NA	NA	NA	NA	NA	NA	NA	NA	NA	NA
53	2012	NA	NA	NA	NA	NA	NA	NA	NA	NA	NA	NA	NA	NA	NA	NA
53	2013	NA	NA	NA	NA	NA	NA	NA	NA	NA	NA	NA	NA	NA	NA	NA
53	2014	NA	NA	NA	NA	NA	NA	NA	NA	NA	NA	NA	NA	NA	NA	NA
54	1990	NA	NA	NA	NA	NA	NA	NA	NA	NA	NA	NA	NA	NA	NA	NA
54	1991	NA	NA	NA	NA	NA	NA	NA	NA	NA	NA	NA	NA	NA	NA	NA
54	1992	86	97	133	134	NA	NA	NA	NA	NA	NA	NA	NA	NA	NA	NA
54	1993	91	193	NA	NA	NA	NA	NA	NA	NA	NA	NA	NA	NA	NA	NA
54	1994	NA	NA	NA	NA	NA	NA	NA	NA	NA	NA	NA	NA	NA	NA	NA
54	1995	NA	NA	NA	NA	NA	NA	NA	NA	NA	NA	NA	NA	NA	NA	NA
54	1996	NA	NA	NA	NA	NA	NA	NA	NA	NA	NA	NA	NA	NA	NA	NA
54	1997	NA	NA	NA	NA	NA	NA	NA	NA	NA	NA	NA	NA	NA	NA	NA
54	1998	NA	NA	NA	NA	NA	NA	NA	NA	NA	NA	NA	NA	NA	NA	NA
54	1999	NA	NA	NA	NA	NA	NA	NA	NA	NA	NA	NA	NA	NA	NA	NA
54	2000	88	90	101	203	NA	NA	NA	NA	NA	NA	NA	NA	NA	NA	NA
54	2001	88	110	159	NA	NA	NA	NA	NA	NA	NA	NA	NA	NA	NA	NA
54	2002	88	102	150	217	NA	NA	NA	NA	NA	NA	NA	NA	NA	NA	NA
54	2003	115	161	182	195	NA	NA	NA	NA	NA	NA	NA	NA	NA	NA	NA
54	2004	75	153	NA	NA	NA	NA	NA	NA	NA	NA	NA	NA	NA	NA	NA
54	2005	117	158	NA	NA	NA	NA	NA	NA	NA	NA	NA	NA	NA	NA	NA
54	2006	128	157	177	NA	NA	NA	NA	NA	NA	NA	NA	NA	NA	NA	NA
54	2007	NA	NA	NA	NA	NA	NA	NA	NA	NA	NA	NA	NA	NA	NA	NA
54	2008	NA	NA	NA	NA	NA	NA	NA	NA	NA	NA	NA	NA	NA	NA	NA
54	2009	NA	NA	NA	NA	NA	NA	NA	NA	NA	NA	NA	NA	NA	NA	NA
54	2010	NA	NA	NA	NA	NA	NA	NA	NA	NA	NA	NA	NA	NA	NA	NA
54	2011	NA	NA	NA	NA	NA	NA	NA	NA	NA	NA	NA	NA	NA	NA	NA
54	2012	NA	NA	NA	NA	NA	NA	NA	NA	NA	NA	NA	NA	NA	NA	NA
54	2013	NA	NA	NA	NA	NA	NA	NA	NA	NA	NA	NA	NA	NA	NA	NA
54	2014	NA	NA	NA	NA	NA	NA	NA	NA	NA	NA	NA	NA	NA	NA	NA
55	1990	NA	NA	NA	NA	NA	NA	NA	NA	NA	NA	NA	NA	NA	NA	NA
55	1991	NA	NA	NA	NA	NA	NA	NA	NA	NA	NA	NA	NA	NA	NA	NA
55	1992	85	99	140	NA	NA	NA	NA	NA	NA	NA	NA	NA	NA	NA	NA
55	1993	127	174	196	211	218	NA	NA	NA	NA	NA	NA	NA	NA	NA	NA
55	1994	98	138	193	NA	NA	NA	NA	NA	NA	NA	NA	NA	NA	NA	NA
55	1995	NA	NA	NA	NA	NA	NA	NA	NA	NA	NA	NA	NA	NA	NA	NA
55	1996	NA	NA	NA	NA	NA	NA	NA	NA	NA	NA	NA	NA	NA	NA	NA
55	1997	227	NA	NA	NA	NA	NA	NA	NA	NA	NA	NA	NA	NA	NA	NA
55	1998	138	166	NA	NA	NA	NA	NA	NA	NA	NA	NA	NA	NA	NA	NA
55	1999	99	145	203	NA	NA	NA	NA	NA	NA	NA	NA	NA	NA	NA	NA
55	2000	129	138	158	178	216	NA	NA	NA	NA	NA	NA	NA	NA	NA	NA
55	2001	131	170	201	NA	NA	NA	NA	NA	NA	NA	NA	NA	NA	NA	NA
55	2002	NA	NA	NA	NA	NA	NA	NA	NA	NA	NA	NA	NA	NA	NA	NA
55	2003	NA	NA	NA	NA	NA	NA	NA	NA	NA	NA	NA	NA	NA	NA	NA
55	2004	NA	NA	NA	NA	NA	NA	NA	NA	NA	NA	NA	NA	NA	NA	NA
55	2005	NA	NA	NA	NA	NA	NA	NA	NA	NA	NA	NA	NA	NA	NA	NA
55	2006	NA	NA	NA	NA	NA	NA	NA	NA	NA	NA	NA	NA	NA	NA	NA
55	2007	NA	NA	NA	NA	NA	NA	NA	NA	NA	NA	NA	NA	NA	NA	NA
55	2008	NA	NA	NA	NA	NA	NA	NA	NA	NA	NA	NA	NA	NA	NA	NA
55	2009	NA	NA	NA	NA	NA	NA	NA	NA	NA	NA	NA	NA	NA	NA	NA
55	2010	NA	NA	NA	NA	NA	NA	NA	NA	NA	NA	NA	NA	NA	NA	NA
55	2011	NA	NA	NA	NA	NA	NA	NA	NA	NA	NA	NA	NA	NA	NA	NA
55	2012	NA	NA	NA	NA	NA	NA	NA	NA	NA	NA	NA	NA	NA	NA	NA
55	2013	NA	NA	NA	NA	NA	NA	NA	NA	NA	NA	NA	NA	NA	NA	NA
55	2014	NA	NA	NA	NA	NA	NA	NA	NA	NA	NA	NA	NA	NA	NA	NA
56	1990	NA	NA	NA	NA	NA	NA	NA	NA	NA	NA	NA	NA	NA	NA	NA
56	1991	170	181	204	NA	NA	NA	NA	NA	NA	NA	NA	NA	NA	NA	NA
56	1992	85	99	112	139	156	167	177	NA	NA	NA	NA	NA	NA	NA	NA
56	1993	88	127	137	158	159	175	176	196	NA	NA	NA	NA	NA	NA	NA
56	1994	102	125	138	187	192	203	220	NA	NA	NA	NA	NA	NA	NA	NA
56	1995	80	124	131	181	202	214	NA	NA	NA	NA	NA	NA	NA	NA	NA
56	1996	89	107	144	206	NA	NA	NA	NA	NA	NA	NA	NA	NA	NA	NA
56	1997	92	126	181	216	223	NA	NA	NA	NA	NA	NA	NA	NA	NA	NA
56	1998	177	189	205	219	226	NA	NA	NA	NA	NA	NA	NA	NA	NA	NA
56	1999	99	132	203	NA	NA	NA	NA	NA	NA	NA	NA	NA	NA	NA	NA
56	2000	129	138	158	178	216	NA	NA	NA	NA	NA	NA	NA	NA	NA	NA
56	2001	NA	NA	NA	NA	NA	NA	NA	NA	NA	NA	NA	NA	NA	NA	NA
56	2002	NA	NA	NA	NA	NA	NA	NA	NA	NA	NA	NA	NA	NA	NA	NA
56	2003	NA	NA	NA	NA	NA	NA	NA	NA	NA	NA	NA	NA	NA	NA	NA
56	2004	NA	NA	NA	NA	NA	NA	NA	NA	NA	NA	NA	NA	NA	NA	NA
56	2005	NA	NA	NA	NA	NA	NA	NA	NA	NA	NA	NA	NA	NA	NA	NA
56	2006	NA	NA	NA	NA	NA	NA	NA	NA	NA	NA	NA	NA	NA	NA	NA
56	2007	NA	NA	NA	NA	NA	NA	NA	NA	NA	NA	NA	NA	NA	NA	NA
56	2008	NA	NA	NA	NA	NA	NA	NA	NA	NA	NA	NA	NA	NA	NA	NA
56	2009	NA	NA	NA	NA	NA	NA	NA	NA	NA	NA	NA	NA	NA	NA	NA
56	2010	NA	NA	NA	NA	NA	NA	NA	NA	NA	NA	NA	NA	NA	NA	NA
56	2011	NA	NA	NA	NA	NA	NA	NA	NA	NA	NA	NA	NA	NA	NA	NA
56	2012	NA	NA	NA	NA	NA	NA	NA	NA	NA	NA	NA	NA	NA	NA	NA
56	2013	NA	NA	NA	NA	NA	NA	NA	NA	NA	NA	NA	NA	NA	NA	NA
56	2014	NA	NA	NA	NA	NA	NA	NA	NA	NA	NA	NA	NA	NA	NA	NA
57	1990	NA	NA	NA	NA	NA	NA	NA	NA	NA	NA	NA	NA	NA	NA	NA
57	1991	NA	NA	NA	NA	NA	NA	NA	NA	NA	NA	NA	NA	NA	NA	NA
57	1992	77	105	177	NA	NA	NA	NA	NA	NA	NA	NA	NA	NA	NA	NA
57	1993	84	99	117	NA	NA	NA	NA	NA	NA	NA	NA	NA	NA	NA	NA
57	1994	103	115	126	137	143	NA	NA	NA	NA	NA	NA	NA	NA	NA	NA
57	1995	124	131	138	153	NA	NA	NA	NA	NA	NA	NA	NA	NA	NA	NA
57	1996	79	145	178	NA	NA	NA	NA	NA	NA	NA	NA	NA	NA	NA	NA
57	1997	93	147	163	NA	NA	NA	NA	NA	NA	NA	NA	NA	NA	NA	NA
57	1998	111	127	156	194	224	NA	NA	NA	NA	NA	NA	NA	NA	NA	NA
57	1999	104	166	203	211	218	NA	NA	NA	NA	NA	NA	NA	NA	NA	NA
57	2000	110	146	NA	NA	NA	NA	NA	NA	NA	NA	NA	NA	NA	NA	NA
57	2001	75	117	177	NA	NA	NA	NA	NA	NA	NA	NA	NA	NA	NA	NA
57	2002	92	143	171	NA	NA	NA	NA	NA	NA	NA	NA	NA	NA	NA	NA
57	2003	100	150	NA	NA	NA	NA	NA	NA	NA	NA	NA	NA	NA	NA	NA
57	2004	79	222	NA	NA	NA	NA	NA	NA	NA	NA	NA	NA	NA	NA	NA
57	2005	133	NA	NA	NA	NA	NA	NA	NA	NA	NA	NA	NA	NA	NA	NA
57	2006	137	166	NA	NA	NA	NA	NA	NA	NA	NA	NA	NA	NA	NA	NA
57	2007	106	127	172	193	222	NA	NA	NA	NA	NA	NA	NA	NA	NA	NA
57	2008	78	119	163	179	NA	NA	NA	NA	NA	NA	NA	NA	NA	NA	NA
57	2009	76	82	96	110	174	NA	NA	NA	NA	NA	NA	NA	NA	NA	NA
57	2010	111	148	158	NA	NA	NA	NA	NA	NA	NA	NA	NA	NA	NA	NA
57	2011	115	NA	NA	NA	NA	NA	NA	NA	NA	NA	NA	NA	NA	NA	NA
57	2012	130	158	187	202	NA	NA	NA	NA	NA	NA	NA	NA	NA	NA	NA
57	2013	107	170	NA	NA	NA	NA	NA	NA	NA	NA	NA	NA	NA	NA	NA
57	2014	112	155	NA	NA	NA	NA	NA	NA	NA	NA	NA	NA	NA	NA	NA
58	1990	NA	NA	NA	NA	NA	NA	NA	NA	NA	NA	NA	NA	NA	NA	NA
58	1991	212	NA	NA	NA	NA	NA	NA	NA	NA	NA	NA	NA	NA	NA	NA
58	1992	78	84	91	105	122	123	227	NA	NA	NA	NA	NA	NA	NA	NA
58	1993	85	125	152	153	162	174	NA	NA	NA	NA	NA	NA	NA	NA	NA
58	1994	105	153	214	NA	NA	NA	NA	NA	NA	NA	NA	NA	NA	NA	NA
58	1995	87	108	174	NA	NA	NA	NA	NA	NA	NA	NA	NA	NA	NA	NA
58	1996	96	143	NA	NA	NA	NA	NA	NA	NA	NA	NA	NA	NA	NA	NA
58	1997	135	161	NA	NA	NA	NA	NA	NA	NA	NA	NA	NA	NA	NA	NA
58	1998	128	167	NA	NA	NA	NA	NA	NA	NA	NA	NA	NA	NA	NA	NA
58	1999	85	104	127	160	166	208	209	224	NA	NA	NA	NA	NA	NA	NA
58	2000	90	144	145	166	167	181	196	NA	NA	NA	NA	NA	NA	NA	NA
58	2001	79	151	162	NA	NA	NA	NA	NA	NA	NA	NA	NA	NA	NA	NA
58	2002	74	98	143	165	NA	NA	NA	NA	NA	NA	NA	NA	NA	NA	NA
58	2003	87	100	156	NA	NA	NA	NA	NA	NA	NA	NA	NA	NA	NA	NA
58	2004	100	155	183	NA	NA	NA	NA	NA	NA	NA	NA	NA	NA	NA	NA
58	2005	118	161	NA	NA	NA	NA	NA	NA	NA	NA	NA	NA	NA	NA	NA
58	2006	95	158	172	NA	NA	NA	NA	NA	NA	NA	NA	NA	NA	NA	NA
58	2007	78	136	138	211	NA	NA	NA	NA	NA	NA	NA	NA	NA	NA	NA
58	2008	105	164	NA	NA	NA	NA	NA	NA	NA	NA	NA	NA	NA	NA	NA
58	2009	125	NA	NA	NA	NA	NA	NA	NA	NA	NA	NA	NA	NA	NA	NA
58	2010	98	161	210	NA	NA	NA	NA	NA	NA	NA	NA	NA	NA	NA	NA
58	2011	97	124	164	179	NA	NA	NA	NA	NA	NA	NA	NA	NA	NA	NA
58	2012	130	159	NA	NA	NA	NA	NA	NA	NA	NA	NA	NA	NA	NA	NA
58	2013	157	NA	NA	NA	NA	NA	NA	NA	NA	NA	NA	NA	NA	NA	NA
58	2014	118	NA	NA	NA	NA	NA	NA	NA	NA	NA	NA	NA	NA	NA	NA
59	1990	NA	NA	NA	NA	NA	NA	NA	NA	NA	NA	NA	NA	NA	NA	NA
59	1991	NA	NA	NA	NA	NA	NA	NA	NA	NA	NA	NA	NA	NA	NA	NA
59	1992	92	93	161	170	191	NA	NA	NA	NA	NA	NA	NA	NA	NA	NA
59	1993	97	118	125	126	159	160	179	180	187	194	NA	NA	NA	NA	NA
59	1994	96	109	130	NA	NA	NA	NA	NA	NA	NA	NA	NA	NA	NA	NA
59	1995	122	131	180	200	222	NA	NA	NA	NA	NA	NA	NA	NA	NA	NA
59	1996	75	88	122	129	162	171	NA	NA	NA	NA	NA	NA	NA	NA	NA
59	1997	80	122	155	192	202	210	NA	NA	NA	NA	NA	NA	NA	NA	NA
59	1998	170	182	NA	NA	NA	NA	NA	NA	NA	NA	NA	NA	NA	NA	NA
59	1999	96	103	126	190	NA	NA	NA	NA	NA	NA	NA	NA	NA	NA	NA
59	2000	112	126	194	196	NA	NA	NA	NA	NA	NA	NA	NA	NA	NA	NA
59	2001	120	124	163	NA	NA	NA	NA	NA	NA	NA	NA	NA	NA	NA	NA
59	2002	91	122	157	189	203	NA	NA	NA	NA	NA	NA	NA	NA	NA	NA
59	2003	94	143	220	NA	NA	NA	NA	NA	NA	NA	NA	NA	NA	NA	NA
59	2004	134	180	194	NA	NA	NA	NA	NA	NA	NA	NA	NA	NA	NA	NA
59	2005	75	174	213	215	NA	NA	NA	NA	NA	NA	NA	NA	NA	NA	NA
59	2006	99	165	192	NA	NA	NA	NA	NA	NA	NA	NA	NA	NA	NA	NA
59	2007	135	213	NA	NA	NA	NA	NA	NA	NA	NA	NA	NA	NA	NA	NA
59	2008	85	100	175	185	NA	NA	NA	NA	NA	NA	NA	NA	NA	NA	NA
59	2009	120	147	161	173	194	NA	NA	NA	NA	NA	NA	NA	NA	NA	NA
59	2010	133	168	NA	NA	NA	NA	NA	NA	NA	NA	NA	NA	NA	NA	NA
59	2011	NA	NA	NA	NA	NA	NA	NA	NA	NA	NA	NA	NA	NA	NA	NA
59	2012	NA	NA	NA	NA	NA	NA	NA	NA	NA	NA	NA	NA	NA	NA	NA
59	2013	NA	NA	NA	NA	NA	NA	NA	NA	NA	NA	NA	NA	NA	NA	NA
59	2014	NA	NA	NA	NA	NA	NA	NA	NA	NA	NA	NA	NA	NA	NA	NA
60	1990	NA	NA	NA	NA	NA	NA	NA	NA	NA	NA	NA	NA	NA	NA	NA
60	1991	NA	NA	NA	NA	NA	NA	NA	NA	NA	NA	NA	NA	NA	NA	NA
60	1992	NA	NA	NA	NA	NA	NA	NA	NA	NA	NA	NA	NA	NA	NA	NA
60	1993	NA	NA	NA	NA	NA	NA	NA	NA	NA	NA	NA	NA	NA	NA	NA
60	1994	NA	NA	NA	NA	NA	NA	NA	NA	NA	NA	NA	NA	NA	NA	NA
60	1995	NA	NA	NA	NA	NA	NA	NA	NA	NA	NA	NA	NA	NA	NA	NA
60	1996	NA	NA	NA	NA	NA	NA	NA	NA	NA	NA	NA	NA	NA	NA	NA
60	1997	NA	NA	NA	NA	NA	NA	NA	NA	NA	NA	NA	NA	NA	NA	NA
60	1998	NA	NA	NA	NA	NA	NA	NA	NA	NA	NA	NA	NA	NA	NA	NA
60	1999	NA	NA	NA	NA	NA	NA	NA	NA	NA	NA	NA	NA	NA	NA	NA
60	2000	91	104	144	166	181	NA	NA	NA	NA	NA	NA	NA	NA	NA	NA
60	2001	79	134	142	151	204	211	NA	NA	NA	NA	NA	NA	NA	NA	NA
60	2002	98	197	199	NA	NA	NA	NA	NA	NA	NA	NA	NA	NA	NA	NA
60	2003	142	189	NA	NA	NA	NA	NA	NA	NA	NA	NA	NA	NA	NA	NA
60	2004	NA	NA	NA	NA	NA	NA	NA	NA	NA	NA	NA	NA	NA	NA	NA
60	2005	132	NA	NA	NA	NA	NA	NA	NA	NA	NA	NA	NA	NA	NA	NA
60	2006	NA	NA	NA	NA	NA	NA	NA	NA	NA	NA	NA	NA	NA	NA	NA
60	2007	100	NA	NA	NA	NA	NA	NA	NA	NA	NA	NA	NA	NA	NA	NA
60	2008	NA	NA	NA	NA	NA	NA	NA	NA	NA	NA	NA	NA	NA	NA	NA
60	2009	164	166	NA	NA	NA	NA	NA	NA	NA	NA	NA	NA	NA	NA	NA
60	2010	144	152	NA	NA	NA	NA	NA	NA	NA	NA	NA	NA	NA	NA	NA
60	2011	NA	NA	NA	NA	NA	NA	NA	NA	NA	NA	NA	NA	NA	NA	NA
60	2012	158	NA	NA	NA	NA	NA	NA	NA	NA	NA	NA	NA	NA	NA	NA
60	2013	141	NA	NA	NA	NA	NA	NA	NA	NA	NA	NA	NA	NA	NA	NA
60	2014	126	168	NA	NA	NA	NA	NA	NA	NA	NA	NA	NA	NA	NA	NA
61	1990	NA	NA	NA	NA	NA	NA	NA	NA	NA	NA	NA	NA	NA	NA	NA
61	1991	NA	NA	NA	NA	NA	NA	NA	NA	NA	NA	NA	NA	NA	NA	NA
61	1992	91	147	NA	NA	NA	NA	NA	NA	NA	NA	NA	NA	NA	NA	NA
61	1993	85	96	116	161	179	180	NA	NA	NA	NA	NA	NA	NA	NA	NA
61	1994	103	116	131	137	153	NA	NA	NA	NA	NA	NA	NA	NA	NA	NA
61	1995	76	109	116	122	130	158	NA	NA	NA	NA	NA	NA	NA	NA	NA
61	1996	86	143	NA	NA	NA	NA	NA	NA	NA	NA	NA	NA	NA	NA	NA
61	1997	90	126	163	170	184	210	217	227	NA	NA	NA	NA	NA	NA	NA
61	1998	98	141	167	194	195	209	NA	NA	NA	NA	NA	NA	NA	NA	NA
61	1999	126	155	NA	NA	NA	NA	NA	NA	NA	NA	NA	NA	NA	NA	NA
61	2000	77	119	137	NA	NA	NA	NA	NA	NA	NA	NA	NA	NA	NA	NA
61	2001	103	129	142	163	201	208	NA	NA	NA	NA	NA	NA	NA	NA	NA
61	2002	84	129	143	NA	NA	NA	NA	NA	NA	NA	NA	NA	NA	NA	NA
61	2003	92	129	171	NA	NA	NA	NA	NA	NA	NA	NA	NA	NA	NA	NA
61	2004	100	127	NA	NA	NA	NA	NA	NA	NA	NA	NA	NA	NA	NA	NA
61	2005	118	166	188	195	NA	NA	NA	NA	NA	NA	NA	NA	NA	NA	NA
61	2006	100	114	171	NA	NA	NA	NA	NA	NA	NA	NA	NA	NA	NA	NA
61	2007	NA	NA	NA	NA	NA	NA	NA	NA	NA	NA	NA	NA	NA	NA	NA
61	2008	101	NA	NA	NA	NA	NA	NA	NA	NA	NA	NA	NA	NA	NA	NA
61	2009	96	155	NA	NA	NA	NA	NA	NA	NA	NA	NA	NA	NA	NA	NA
61	2010	81	98	141	154	165	169	NA	NA	NA	NA	NA	NA	NA	NA	NA
61	2011	104	153	166	NA	NA	NA	NA	NA	NA	NA	NA	NA	NA	NA	NA
61	2012	159	NA	NA	NA	NA	NA	NA	NA	NA	NA	NA	NA	NA	NA	NA
61	2013	79	190	196	NA	NA	NA	NA	NA	NA	NA	NA	NA	NA	NA	NA
61	2014	106	141	162	175	NA	NA	NA	NA	NA	NA	NA	NA	NA	NA	NA
62	1990	NA	NA	NA	NA	NA	NA	NA	NA	NA	NA	NA	NA	NA	NA	NA
62	1991	203	204	221	225	NA	NA	NA	NA	NA	NA	NA	NA	NA	NA	NA
62	1992	86	113	114	148	184	202	218	NA	NA	NA	NA	NA	NA	NA	NA
62	1993	89	97	111	188	216	NA	NA	NA	NA	NA	NA	NA	NA	NA	NA
62	1994	102	117	118	NA	NA	NA	NA	NA	NA	NA	NA	NA	NA	NA	NA
62	1995	111	124	152	NA	NA	NA	NA	NA	NA	NA	NA	NA	NA	NA	NA
62	1996	120	170	NA	NA	NA	NA	NA	NA	NA	NA	NA	NA	NA	NA	NA
62	1997	87	98	168	NA	NA	NA	NA	NA	NA	NA	NA	NA	NA	NA	NA
62	1998	133	180	NA	NA	NA	NA	NA	NA	NA	NA	NA	NA	NA	NA	NA
62	1999	105	138	189	207	NA	NA	NA	NA	NA	NA	NA	NA	NA	NA	NA
62	2000	83	129	165	201	215	223	NA	NA	NA	NA	NA	NA	NA	NA	NA
62	2001	116	169	NA	NA	NA	NA	NA	NA	NA	NA	NA	NA	NA	NA	NA
62	2002	87	128	150	169	191	NA	NA	NA	NA	NA	NA	NA	NA	NA	NA
62	2003	98	134	149	162	178	186	NA	NA	NA	NA	NA	NA	NA	NA	NA
62	2004	80	92	99	121	137	NA	NA	NA	NA	NA	NA	NA	NA	NA	NA
62	2005	92	140	166	189	196	NA	NA	NA	NA	NA	NA	NA	NA	NA	NA
62	2006	145	159	NA	NA	NA	NA	NA	NA	NA	NA	NA	NA	NA	NA	NA
62	2007	74	159	NA	NA	NA	NA	NA	NA	NA	NA	NA	NA	NA	NA	NA
62	2008	152	NA	NA	NA	NA	NA	NA	NA	NA	NA	NA	NA	NA	NA	NA
62	2009	86	159	NA	NA	NA	NA	NA	NA	NA	NA	NA	NA	NA	NA	NA
62	2010	115	199	NA	NA	NA	NA	NA	NA	NA	NA	NA	NA	NA	NA	NA
62	2011	131	NA	NA	NA	NA	NA	NA	NA	NA	NA	NA	NA	NA	NA	NA
62	2012	NA	NA	NA	NA	NA	NA	NA	NA	NA	NA	NA	NA	NA	NA	NA
62	2013	149	160	181	NA	NA	NA	NA	NA	NA	NA	NA	NA	NA	NA	NA
62	2014	120	135	161	205	NA	NA	NA	NA	NA	NA	NA	NA	NA	NA	NA
63	1990	NA	NA	NA	NA	NA	NA	NA	NA	NA	NA	NA	NA	NA	NA	NA
63	1991	NA	NA	NA	NA	NA	NA	NA	NA	NA	NA	NA	NA	NA	NA	NA
63	1992	146	188	209	NA	NA	NA	NA	NA	NA	NA	NA	NA	NA	NA	NA
63	1993	96	126	180	201	NA	NA	NA	NA	NA	NA	NA	NA	NA	NA	NA
63	1994	NA	NA	NA	NA	NA	NA	NA	NA	NA	NA	NA	NA	NA	NA	NA
63	1995	139	NA	NA	NA	NA	NA	NA	NA	NA	NA	NA	NA	NA	NA	NA
63	1996	NA	NA	NA	NA	NA	NA	NA	NA	NA	NA	NA	NA	NA	NA	NA
63	1997	NA	NA	NA	NA	NA	NA	NA	NA	NA	NA	NA	NA	NA	NA	NA
63	1998	76	125	152	174	209	NA	NA	NA	NA	NA	NA	NA	NA	NA	NA
63	1999	105	131	141	NA	NA	NA	NA	NA	NA	NA	NA	NA	NA	NA	NA
63	2000	90	119	NA	NA	NA	NA	NA	NA	NA	NA	NA	NA	NA	NA	NA
63	2001	100	121	172	206	NA	NA	NA	NA	NA	NA	NA	NA	NA	NA	NA
63	2002	84	154	164	170	NA	NA	NA	NA	NA	NA	NA	NA	NA	NA	NA
63	2003	80	148	NA	NA	NA	NA	NA	NA	NA	NA	NA	NA	NA	NA	NA
63	2004	84	118	NA	NA	NA	NA	NA	NA	NA	NA	NA	NA	NA	NA	NA
63	2005	74	132	179	NA	NA	NA	NA	NA	NA	NA	NA	NA	NA	NA	NA
63	2006	116	142	200	NA	NA	NA	NA	NA	NA	NA	NA	NA	NA	NA	NA
63	2007	100	151	NA	NA	NA	NA	NA	NA	NA	NA	NA	NA	NA	NA	NA
63	2008	77	133	161	196	NA	NA	NA	NA	NA	NA	NA	NA	NA	NA	NA
63	2009	166	NA	NA	NA	NA	NA	NA	NA	NA	NA	NA	NA	NA	NA	NA
63	2010	97	173	NA	NA	NA	NA	NA	NA	NA	NA	NA	NA	NA	NA	NA
63	2011	122	NA	NA	NA	NA	NA	NA	NA	NA	NA	NA	NA	NA	NA	NA
63	2012	152	164	NA	NA	NA	NA	NA	NA	NA	NA	NA	NA	NA	NA	NA
63	2013	106	135	226	NA	NA	NA	NA	NA	NA	NA	NA	NA	NA	NA	NA
63	2014	85	118	NA	NA	NA	NA	NA	NA	NA	NA	NA	NA	NA	NA	NA
64	1990	NA	NA	NA	NA	NA	NA	NA	NA	NA	NA	NA	NA	NA	NA	NA
64	1991	NA	NA	NA	NA	NA	NA	NA	NA	NA	NA	NA	NA	NA	NA	NA
64	1992	92	93	112	176	NA	NA	NA	NA	NA	NA	NA	NA	NA	NA	NA
64	1993	118	120	NA	NA	NA	NA	NA	NA	NA	NA	NA	NA	NA	NA	NA
64	1994	89	117	154	171	NA	NA	NA	NA	NA	NA	NA	NA	NA	NA	NA
64	1995	90	110	122	136	160	174	186	195	NA	NA	NA	NA	NA	NA	NA
64	1996	122	144	173	NA	NA	NA	NA	NA	NA	NA	NA	NA	NA	NA	NA
64	1997	135	140	168	NA	NA	NA	NA	NA	NA	NA	NA	NA	NA	NA	NA
64	1998	111	119	141	163	NA	NA	NA	NA	NA	NA	NA	NA	NA	NA	NA
64	1999	97	162	NA	NA	NA	NA	NA	NA	NA	NA	NA	NA	NA	NA	NA
64	2000	109	140	NA	NA	NA	NA	NA	NA	NA	NA	NA	NA	NA	NA	NA
64	2001	110	135	166	NA	NA	NA	NA	NA	NA	NA	NA	NA	NA	NA	NA
64	2002	77	109	137	NA	NA	NA	NA	NA	NA	NA	NA	NA	NA	NA	NA
64	2003	94	114	135	143	NA	NA	NA	NA	NA	NA	NA	NA	NA	NA	NA
64	2004	104	131	174	NA	NA	NA	NA	NA	NA	NA	NA	NA	NA	NA	NA
64	2005	76	172	NA	NA	NA	NA	NA	NA	NA	NA	NA	NA	NA	NA	NA
64	2006	153	172	NA	NA	NA	NA	NA	NA	NA	NA	NA	NA	NA	NA	NA
64	2007	102	156	NA	NA	NA	NA	NA	NA	NA	NA	NA	NA	NA	NA	NA
64	2008	NA	NA	NA	NA	NA	NA	NA	NA	NA	NA	NA	NA	NA	NA	NA
64	2009	120	162	NA	NA	NA	NA	NA	NA	NA	NA	NA	NA	NA	NA	NA
64	2010	179	NA	NA	NA	NA	NA	NA	NA	NA	NA	NA	NA	NA	NA	NA
64	2011	NA	NA	NA	NA	NA	NA	NA	NA	NA	NA	NA	NA	NA	NA	NA
64	2012	NA	NA	NA	NA	NA	NA	NA	NA	NA	NA	NA	NA	NA	NA	NA
64	2013	108	NA	NA	NA	NA	NA	NA	NA	NA	NA	NA	NA	NA	NA	NA
64	2014	NA	NA	NA	NA	NA	NA	NA	NA	NA	NA	NA	NA	NA	NA	NA
65	1990	NA	NA	NA	NA	NA	NA	NA	NA	NA	NA	NA	NA	NA	NA	NA
65	1991	211	NA	NA	NA	NA	NA	NA	NA	NA	NA	NA	NA	NA	NA	NA
65	1992	122	123	129	146	147	182	209	NA	NA	NA	NA	NA	NA	NA	NA
65	1993	74	95	104	125	126	161	174	NA	NA	NA	NA	NA	NA	NA	NA
65	1994	103	115	137	NA	NA	NA	NA	NA	NA	NA	NA	NA	NA	NA	NA
65	1995	NA	NA	NA	NA	NA	NA	NA	NA	NA	NA	NA	NA	NA	NA	NA
65	1996	NA	NA	NA	NA	NA	NA	NA	NA	NA	NA	NA	NA	NA	NA	NA
65	1997	86	192	206	212	NA	NA	NA	NA	NA	NA	NA	NA	NA	NA	NA
65	1998	128	NA	NA	NA	NA	NA	NA	NA	NA	NA	NA	NA	NA	NA	NA
65	1999	85	131	160	NA	NA	NA	NA	NA	NA	NA	NA	NA	NA	NA	NA
65	2000	77	80	120	166	167	NA	NA	NA	NA	NA	NA	NA	NA	NA	NA
65	2001	79	103	116	131	175	201	NA	NA	NA	NA	NA	NA	NA	NA	NA
65	2002	87	120	130	168	NA	NA	NA	NA	NA	NA	NA	NA	NA	NA	NA
65	2003	100	160	NA	NA	NA	NA	NA	NA	NA	NA	NA	NA	NA	NA	NA
65	2004	100	127	141	NA	NA	NA	NA	NA	NA	NA	NA	NA	NA	NA	NA
65	2005	111	153	188	NA	NA	NA	NA	NA	NA	NA	NA	NA	NA	NA	NA
65	2006	96	114	181	NA	NA	NA	NA	NA	NA	NA	NA	NA	NA	NA	NA
65	2007	88	108	131	136	172	NA	NA	NA	NA	NA	NA	NA	NA	NA	NA
65	2008	78	108	154	NA	NA	NA	NA	NA	NA	NA	NA	NA	NA	NA	NA
65	2009	127	148	NA	NA	NA	NA	NA	NA	NA	NA	NA	NA	NA	NA	NA
65	2010	126	173	187	197	NA	NA	NA	NA	NA	NA	NA	NA	NA	NA	NA
65	2011	132	NA	NA	NA	NA	NA	NA	NA	NA	NA	NA	NA	NA	NA	NA
65	2012	152	NA	NA	NA	NA	NA	NA	NA	NA	NA	NA	NA	NA	NA	NA
65	2013	106	NA	NA	NA	NA	NA	NA	NA	NA	NA	NA	NA	NA	NA	NA
65	2014	98	NA	NA	NA	NA	NA	NA	NA	NA	NA	NA	NA	NA	NA	NA
66	1990	NA	NA	NA	NA	NA	NA	NA	NA	NA	NA	NA	NA	NA	NA	NA
66	1991	NA	NA	NA	NA	NA	NA	NA	NA	NA	NA	NA	NA	NA	NA	NA
66	1992	83	84	91	147	NA	NA	NA	NA	NA	NA	NA	NA	NA	NA	NA
66	1993	NA	NA	NA	NA	NA	NA	NA	NA	NA	NA	NA	NA	NA	NA	NA
66	1994	NA	NA	NA	NA	NA	NA	NA	NA	NA	NA	NA	NA	NA	NA	NA
66	1995	NA	NA	NA	NA	NA	NA	NA	NA	NA	NA	NA	NA	NA	NA	NA
66	1996	NA	NA	NA	NA	NA	NA	NA	NA	NA	NA	NA	NA	NA	NA	NA
66	1997	NA	NA	NA	NA	NA	NA	NA	NA	NA	NA	NA	NA	NA	NA	NA
66	1998	224	226	NA	NA	NA	NA	NA	NA	NA	NA	NA	NA	NA	NA	NA
66	1999	NA	NA	NA	NA	NA	NA	NA	NA	NA	NA	NA	NA	NA	NA	NA
66	2000	166	167	168	175	NA	NA	NA	NA	NA	NA	NA	NA	NA	NA	NA
66	2001	NA	NA	NA	NA	NA	NA	NA	NA	NA	NA	NA	NA	NA	NA	NA
66	2002	101	NA	NA	NA	NA	NA	NA	NA	NA	NA	NA	NA	NA	NA	NA
66	2003	120	175	120	175	NA	NA	NA	NA	NA	NA	NA	NA	NA	NA	NA
66	2004	77	117	124	155	NA	NA	NA	NA	NA	NA	NA	NA	NA	NA	NA
66	2005	147	202	NA	NA	NA	NA	NA	NA	NA	NA	NA	NA	NA	NA	NA
66	2006	111	NA	NA	NA	NA	NA	NA	NA	NA	NA	NA	NA	NA	NA	NA
66	2007	87	127	136	163	NA	NA	NA	NA	NA	NA	NA	NA	NA	NA	NA
66	2008	77	154	169	190	198	NA	NA	NA	NA	NA	NA	NA	NA	NA	NA
66	2009	96	148	NA	NA	NA	NA	NA	NA	NA	NA	NA	NA	NA	NA	NA
66	2010	131	166	NA	NA	NA	NA	NA	NA	NA	NA	NA	NA	NA	NA	NA
66	2011	132	192	NA	NA	NA	NA	NA	NA	NA	NA	NA	NA	NA	NA	NA
66	2012	150	NA	NA	NA	NA	NA	NA	NA	NA	NA	NA	NA	NA	NA	NA
66	2013	156	NA	NA	NA	NA	NA	NA	NA	NA	NA	NA	NA	NA	NA	NA
66	2014	106	121	162	175	NA	NA	NA	NA	NA	NA	NA	NA	NA	NA	NA
67	1990	NA	NA	NA	NA	NA	NA	NA	NA	NA	NA	NA	NA	NA	NA	NA
67	1991	NA	NA	NA	NA	NA	NA	NA	NA	NA	NA	NA	NA	NA	NA	NA
67	1992	NA	NA	NA	NA	NA	NA	NA	NA	NA	NA	NA	NA	NA	NA	NA
[truncated: 947 more rows]

## Sheet: Block
SITE	Block
1	1
2	1
3	1
4	1
5	1
6	1
7	2
8	2
9	2
[truncated: 95 more rows]
